# Supplementary material for: Phylogenetic evidence from freshwater crayfishes that cave adaptation is not an evolutionary dead‐end
Source: Evolution. 2017 Sep 20;71(10):2522–32. doi: 10.1111/evo.13326 (PMC5656817; doi:10.1111/evo.13326)
Supplement: Supplementary file 1 — Dataset S1. Concatenated alignment of six genes used for phylogenetic analysis along with best‐fit partitioning scheme. [file EVO-71-2522-s001.nex]

#NEXUS

BEGIN DATA;
	DIMENSIONS NTAX=466 NCHAR=7995;
	FORMAT DATATYPE=DNA GAP=- MISSING=? ;
MATRIX
Astacoides_betsileoensis ----------------------------------------------------------------------------------------TAATTTAGTCTTGTTAGAGAAACTTGTTTTATAAATGATACAACACGAAAAATCTTACTTGCTTTAGTA--AAACAGTTTGTATACCGTCATTAT-TAGATAATTTTTATAGAAAAAATTATTT-TAATT--AAGA-A--T-T-TAAATATATTAGATCAAGGTGCAGCTTATAGGTAAGTAAAAATGAGTTACAATAAAATTTATTTAA-CACGAATTAATGATTATAAACA---ATTATGAAGGTGGATTTAATTGTAAT--GAAAT-TTTAATAAGATTTTATGATATTAGAACTAAATTGT------------------------------------------------------------------------------------------GGTAGCATAATCATTAGTCTTTT-AATTGAAGACTTGTATG-AACGGTTGGACGAAAAGTAAACTGTCTT-TGT-TTGAGCAAA-TTGAATTTAACTTTTAA-GTGAAAGGGCTTAAATGATCTAGAGGGACGATAAGACCCTATAAAAC-TTT--ACA-TT--A--AAGTTATT-TA--A-A-AATTATT--TA-G-G---TA-ATAAGG-T-T-TA-TAA--G---TA-ATAA-AATGTTT-TGTTGGGGCGACAAGAATATAA-T-TAATATAACTG-TT---C--T--TAA--ATG--T---AA-T--CAAAAATTTTT-GA---T--T-TAATGAT-CCTAA--GTA-AAG-A---TA-T-TAGAATAAGTTACTTTAGGG-ATAACA-GCG--TAA-TTTTTTTAGAGAGTTCATATCGATAAAAGAGTTT-GC-GACCTCGATGTTTAATTAAAG-AATCTTTATAGCGGAGAAGTTAT-AGGA-GAGGGTCTGTTCGA-CCTTTAAATCTTTACATGATTTGA-----------------------------------------------------------------------------------CATGCATGTGTAAGTACAAGCCGAGCTAAGGCGAAACCGCGAATGGCTCATTAAATCGGCCATGTTTCATTGGATCT-GTAAA-CCCACTTACTTGGATAACTGTGGTAATTCTAGAGCTAATACATG--CCT--CACGTCTCTGACCGCAAGGGAAGAGGGCTTTTATTAGTTCAAAACTGGTCGGGCCTTGGTCCGTTAACCCACCCGTGGTGAATCTGAATAACTTTTCGCTGAGCGCACGGTCTCTGTACTGGCGCCCCGTCTTTCAAGTGTCTGCCTTATCAGCTCTCGATTGTAGGCTATGCGCCTACATTGGCTGTAACGGGTAACGGGGAATCAGGGTTCGATTCCGGAGAGGGAGCCTGAGAAACGGCTACCACATCTAAGGAAGGCAGCAGGCACGCAAATTACCCAATCCCGGCTTGGGGAGGTAGTGACGAAAAATAACGATGCGAGACTCATCCGAGGCCTCGCAATCGGAATGAGTACACTTTAAATCCTTTAACGAGGATCAATTGGAGGGCAAGTCTGGTGCCAGCAGCCGCGGTAATTCCAGCTCCAATAGCGTATATTAAAGTTGCTGCGGTTAAAAAGCTCGTAGTTGGACTTCAGTTCTGGACTGACG------GTTCACCG-CCA--GGTGCTTACTGTCACGCTCCGAACAGCT------AAA-----------------GCCCCGCCGGCTCGCACGGGGTGCTCTTCACCGGGTGTCCCGAGTGGCCGGCACGTTTACTTTGAAAAAATTAGAGTGCTCAGAGCAGGCTACATGAATGGCCTGAATGC--CCATGCA-TGGAATAATATAATAGGACCTCGGTTCTATTT-TG-CC--GGTTTTACGGAACCTGAGGTAATGACTAATCGGAACAGGCGGGGGCATTCGTATTGCGACGCTAGAGGTGAAATTCTTGGACCGTCGCAAGACGAACTACTGCGAAAGCATCTGCCAAGGGTGTTTTCATTAATCAAGAACGAAAGTTAGAGGATCGAAGGCGATCAGATACCGCCCTAGTTCTAACCATAAACGATGCCAACTAGCGATCCGCCGGCGTTATTCCCATGACCCGGCGGGCAGCTTCCGGGAAACCAAAGTTTTTGGGTTCCGGGGGAAGTATGGTTGCAAAGCTGAAACTTAAAGGAATTGACGGAAGGGCACCACCAGGAGTGGAGCCTGCGGCTTAATTTGACTCAACACGGGGAACCTCACCAGGCCCAGACACCGGAAGGATTGACAGATTGAGAGCTCTTTCTCGATTCGGTGGGTGGTGGTGCATGGCCGTTCTTAGTTGGTGGAGCGATTTGTCTGGTTAATTCCGATAACGAACGAGACTCTGGCCTATTAACTAGTCGGCGGATCTCCAGCAATTGGTGTCCAGTTCGCAACTTCTTCTTAGAGGGATAAGCGGCAATTGTAGCCGCACGAGATTGAGCAATAACAGGTCTGTGATGCCCTTAGATGTTCTGGGCCGCACGCGCGCTACACTGAAGGGATCAACGTGTTCT-CCCCCTCCGAGAGGAGCGGGTAACCCGTTCAAAGCCCTGCATGATAGGGATTGGGGCTTGCAATTGTTTCCCATGAACGAGGAATTCCCAGTAAGTGCAAGTCATCAGCTTGCGCTGATTACGTCCCTGCCCTTTGTACACACCGCCCGTCGCTACTACCGATTGAATGATTTAGTGAGGCCTTCGGACTGGCGCTCTTGGTT------GT--TCTACCCC-G---AAAG---------CC---T-----CGGC-------------A-AGAGGGG----TTCTCGCCTCGAGCTGACGGAAAGATGTCCAAACTTGATCATTTAGAGGAAGTAAAAGTCGTAACAAGGTTT------------------------------------------------------------------------------------------------CATAACCTCGTGTCCT---AAGCCGGC-ACGAGGGGTGTTGCGTTTCGGAGGGTCCGGCACGCCGTGCCATACCGCCTAAGTCA--AGCTTGAAAGCGG-CCACTACCCAGGGAGGGTGACAGGCCCGTGTGGCGGCGCCCGCGAGGG-CAGAGATGGCGCGGTCGG-AAAGGGC----------------------------------------------------------------------------------------------------------------------------------------------------------------------------------------------------------------------------------------CTCTCCCTAGAGTCGGGTTGCTTAATAATGCAGCCCAAAGCAGGTGGTAAACTCCATCTAAGGCTAAATATGACCACGAGACCGATAGCGGACAAGTACCGTGAGGGAAAGTTGAAAAGAACTTTGAAGAGAGAGTTCAAGAGTACGTGAAACCGTTGAGAGCCAAACGGATGGAACCTCGAAGGTCGAGATGAGGGGATTCAGCTCGTCGGCCGT-CGGCTGGGTGCGGG----------TGATCGTTAAGTC--------GGAGCGACC-CGAG---AGAGCTCGGG-CGTG-CTCG--CACCCA-CGCCGGCGCCGGC-GGGCGTATTTCGCCTCATAGTAGGGCGCCGCGACCCGT------TGCT----GGGGA---CGTC---GAAGGCCCG---GACGGATTGGTACCCTT------CC----TCTAACCGGCCCTTT------------------------------------------------------------------------C-GGGGCC------------------------------GGCGGGGCAGGCGAAACCGCC------GGTG---ATCCTGGCTG-CCCTGCGACGGTCGCAGAGACGAGC-CCG-------------------C--CCT---C---T----------GCGGG---------------CGGGCTCTCGCGGCGTGCAAAAAGATCGGTGATCCATCCGACCCGTCTTGAAACACGGACCAAGGAGTCTAACATGTGTGCGAGTCAGTGGGCGC----ACTAAACCCAAAGGCGCAATGAAAGTG-----------------ACAGA-------------GTCCG---GCGCGC-------GCCTCGT---------------CG---CGCGTCG-GCA---GG---------------AGGGCCGATCCCCTCGCCGGCTGCTTCCT-----------CCT----CCTCC----TC--CTATCTCCCTTTCGCACCGGCGGCA-----AGCCCAGGT-GAGCTAG-TTTCCCTG--GGC----CCCTGCC-----GGC---GCGT--CTTC----CGGGGGGG--GTGGGAGCG----GCGGAGCGCGACG-----GCGTGAGA------------------------------TATCCTG-TTCG------------CAGG--GGGGCGCAGGCCCGGGACTTGCCG---AGACGCCGC------TAGG-----------C---TC---T-----------------------------------------------------------------------------GCGAGGCGGCTAGGGATC-ATCGCATGACCCTCCGC------------------------------------------------------------------------------------CGAGCGGGT---------------CGTCGT-------GCG-TGCAGTCGGCAAGTACCACGAGCAGACATGTTGGGACCCGAAAGATGGTGAACTATGCCTGGCCAGGATGAAGCCAGAGGAAACTCTGGTGGAGGTCCGTAGCGATTCTGACGTGCAAATCGATCGTCTGAGCTGGGTATAGGGGCGAAAGACTAATCGAACCATCTAGTAGCTGGTTCCCTCTGAAGTTTCCCTCAGGATAGCTGGAACTCGCAGGATGAATTTCATCCGGTAAAGCGAATGATTAGAGGTGTTGGGGACGAAACGTCCTCAACCTATTCTCAAACTTTAAATGGGTGAGATGCCGAGCTTGCTTGAAGGC----------TGAAGCT---TCGGCGA---TTAATCTGAGTATCTAGTGGGCCACTTTTGGTAAGCAGAACTGGTGCTGTGGGATGAACCAAACGTCGAGTTAAGGGGCCTAAATGAATGCTCATTCAGATCCCATCGAAAGGCGTTGGTTGCTATAGACAGCAGGACGGTGGCCATGGAAGTTGGAATCCGCTAAGGAGTGTGTAACAACTCACCTGCCGAAGCAACTAGCCCTTAAAATGGTATGGCGCTCAAGCATTCTCCCGATACTCGACCGCCGGG-GCACT-AGCGGCCAC--------------GCTCCACA-----AAGGC-----GAGG---TCTCGAAGCCCCGGCGAGTAAGAGGGTCGCAGTGGTGAGCGCTGAAGGGATCCGGCGTGAGCCGGCCTGGAGCCGCCACTGGTGCAGATCTTGGTGGTAGTAGCAAATACTCGAGAGAGACTCCCTTGAAGACCGAAGTGGGGAAGGGTTCCATGTGAACATCAGTTGGACATGGGTTAGTCGCTCCTAAGCCCAAGGCTAAGGCCTGATCCCATGCCAGCGGCAAAGGCCAAACCGC-----A-AAAAGAG----------------------------------------------------------------------------AAGCAGAGGAGTGCG--------------------------------------------------------------------------------------------------------------------------------------------------------------------------------------------------------------------------------------------------------------------------------------------------------------------------------------------------CTCC---TCTTGCAGCAGCAG---------------------------------------------------------------------------CAGGTGC------------------------------------------GTTGCCC-GGGATTAGTGGCGAAAGGGAAT----ACGGTACTTATTCCGTAACCATGACTCGGAT--------------AC-CAAGCAGGGTG-------------------------G-CAGC---------------------------------------------------------------------------------------TCCAT--GCTGCCCTGTG---GAGGAC-CCCGGTGACGGGAACCAGCTCGCGTCCGCCGGCGGTGGTCTGGGAAAGAGTTTTCTTTTCTGTTTAAGGCGCCGTGACCCTGGAAGCCATTGGCAGAGAGAAAGGGTG-TTGGTAACACGGTTTGCCGTAGAGCGCCGCGATTCTTGA----------------------------------------------------------------------------------------------------------------------------------------------------------------------------------------------TTTGGAGCTTGAGCTGGTATAGCAGGAACTTCTTTAAGATTAATTATTCGAACAGAATTAGGTCAACCAGGAAGTCTTATTGGAGACGATCAAATTTATAACGTAATCGTAACTGCTCACGCTTTTGTAATAATTTTCTTTATAGTAATACCCATTATAATTGGAGGATTTGGAAACTGACTTATTCCACTAATACTAGGAGCCCCAGATATAGCATTCCCACGAATAAATAATATAAGATTTTGACTTCTACCCTTCTCTCTTACCCTTCTTCTCACAAGAGGTATAGTAGAGAGAGGAGCAGGAACAGGATGAACAGTCTACCCCCCCTTAGCCGCTACTATTGCCCACGCAGGTGCTTCTGTAGACTTAGCCATCTTCTCTCTCCATCTAGCAGGTGTATCTTCAATTTTAGGATCAGTAAATTTTATAACAACAGTAATTAATATACGAACCAAAGGTATATCTATAGACCGAATACCCCTATTCGTGTGATCTGTATTTATTACTACAGTTCTTCTCTTACTCTCCCTTCCCGTTTTAGCAGGAGCAATTACTATACTTCTTACCGACCGAAATTTAAATACTACCTTTTTTGACCCAGCA---CGCAAGTCCACAGGAGGCAAGGCTCCTCGTAAGCAGCTTGCTACAAAGGCAGCCCGCAAATCTGCACCTGCCACTGGAGGTGTGAAGAAACCTCATCGTTACAGGCCCGGAACTGTAGCTCTACGTGAGATCCGTCGCTACCAGAAAAGCACCGAGCTGCTCATCAGAAAACTTCCGTTCCAGCGACTGGTTCGTGAGATTGCCCAGGACTTCAAGACTGATCTGCGCTTCCAGTCTTCAGCTGTTATGGCCTTACAAGAGGCCTCTGAGGCTTACCTAGTGGGTCTCTTTGAGGACACTAACCTGTGTGCCATCCATGCAAAGCGA---
Astacoides_caldwelli ????????????????????????????????????????????????????????????????????????????????????????????????????????????????????????????????????????????????????????????????????????????????????????????????????????????????????????????????????????????????????????????????????????????????????????????????????????????????????????????????????????????????????????????????????????????????????????????????????????????????????????????????????????-----------------------------------------------------------------------ATTAGTCTTTT-AATTGAAGACTTGTATG-AACGGTTGGACGAAAAGTAAACTGTCTT-TGT-TTGGGTGAA-TTGAATTTAACTTTTAA-GTGAAAAGGCTTAAATGATCTAAAGGGACGATAAGACCCTATAAAAC-TTT--ACA-TT--A--AAGTTATT-TA--A-A-AATTATT--TA-G-A---TA-ATAAGG-T-T-TA-TGA--G---TA-CTAA-AATGTTT-TGTTGGGGCGACAAGAATATAA-G--AATATAACTG-TT---C--T--TTA--ATG--G---AA-T--CAAAAATTTTT-GA---T--T-TAATGAT-CCTAA--GTA-AAG-A---TA-T-TAGAATAAGTTACTTTAGGG-ATAACA-GCG--TAA-TTTTTTTAGAGAGTTCATATCGATAAAAGAGTTT-GC-GACCTCGATGTTGAATTAAAG-AATCTTTATGGCGGAGAAGTTAT-AGGA-GAGGGTCTGTTCGA-CCTTTAAATCTTTACATGATTTGAGTTCAAACCGGCGTGAG----------------------------------------TCATATGCTTGTCTCAAAGATTAAGCCATGCATGTGTAAGTACAAGCCGAGCTAAGGCGAAACCGCGAATGGCTCATTAAATCGGCCATGTTTCATTGGATCT-GTAAA-CCCACTTACTTGGATAACTGTGGTAATTCTAGAGCTAATACATG--CCT--CACGTCTCTGACCGCAAGGGAAGAGGGCTTTTATTAGTTCAAAACTGGTCGGGCCTTGGTCCGTTAACCCACCCGTGGTGAATCTGAATAACTTTTCGCTGAGCGCACGGTCTCTGTACTGGCGCCCCGTCTTTCAAGTGTCTGCCTTATCAGCTCTCGATTGTAGGCTATGCGCCTACATTGGCTGTAACGGGTAACGGGGAATCAGGGTTCGATTCCGGAGAGGGAGCCTGAGAAACGGCTACCACATCTAAGGAAGGCAGCAGGCACGCAAATTACCCAATCCCGGCTTGGGGAGGTAGTGACGAAAAATAACGATGCGAGACTCATCCGAGGCCTCGCAATCGGAATGAGTACACTTTAAATCCTTTAACGAGGATCAATTGGAGGGCAAGTCTGGTGCCAGCAGCCGCGGTAATTCCAGCTCCAATAGCGTATATTAAAGTTGCTGCGGTTAAAAAGCTCGTAGTTGGACTTCAGTTCTGGACTGACG------GTTCACCG-CCA--GGTGCTTACTGTCACGCTCCGAACAGCT------AAA-----------------GCCCCGCCGGCTCGCACGGGGTGCTCTTCACCGGGTGTCCCGAGTGGCCGGCACGTTTACTTTGAAAAAATTAGAGTGCTCAGAGCAGGCTACATGAATGGCCTGAATGC--CCATGCA-TGGAATAATATAATAGGACCTCGGTTCTATTT-TG-CC--GGTTTTACGGAACCTGAGGTAATGACTAATCGGAACAGGCGGGGGCATTCGTATTGCGACGCTAGAGGTGAAATTCTTGGACCGTCGCAAGACGAACTACTGCGAAAGCATCTGCCAAGGGTGTTTTCATTAATCAAGAACGAAAGTTAGAGGATCGAAGGCGATCAGATACCGCCCTAGTTCTAACCATAAACGATGCCAACTAGCGATCCGCCGGCGTTATTCCCATGACCCGGCGGGCAGCTTCCGGGAAACCAAAGTTTTTGGGTTCCGGGGGAAGTATGGTTGCAAAGCTGAAACTTAAAGGAATTGACGGAAGGGCACCACCAGGAGTGGAGCCTGCGGCTTAATTTGACTCAACACGGGGAACCTCACCAGGCCCAGACACCGGAAGGATTGACAGATTGAGAGCTCTTTCTCGATTCGGTGGGTGGTGGTGCATGGCCGTTCTTAGTTGGTGGAGCGATTTGTCTGGTTAATTCCGATAACGAACGAGACTCTGGCCTATTAACTAGTCGGCGGATCTCCAGCAATTGGTGTCCAGTTCGCAACTTCTTCTTAGAGGGATAAGCGGCAATTGTAGCCGCACGAGATTGAGCAATAACAGGTCTGTGATGCCCTTAGATGTTCTGGGCCGCACGCGCGCTACACTGAAGGGATCAACGTGTTCT-CCCCCTCCGAGAGGAGCGGGTAACCCGTTCAAAGCCCTGCATGATAGGGATTGGGGCTTGCAATTGTTTCCCATGAACGAGGAATTCCCAGTAAGTGCAAGTCATCAGCTTGCGCTGATTACGTCCCTGCCCTTTGTACACACCGCCCGTCGCTACTACCGATTGAATGATTTAGTGAGGCCTTCGGACTGGCGCTCTTGGTT------GT--TCTACCCC-G---AAAG---------CC---T-----CGGC-------------A-AGAGGGG----TTCTCGCCTCGAGCTGACGGAAAGATGTCCAAACTTGATCATTTAGAGGAAGTAAAAGTCGTAACAAGGTTTCC-------------------------------------------------------------------------------------------------TACCTCGTGTCCT---AAGCCGGC-ACGAGGGGTGTTGCGTTTCGGAGGGTCCGGCACGCCGTGCCATACCGCCTAAGTCA--AGCTTGAAAGCGG-CCACTACCCAGGGAGGGTGACAGGCCCGTGTGGCGGCGCCCGCGAGGG-CAGAGATGGCGCGGTCGG-AAAGGGC----------------------------------------------------------------------------------------------------------------------------------------------------------------------------------------------------------------------------------------CTCTCCCTAGAGTCGGGTTGCTTAATAATGCAGCCCAAAGCAGGTGGTAAACTCCATCTAAGGCTAAATATGACCACGAGACCGATAGCGGACAAGTACCGTGAGGGAAAGTTGAAAAGAACTTTGAAGAGAGAGTTCAAGAGTACGTGAAACCGTTGAGAGCCAAACGGATGGAACCTCGAAGGTCGAGATGAGGGGATTCAGCTCGTCGGCCGT-CGGCTGGGTGCGGG----------TGATCGTTAAGTC--------GGAGCGACC-CGAG---AGAGCTCGGG-CGTG-CTCG--CACCCA-CGCCGGCGCCGGC-GGGCGTATTTCGCCTCATAGTAGGGCGCCGCGACCCGT------TGCT----GGGGA---CGTC---GAAGGCCCG---GACGGATTGGTACCCTT------CC----TCTAACCGGCCCTTT------------------------------------------------------------------------CGGGGGCC------------------------------GGCGGGGCAGGCGAAACCGCC------GGTG---ATCCTGGCTG-CCCTGCGACGGTCGCAGAGACGAGC-CCG-------------------C--CCT---C---T----------GCGGG---------------CGGGCTCTCGCGGCGTGCAAAAAGATCGGTGATCCATCCGACCCGTCTTGAAACACGGACCAAGGAGTCTAACATGTGTGCGAGTCAGTGGGCGC----ACTAAACCCAAAGGCGCAATGAAAGTG-----------------ACAGA-------------GTCCG---GCGCGC-------GCCTCGT---------------CG---CGCGTCG-GCA---GG---------------AGGGCCGATCCCCTCGCCGGCTGCTTCCT-----------CCT----CCTCC----TC--CTATCCCCCTTTCGCGCCGGCGGCA-----AGCCTAGGT-GAGCTAG-TTTCCCTC--GGC----CCCTGCC-----GGC---GCGT--CTTC----CGGGGGGG--TTAGGGGCG----GCGGAGCGCGACG-----GCGTGAGA------------------------------TATCCTG-TTCG------------CAGG--GGGGCGCAGGCCCGGGACTTGCCG---AGACGCCGC------TAGG-----------C---TC---T-----------------------------------------------------------------------------GCGAGGCGGCTAGGGATC-ATCGCATGACCCTCCGC------------------------------------------------------------------------------------CGAGCGGGT---------------CGTCGT-------GCG-TGCAGTCGGCAAGTACCACGAGCAGACATGTTGGGACCCGAAAGATGGTGAACTATGCCTGGCCAGGATGAAGCCAGAGGAAACTCTGGTGGAGGTCCGTAGCGATTCTGACGTGCAAATCGATCGTCTGAGCTGGGTATAGGGGCGAAAGACTAATCGAACCATCTAGTAGCTGGTTCCCTCTGAAGTTTCCCTCAGGATAGCTGGAACTCGCAGGATGAATTTCATCCGGTAAAGCGAATGATTAGAGGTCTTGGGGACGAAACGTCCTCAACCTATTCTCAAACTTTAAATGGGTGAGATGCCGAGCTTGCTTGAAGGC----------TGAAGCT---TCGGCGA---TTAATCTGAGTATCTAGTGGGCCATTTTTGGTAAGCAGAACTGGTGCTGTGGGATGAACCAAACGTCGAGTTAAGGGGCCTAAATGAATGCTCATTCAGATCCCATCGAAAGGCGTTGGTTGCTATAGACAGCAGGACGGTGGCCATGGAAGTTGGAATCCGCTAAGGAGTGTGTAACAACTCACCTGCCGAAGCAACTAGCCCTTAAAATGGTATGGCGCTCAAGCATTCTCCCGATACTCGACCGCCGGG-GCACT-AGCGGCCAC--------------GCTCCACA-----AAGGC-----GAGG---TCTCGAAGCCCCGGCGAGTAAGAGGGTCGCAGTGGTGAGCGCTGAAGGGATCCGGCGTGAGCCGGCCTGGAGCCGCCACTGGTGCAGATCTTGGTGGTAGTAGCAAATACTCGAGAGAGACTCCCTTGAAGACCGAAGTGGGGAAGGGTTCCATGTGAACATCAGTTGGACATGGGTTAGTCGCTCCTAAGCCCAAGGCTAAGGCCTGATCCCATGCCAGCGGCAAAGGCCAAACCGC-----A-AAAAGAG----------------------------------------------------------------------------AAGCAGAGGAGTGCG--------------------------------------------------------------------------------------------------------------------------------------------------------------------------------------------------------------------------------------------------------------------------------------------------------------------------------------------------CTCC---TCTTGCAGCAGCAG---------------------------------------------------------------------------CAGGTGC------------------------------------------GTTGCCC-GGGATTAGTGGCGAAAGGGAAT----ACGGTACTTATTCCGTAACCATGACTCGGAT--------------AC-CAAGCAGGGTG-------------------------G-CAGC---------------------------------------------------------------------------------------TCCAT--GCTGCCCTGTG---GAGGAC-CCCGGTGACGGGAACCAGCTCGCGTCCGCCGGCGGTGGTCTGGGAAAGAGTTTTCTTTTCTGTTTAAGGCGCCGTGACCCTGGAAGCCATTGGCAGAGAGAAAGGGTG-TTGGTAACACGGTTTGCCGTAGAGCGCCGCGATTCTTGCGGCGTCCCGAGTGCCACCGCCGGTCCGTGAAACCGCGAGAGA--GGT-----AACTCCGGCTGAGTC-------------------GGGCCTTCCGCGCCCGC-------------------------GACGCCTGATTTCGGGCCAGTGCGTACCCATATCCGCAGCAGGTCTCCAAGGTAAGCAGCCTTTTGGTGCTTGAGCTGGTATAGCAGGAACCTCCTTAAGACTAATTATCCGAACAGAACTAGGTCAACCAGGAAGTCTTATTGGAGATGATCAAATTTATAACGTAATCGTAACTGCCCATGCTTTTGTAATAATTTTCTTTATAGTAATACCTATTATAATTGGAGGATTTGGAAATTGACTCATTCCATTAATATTAGGAGCTCCAGATATAGCATTCCCACGAATAAATAATATAAGATTTTGACTTCTTCCCTTCTCCCTCACTCTTCTCCTTACAAGAGGTATAGTAGAAAGAGGAGCAGGAACCGGGTGAACAGTCTACCCTCCTTTAGCCGCTACTATTGCCCACGCAGGTGCTTCTGTAGATTTAGCCATTTTCTCTCTACACCTAGCAGGTGTATCTTCAATCTTAGGATCAGTAAATTTTATAACCACAGTAATTAATATACGAACTAAAGGTATATCTATAGACCGAATACCCCTATTCGTCTGATCTGTGTTTATTACTACAGTTCTCCTATTACTCTCCCTTCCCGTTTTAGCAGGAGCAATTACTATACTTCTTACCGATCGAAATTTAAATACTACCTTTTTTGATCCTGCA?????????????????????????????????????????????????????????????????????????????????????????????????????????????????????????????????????????????????????????????????????????????????????????????????????????????????????????????????????????????????????????????????????????????????????????????????????????????????????????????????????????????
Astacoides_crosnieri ----------------------------------------AACCAGGGTATTAAAAGATATATTCTTGAAATTCAAAGAATTTGGCGGTAATTTAGTCTTGTTAGAGAAACTTGTTTTATAAACGATACAACACGAAAAATCTTATTTACTTTAGTA------AGTTTGTATACCGTCATTAT-CAGATAATTTTTATAGAAAAAATTATTT-AAATT--AAAG-A--T-T-TAAATATATTAGATCAAGGTGCAGCTTATAGGTAAGTAAAAATGAGTTACAATAAAATTTATTTA---ACGGATTAACAATTACAAATA---GTTATAAAGGTGGATTTAATTGTAAT--AAAAT-TTTAATAAGATTTTATGATATAAGAACTAAATTGTGTACATAT------------------------------------------------------------CGCGGTATTATGACCGTGCGAAGGTAGCATAATCATTAGTCTTTT-AATTGGAGACTTGTATG-AACGGTTGGACGAAAAGTAAACTGTCTT-TGT-TGA-GTAAA-TTGAATTTAACTTTTGA-GTGAAAAGGCTTAAATGATTTAGAGGGACGATAAGACCCTATAAAGC-TTA--ACA-TT--A---AATTATT-TA--A-G-GATTAAT--CA-G-A-T-TA-GAAGGA-T-T-TT-TGA--G---TG-AAAA-GATGTTT-TGTTGGGGCGACAAGAATATAA-A--AATATAACTG-TT---C--T--TAT--ACG--T---AA-T--CATAAATTTAT-GA---T--T-TAATGAT-CCTAA--GTA-AAG-A---TA-T-TAGAATAAGTTACTTTAGGG-ATAACA-GCG--TAA-TTTTTTTAGAGAGTTCGTATCGATAAGAGAGTTT-GC-GACCTCGATGTTGAATTAAAG-AATCTTTTTAACGGAGAAGTTAA-AGGA-GAAGGTCTGTTCGA-CCTTTAAATCTTTACATGATTTGA--------------------------------------------------------------TGCTTGTCTCAAAGATTAAGCCATGCATGTGTAAGTACAAGCCGAGCTAAGGCGAAACCGCGAATGGCTCATTAAATCGGCCATGTTTCATTGGATCT-GTAAA-CCCACTTACTTGGATAACTGTGGTAATTCTAGAGCTAATACATG--CCT--CACGTCTCTGACCGCAAGGGAAGAGGGCTTTTATTAGTTCAAAACTGGTCGGGCCTTGGTCCGTTAACCCACCCGTGGTGAATCTGAATAACTTTTCGCTGAGCGCACGGTCTCTGTACTGGCGCCCCGTCTTTCAAGTGTCTGCCTTATCAGCTCTCGATTGTAGGCTATGCGCCTACATTGGCTGTAACGGGTAACGGGGAATCAGGGTTCGATTCCGGAGAGGGAGCCTGAGAAACGGCTACCACATCTAAGGAAGGCAGCAGGCACGCAAATTACCCAATCCCGGCTTGGGGAGGTAGTGACGAAAAATAACGATGCGAGACTCATCCGAGGCCTCGCAATCGGAATGAGTACACTTTAAATCCTTTAACGAGGATCAATTGGAGGGCAAGTCTGGTGCCAGCAGCCGCGGTAATTCCAGCTCCAATAGCGTATATTAAAGTTGCTGCGGTTAAAAAGCTCGTAGTTGGACTTCAGTTCTGGACTGACG------GTTCACCG-CCA--GGTGCTTACTGTCACGCTCCGAACAGCT------AAA-----------------GCCCCGCCGGCTCGCACGGGGTGCTCTTCACCGGGTGTCCCGAGTGGCCGGCACGTTTACTTTGAAAAAATTAGAGTGCTCAGAGCAGGCTACATGAATGGCCTGAATGC--CCATGCA-TGGAATAATATAATAGGACCTCGGTTCTATTT-TG-CC--GGTTTTACGGAACCTGAGGTAATGACTAATCGGAACAGGCGGGGGCATTCGTATTGCGACGCTAGAGGTGAAATTCTTGGACCGTCGCAAGACGAACTACTGCGAAAGCATCTGCCAAGGGTGTTTTCATTAATCAAGAACGAAAGTTAGAGGATCGAAGGCGATCAGATACCGCCCTAGTTCTAACCATAAACGATGCCAACTAGCGATCCGCCGGCGTTATTCCCATGACCCGGCGGGCAGCTTCCGGGAAACCAAAGTTTTTGGGTTCCGGGGGAAGTATGGTTGCAAAGCTGAAACTTAAAGGAATTGACGGAAGGGCACCACCAGGAGTGGAGCCTGCGGCTTAATTTGACTCAACACGGGGAACCTCACCAGGCCCAGACACCGGAAGGATTGACAGATTGAGAGCTCTTTCTCGATTCGGTGGGTGGTGGTGCATGGCCGTTCTTAGTTGGTGGAGCGATTTGTCTGGTTAATTCCGATAACGAACGAGACTCTGGCCTATTAACTAGTCGGCGGATCTCCAGCAATTGGTGTCCAGTTCGCAACTTCTTCTTAGAGGGATAAGCGGCAATTGTAGCCGCACGAGATTGAGCAATAACAGGTCTGTGATGCCCTTAGATGTTCTGGGCCGCACGCGCGCTACACTGAAGGGATCAACGTGTTCT-CCCCCTCCGAGAGGAGCGGGTAACCCGTTCAAAGCCCTGCATGATAGGGATTGGGGCTTGCAATTGTTTCCCATGAACGAGGAATTCCCAGTAAGTGCAAGTCATCAGCTTGCGCTGATTACGTCCCTGCCCTTTGTACACACCGCCCGTCGCTACTACCGATTGAATGATTTAGTGAGGCCTTCGGACTGGCGCTCTTGGTT------GT--TCTACCCC-G---AAAG---------CC---C-----CGGC-------------T-AGAGGGG----TTCTCGCCTCGAGCTGACGGAAAGATGTCCAAACTTGATCATTTAGAGGAAGTAAAAGTCGTAACAAGGTTT---------------------------------------------------GGGATTCCCTCAGTAAGGGCGAC-TGAACCGGGAAGAGCTCAGCGCATAACCTCGTGTCCT---AAGCCGGC-ACGAGGGGTGTTGCGTTTCGGAGGGTCCGGCACGCCGCGCCATACCGCCTAAGTCA--AGCTTGAAAGCGG-CCACTACCCAGGGAGGGTGACAGGCCCGTGTGGCGGCGCCCGCGAGGG-CAGAGATGGCGCGGTCGG-AAAGGGC----------------------------------------------------------------------------------------------------------------------------------------------------------------------------------------------------------------------------------------CTCTCCCTAGAGTCGGGTTGCTTAATAATGCAGCCCAAAGCAGGTGGTAAACTCCATCTAAGGCTAAATATGACCACGAGACCGATAGCGGACAAGTACCGTGAGGGAAAGTTGAAAAGAACTTTGAAGAGAGAGTTCAAGAGTACGTGAAACCGTTGAGAGCCAAACGGATGGAACCTCGAAGGTCGAGATGAGGGGATTCAGCTCGTCGGCCGT-CGGCTGGGTGCGGG----------TGATCGTTAAGTC--------GGAGCGACC-CGAG---AGAGCTCGGG-CGTG-CTCT--CACCCA-CGCCGGCGCCGGC-GGGCGTATTTCGCCTCATAGTAGGGCGCCGCGACCCGT------TGCT----GGGGA---CGTC---GAAGGCCCG---GACGGATTGGTACCCTT------CC----TCTAACCGGCCCTTT------------------------------------------------------------------------C-GGGGCC------------------------------GGCGGGGCAGGCGAAACCGCC------GGTG---ATCCTGGCTG-CCCTGCGACGGACGCAGAGACGAGC-CCG-------------------C--CCC---C---T----------GCGGG---------------CGGGCTCTCGCGGCGTGCAAAAAGATCGGTGATCCATCCGACCCGTCTTGAAACACGGACCAAGGAGTCTAACATGTGTGCGAGTCAGTGGGCGC----ACTAAACCCAAAGGCGCAATGAAAGTG-----------------ACAGA-------------GTCCG---GCGCGC-------GCCTCGT---------------CG---CGCGTCG-GCA---GG---------------AGGGCCGATCCCCTCGCCGGCTGCTGCCT-----------CCT----CCTCC----TC--CTATCCCCCTTTCGCGCCGGCGGCA-----AGCCTAGGT-GAGCTAG-TTTCCCTC--GGC----CCCTGCC-----GGC---GCGT--CTTC----CGGGGGGG--GTAGGCGCG----GCGGAGCGCGACG-----GCGTGAGA------------------------------TATCCTG-TTCG------------CAGG--GGGGCGCAGGCCCGGGACTTGCCG---AGACGCCGC------TAGG-----------C---TC---T-----------------------------------------------------------------------------GCGAGGCGGCTAGGGATC-ATCGCATGACCCTCCGC------------------------------------------------------------------------------------CGAGCGGGT---------------CGTCGT-------GCG-TGCAGTCGGCAAGTACCACGAGCAGACATGTTGGGACCCGAAAGATGGTGAACTATGCCTGGCCAGGATGAAGCCAGAGGAAACTCTGGTGGAGGTCCGTAGCGATTCTGACGTGCAAATCGATCGTCTGAGCTGGGTATAGGGGCGAAAGACTAATCGAACCATCTAGTAGCTGGTTCCCTCTGAAGTTTCCCTCAGGATAGCTGGAACTCGCAGGATGAATTTCATCCGGTAAAGCGAATGATTAGAGGTCTTGGGGACGAAACGTCCTCAACCTATTCTCAAACTTTAAATGGGTGAGATGCCGAGCTTGCTTGAAGGC----------TGAAGCT---TCGGCGA---TTAATCTGAGTATCTAGTGGGCCATTTTTGGTAAGCAGAACTGGTGCTGTGGGATGAACCAAACGTCGAGTTAAGGGGCCTAAATGAATGCTCATTCAGATCCCATCGAAAGGCGTTGGTTGCTATAGACAGCAGGACGGTGGCCATGGAAGTTGGAATCCGCTAAGGAGTGTGTAACAACTCACCTGCCGAAGCAACTAGCCCTTAAAATGGTATGGCGCTCAAGCATTCTCCCGATACTCGACCGCCGGG-GCACT-AGCGGCCAC--------------GCTCCACA-----AAGGC-----GAGG---TCTCGAAGCCCCGGCGAGTAAGAGGGTCGCAGTGGTGAGCGCTGAAGGGATCCGGCGTGAGCCGGCCTGGAGCCGCCACTGGTGCAGATCTTGGTGGTAGTAGCAAATACTCGAGAGAGACTCCCTTGAAGACCGAAGTGGGGAAGGGTTCCATGTGAACATCAGTTGGACATGGGTTAGTCGCTCCTAAGCCCAAGGCTAAGGCCTGATCCCATGCCAGCGGCAAAGGCCAAACCGCA---AA-AAAAAAG----------------------------------------------------------------------------AAGCAGAGGAGTGCG--------------------------------------------------------------------------------------------------------------------------------------------------------------------------------------------------------------------------------------------------------------------------------------------------------------------------------------------------CTCC---TCTT---GCAGCAG---------------------------------------------------------------------------CAGGTGC------------------------------------------GTTGCCC-GGGATTAGTGGCGAAAGGGAAT----ACGGTACTTATTCCGTAACCATGACTCGGAT--------------AC-CAAGCAGGGTG-------------------------G-CAGC---------------------------------------------------------------------------------------TCCAT--GCTGCCCTGTG---GAGGAC-CCCGGTGACGGGAACCAGCTCGCGTCCGCCGGCGGTGGTCTGGGAAAGAGTTTTCTTTTCTGTTTAAGGCGCCGTGACCCTGGAAGCCATTGGCAGAGAGAAAGGGTG-TTGGTAACACGGTTTGCCGTAGAGCGCCGCGATTCTTGCGGCGTCCCGAGTGCCACCGCCGGTCCGTGAAACCGCGAGAGA--GGT-----------------------------------------------------------------------------------------------------------------------------------------------TTTGGAGCATGAGCAGGCATAGCAGGAACTTCCTTAAGATTAATTATTCGAACAGAATTAGGCCAGCCAGGAAGCCTTATCGGAGACGACCAAATTTATAATGTCATTGTAACCGCCCATGCTTTTGTAATAATTTTTTTTATAGTAATACCTATCATAATCGGGGGGTTTGGAAATTGACTCATTCCCCTGATATTAGGAGCTCCGGATATAGCGTTTCCCCGGATAAATAATATAAGATTTTGGCTTCTTCCTTTCTCTCTCACTCTGCTCCTGACAAGAGGTATGGTAGAAAGGGGGGCAGGGACAGGCTGAACAGTTTACCCCCCCTTAGCTGCCACTATCGCTCACGCAGGCGCCTCTGTAGATTTAGCTATCTTTTCCCTTCACTTAGCTGGTGTGTCCTCAATTCTCGGGTCAGTAAATTTTATAACTACAGTTATCAATATACGAACCAAAGGTATATCTATAGACCGAATACCTTTGTTTGTTTGGTCTGTATTTATTACTACAGTTCTTCTCTTGCTCTCCCTTCCAGTTCTAGCAGGAGCTATTACCATACTTCTTACCGACCGTAATTTAAATACAACCTTTTTTGACCCGGCA---CGCAAGTCCACGGGAGGCAAGGCTCCTCGTAAGCAGCTGGCCACCAAGGCAGCACGCAAGTCTGCTCCTGCCACAGGGGGCGTGAAGAAGCCTCACCGTTACAGGCCCGGAACGGTCGCCCTGCGTGAGATCCGTCGTTACCAGAAGAGCACCGAGTTGCTCATCAGGAAGCTTCCCTTCCAGCGTCTGGTGCGTGAGATTGCCCAGGACTTCAAGACCGATCTTCGCTTCCAGTCGTCTGCCGTCATGGCTTTACAGGAGGCATCCGAGGCTTACCTGGTCGGTCTCTTCGAGGACACTAACCTCTGTGCCATCCACGCCAAG------
Astacoides_madagascariensis ????????????????????????????????????????????????????????????????????????????????????????????????????????????????????????????????????????????????????????????????????????????????????????????????????????????????????????????????????????????????????????????????????????????????????????????????????????????????????????????????????????????????????????????????????????????????????????????????????????????????????????????????????????-----------------------------------------------------------------------ATTAGTCTTTT-AATTGAAGACTTGCATG-AACGGTTGGACGAAAAGTAAGCTGTCTT-TGT-TTGAGTAAA-TTGAATTTAACTTTTAA-GTGAAAAGGCTTAAATGATCTAAAGGGACGATAAGACCCTATAAAAC-TTT--ATA-TT--A--GAATTATT-TA--A-A-AACTATT--TA-G-A---TA-GAAAGG-T-A-AG-TAA--G---TA-GTAA-AATATTT-TGTTGGGGCGACAAGAATATAA-G--AATATAACTG-TT---C--T--TAA--GTA--T---AA-T--CAAAAATTTTT-GA---T--T-TAATGAT-CCTAG--GTA-AAG-A---TA-T-TAGAATAAGTTACTTTAGGG-ATAACA-GCG--TAA-TTTTTTTAGAGAGTTCATATCGATAGAAGAGTTT-GC-GACCTCGATGTTGAATTAAAG-AATCTTTATAGCGGAGAA----------------------------------------------------------------------------------------------------------------TGCTTGTCTCAAAGATTAAGCCATGCATGTGTAAGTACAAGCCGAGCTAAGGCGAAACCGCGAATGGCTCATTAAATCGGCCATGTTTCATTGGATCT-GTAAA-CCCACTTACTTGGATAACTGTGGTAATTCTAGAGCTAATACATG--CCT--CACGTCTCTGACCGCAAGGGAAGAGGGCTTTTATTAGTTCAAAACTGGTCGGGCCTTGGTCCGTTAACCCACCCGTGGTGAATCTGAATAACTTTTCGCTGAGCGCACGGTCTCTGTACTGGCGCCCCGTCTTTCAAGTGTCTGCCTTATCAGCTCTCGATTGTAGGCTATGCGCCTACATTGGCTGTAACGGGTAACGGGGAATCAGGGTTCGATTCCGGAGAGGGAGCCTGAGAAACGGCTACCACATCTAAGGAAGGCAGCAGGCACGCAAATTACCCAATCCCGGCTTGGGGAGGTAGTGACGAAAAATAACGATGCGAGACTCATCCGAGGCCTCGCAATCGGAATGAGTACACTTTAAATCCTTTAACGAGGATCAATTGGAGGGCAAGTCTGGTGCCAGCAGCCGCGGTAATTCCAGCTCCAATAGCGTATATTAAAGTTGCTGCGGTTAAAAAGCTCGTAGTTGGACTTCAGTTCTGGACTGACG------GTTCACCG-CCA--GGTGCTTACTGTCACGCTCCGAACAGCT------AAA-----------------GCCCCGCCGGCTCGCACGGGGTGCTCTTCACCGGGTGTCCCGAGTGGCCGGCACGTTTACTTTGAAAAAATTAGAGTGCTCAGAGCAGGCTACATGAATGGCCTGAATGC--CCATGCA-TGGAATAATATAATAGGACCTCGGTTCTATTT-TG-CC--GGTTTTACGGAACCTGAGGTAATGACTAATCGGAACAGGCGGGGGCATTCGTATTGCGACGCTAGAGGTGAAATTCTTGGACCGTCGCAAGACGAACTACTGCGAAAGCATCTGCCAAGGGTGTTTTCATTAATCAAGAACGAAAGTTAGAGGATCGAAGGCGATCAGATACCGCCCTAGTTCTAACCATAAACGATGCCAACTAGCGATCCGCCGGCGTTATTCCCATGACCCGGCGGGCAGCTTCCGGGAAACCAAAGTTTTTGGGTTCCGGGGGAAGTATGGTTGCAAAGCTGAAACTTAAAGGAATTGACGGAAGGGCACCACCAGGAGTGGAGCCTGCGGCTTAATTTGACTCAACACGGGGAACCTCACCAGGCCCAGACACCGGAAGGATTGACAGATTGAGAGCTCTTTCTCGATTCGGTGGGTGGTGGTGCATGGCCGTTCTTAGTTGGTGGAGCGATTTGTCTGGTTAATTCCGATAACGAACGAGACTCTGGCCTATTAACTAGTCGGCGGATCTCCAGCAATTGGTGTCCAGTTCGCAACTTCTTCTTAGAGGGATAAGCGGCAATTGTAGCCGCACGAGATTGAGCAATAACAGGTCTGTGATGCCCTTAGATGTTCTGGGCCGCACGCGCGCTACACTGAAGGGATCAACGTGTTCT-CCCCCTCCGAGAGGAGCGGGTAACCCGTTCAAAGCCCTGCATGATAGGGATTGGGGCTTGCAATTGTTTCCCATGAACGAGGAATTCCCAGTAAGTGCAAGTCATCAGCTTGCGCTGATTACGTCCCTGCCCTTTGTACACACCGCCCGTCGCTACTACCGATTGAATGATTTAGTGAGGCCTTCGGACTGGCGCTCTTGGTT------GT--TCTACCCC-G---AAAG---------CT---T-----CGGC-------------A-AGAGGGG----TTCTCGCCTCGAGCTGACGGAAAGATGTCCAAACTTGATCATTTAGAGGAAGTAAAAGTCGTAACAAGGTTT-------------------------------------------------------------------GGGCGAC-TGAACCGGGAAGAGCTCAGCGCATAACCTCGTGTCCT---AAGCCGGC-ACGAGGGGTGTTGCGTTTCGGAGGGTCCGGCACGCCGTGCCATACCGCCTAAGTCA--AGCTTGAAAGCGG-CCACTACCCAGGGAGGGTGACAGGCCCGTGTGGCGGCGCCCGCGAGGG-CAGAGATGGCGCGGTCGG-AAAGGGC----------------------------------------------------------------------------------------------------------------------------------------------------------------------------------------------------------------------------------------CTCTCCCTAGAGTCGGGTTGCTTAATAATGCAGCCCAAAGCAGGTGGTAAACTCCATCTAAGGCTAAATATGACCACGAGACCGATAGCGGACAAGTACCGTGAGGGAAAGTTGAAAAGAACTTTGAAGAGAGAGTTCAAGAGTACGTGAAACCGTTGAGAGCCAAACGGATGGAACCTCGAAGGTCGAGATGAGGGGATTCAGCTCGTCGGCCGT-CGGCTGGGTGCGGG----------TGATCGTTAAGTC--------GGAGCGACC-CGAG---AGAGCTCGGG-CGTG-CTCG--CACCCA-CGCCGGCGCCGGC-GGGCGTATTTCGCCTCATAGTAGGGCGCCGCGACCCGT------TGCT----GGGGA---CGTC---GAAGGCCCG---GACGGATTGGTACCCTT------CC----TCTAACCGGCCCTTT------------------------------------------------------------------------C-GGGGCC------------------------------GGCGGGGCAGGCGAAACCGCC------GGTG---ATCCTGGCTG-CCCTGCGACGGTCGCAGAGACGAGC-CCG-------------------C--CCG---C---CTCT----GCGGCGGG---------------CGGGCTCTCGCGGCGTGCAAAAAGATCGGTGATCCATCCGACCCGTCTTGAAACACGGACCAAGGAGTCTAACATGTGTGCGAGTCAGTGGGCGC----ACTAAACCCAAAGGCGCAATGAAAGTG-----------------ACAGA-------------GTCCG---GCGCGC-------GCCTCGT---------------CG---CGCGTCG-GCA---GG---------------AGGGCCGATCCCCTCGCCGGCTGCTTCCT-----------CCT----CCTCC----TC--CTATCCCCCTTTCGCGCCGGCGGCA-----AGCCTAGGT-GAGCTAG-TTTCCCTC--GGC----CCCTGCC-----GGC---GCGT--CTTC----CGAGGGGG--TTAGGGGCG----GCGGAGCGCGACG-----GCGTGAGA------------------------------TATCCTG-TTCG------------CAGG--GGGGCGCAGGCCCGGGACTTGCCG---AGACGCCGC------TAGG-----------C---TC---T-----------------------------------------------------------------------------GCGAGGCGGCTAGGGATC-ATCGCATGACCCTCCGC------------------------------------------------------------------------------------CGAGCGGGT---------------CGTCGT-------GCG-TGCAGTCGGCAAGTACCACGAGCAGACATGTTGGGACCCGAAAGATGGTGAACTATGCCTGGCCAGGATGAAGCCAGAGGAAACTCTGGTGGAGGTCCGTAGCGATTCTGACGTGCAAATCGATCGTCTGAGCTGGGTATAGGGGCGAAAGACTAATCGAACCATCTAGTAGCTGGTTCCCTCTGAAGTTTCCCTCAGGATAGCTGGAACTCGCAGGATGAATTTCATCCGGTAAAGCGAATGATTAGAGGTCTTGGGGACGAAACGTCCTCAACCTATTCTCAAACTTTAAATGGGTGAGATGCCGAGCTTGCTTGAAGGC----------TGAAGCT---TCGGCGA---TTAATCTGAGTATCTAGTGGGCCATTTTTGGTAAGCAGAACTGGTGCTGTGGGATGAACCAAACGTCGAGTTAAGGGGCCTAAATGAATGCTCATTCAGATCCCATCGAAAGGCGTTGGTTGCTATAGACAGCAGGACGGTGGCCATGGAAGTTGGAATCCGCTAAGGAGTGTGTAACAACTCACCTGCCGAAGCAACTAGCCCTTAAAATGGTATGGCGCTCAAGCATTCTCCCGATACTCGACCGCCGGG-GCACT-AGCGGCCAC--------------GCTCCACA-----AAGGC-----GAGG---TCTCGAAGCCCCGGCGAGTAAGAGGGTCGCAGTGGTGAGCGCTGAAGGGATCCGGCGTGAGCCGGCCTGGAGCCGCCACTGGTGCAGATCTTGGTGGTAGTAGCAAATACTCGAGAGAGACTCCCTTGAAGACCGAAGTGGGGAAGGGTTCCATGTGAACATCAGTTGGACATGGGTTAGTCGCTCCTAAGCCCAAGGCTAAGGCCTGATCCCATGCCAGCGGCAAAGGCCAAACCGC----AA-AAAAGAG----------------------------------------------------------------------------AAGCAGAGGAGTGCG--------------------------------------------------------------------------------------------------------------------------------------------------------------------------------------------------------------------------------------------------------------------------------------------------------------------------------------------------CTCC---TCTT---GCAGCAG---------------------------------------------------------------------------CAGGTGC------------------------------------------GTTGCCC-GGGATTAGTGGCGAAAGGGAAT----ACGGTACTTATTCCGTAACCATGACTCGGAT--------------AC-CAAGCAGGGTG-------------------------G-CAGC---------------------------------------------------------------------------------------TCCAT--GCTGCCCTGTG---GAGGAC-CCCGGTGACGGGAACCAGCTCGCGTCCGCCGGCGGTGGTCTGGGAAAGAGTTTTCTTTTCTGTTTAAGGCGCCGTGACCCTGGAAGCCATTGGCAGAGAGAAAGGGTA-TTGGTAACACGGTTTGCCGTAGAGCGCCGCGATTCTTGCGGCGTCCCGAGTGCCACCGCCGGTCCGTGAAACCGCGAGAGA--GGT-----------------------------------------------------------------------------------------------------------------------------------------------TTTGGCGCTTGAGCAGGTATAGCAGGAACCTCTTTAAGATTAATTATTCGAACAGAACTAGGTCAACCAGGAAGTCTTATTGGAGACGACCAAATTTATAATGTAATCGTAACTGCCCATGCTTTCGTAATAATCTTCTTCATGGTAATACCTATTATAATCGGGGGATTTGGAAACTGACTTATTCCATTAATACTCGGAGCCCCAGATATAGCATTCCCCCGAATAAATAATATAAGATTTTGACTCTTACCCTTTTCTCTAACTCTTCTCCTTACAAGAGGTATAGTAGAAAGAGGAGCGGGAACAGGGTGAACTGTTTATCCCCCCTTAGCTGCTACTATTGCCCACGCAGGTGCTTCTGTAGATCTAGCTATTTTTTCCCTCCATCTAGCAGGTGTATCTTCAATTTTAGGATCAGTAAATTTTATAACTACAGTAATCAATATACGAACTAAGGGTATATCTATAGATCGAATACCCCTATTTGTATGATCTGTATTTATTACTACAGTTCTTCTCTTACTTTCCCTTCCCGTTTTAGCAGGAGCAATTACTATACTTCTCACCGATCGAAATTTAAACACTACCTTTTTCGATCCCGCR?????????????????????????????????????????????????????????????????????????????????????????????????????????????????????????????????????????????????????????????????????????????????????????????????????????????????????????????????????????????????????????????????????????????????????????????????????????????????????????????????????????????
Astacopsis_franklinii --------------------------------------------------------GTTATGAGCTTTAAATTCAAAGAATTTGGCGGTATTTTAGTCTTGTTAGAGGAACCTGTTCTGTAAACGATACTACACGAAGAATCTTACTTACTTTTG-T--TTTCAGTTTGTATACCGTCATTAT-TAGATAACCTTTATTGAGGGAGTTATTG-TAATAT-GTGG-A--G-T-CAGATATATTAGATCAAGGTGCAGCTTATAGGTAAGAAGAAATGGGTTACAATAAAATTTATTTA--AATGTATTAGTGGTTGAATG-A-TTGTT------------------------------------------------------------------------------------------------------------------------------TTAAAGGCCGCGGTATATTGACCGTGCGAAGGTAGCATAATCATTAGTCTTTT-AATTGAGGGCTTGCATG-AATGGTTAGACGAGAAGCGGACTGTCTT-TAT-TGG-GACAA-TTGAATTTAACTTTTTA-GTGAAAAGGCTTAAATGATCCAGGGGGACGATAAGACCCTATAAAGT-TTA--ACA-TA--A--TAAGG-AT-AA--A-A-AATTAAT--TA-G-G-T-TT-ATAAAG-T-T-TA-TTA--T---TACAAAT-AATGTTT-TGTTGGGGCGACAAGAATAAAA-G-TAATTTAACTG-TT---C--T--TTT--TT---T---AA-T--CAAAAATATTT-GG---G--T-GGGTGAT-CTTTT--CTA-AAA-G---TA-T-TAGAGTAAATTACTTTAGGG-ATAACA-GCG--TAA-TTTTTTTTGAGAGTTCTTATCGACAAAATAGTTT-GC-GACCTCGATGTTGAATTAAAG-GGTCTTTATAATGTAGGAGTTAT-A--A-GAAGGTCTGTTCGA-CCTTTAAATCTTTACATGATTTGAGTTC--------------------------------?????????????????????????????????????????????????????????????????????????????????????????????????????????????????????????????????????????????????????????????????????????????????????????????????????????????????????????????????????????????????????????????????????????????????????????????????????????????????????????????????????????????????????????????????????????????????????????????????????????????????????????????????????????????????????????????????????????????????????????????????????????????????????????????????????????????????????????????????????????????????????????????????????????????????????????????????????????????????????????????????????????????????????????????????????????????????????????????????????????????????????????????????????????????????????????????????????????????????????????????????????????????????????????????????????????????????????????????????????????????????????????????????????????????????????????????????????????????????????????????????????????????????????????????????????????????????????????????????????????????????????????????????????????????????????????????????????????????????????????????????????????????????????????????????????????????????????????????????????????????????????????????????????????????????????????????????????????????????????????????????????????????????????????????????????????????????????????????????????????????????????????????????????????????????????????????????????????????????????????????????????????????????????????????????????????????????????????????????????????????????????????????????????????????????????????????????????????????????????????????????????????????????????????????????????????????????????????????????????????????????????????????????????????????????????????????????????????????????????????????????????????????????????????????????????????????????????????????????????????????????????????????????????????????????????????????????????????????????????????????????????????????????????????????????????????????????????????????????????????????????????????????????????????????????????????????????????????????????????????????????????????????????????????????????????????????????????????????????????????????????????????????????????????????????????????????????????????????????????????????????????????????????????????????????????????????????????????????????????????????????????????????????????????????????????????????????????????????????????????????????????????????????????????????????????????????????????????????????????????????????????????????????????????????????????????????????????????????????????????????????????????????????????????????????????????????????????????????????????????????????????????????????????????????????????????????????????????????????????????????????????????????????????????????????????????????????????????????????????????????????????????????????????????????????????????????????????????????????????????????????????????????????????????????????????????????????????????????????????????????????????????????????????????????????????????????????????????????????????????????????????????????????????????????????????????????????????????????????????????????????????????????????????????????????????????????????????????????????????????????????????????????????????????????????????????????????????????????????????????????????????????????????????????????????????????????????????????????????????????????????????????????????????????????????????????????????????????????????????????????????????????????????????????????????????????????????????????????????????????????????????????????????????????????????????????????????????????????????????????????????????????????????????????????????????????????????????????????????????????????????????????????????????????????????????????????????????????????????????????????????????????????????????????????????????????????????????????????????????????????????????????????????????????????????????????????????????????????????????????????????????????????????????????????????????????????????????????????????????????????????????????????????????????????????????????????????????????????????????????????????????????????????????????????????????????????????????????????????????????????????????????????????????????????????????????????????????????????????????????????????????????????????????????????????????????????????????????????????????????????????????????????????????????????????????????????????????????????????????????????????????????????????????????????????????????????????????????????????????????????????????????????????????????????????????????????????????????????????????????????????????????????????????????????????????????????????????????????????????????????????????????????????????????????????????????????????????????????????????????????????????????????????????????????????????????????????????????????????????????????????????????????????????????????????????????????????????????????????????????????????????????????????????????????????????????????????????????????????????????????????????????????????????????????????????????????????????????????????????????????????????????????????????????????????????????????????????????????????????????????????????????????????????????????????????????????????????????????????????????????????????????????????????????????????????????????????????????????????????????????????????????????????????????????????????????????????????????????????????????????????????????????????????????????????????????????????????????????????????????????????????????????????????????????????????????????????????????????????????????????????????????????????????????????????????????????????????????????????????????????????????????????????????????????????????????????????????????????????????????????????????????????????????????????????????????????????????????????????????????????????????????????????????????????????????????????????????????????????????????????????????????????????????????????????????????????????????????????????????????????????????????????????????????????????????????????????????????????????????????????????????????????????????????????????????????????????????????????????????????????????????????????????????????????????????????????????????????????????????????????????????????????????????????????????????????????????????????????????????????????????????????????????????????????????????????????????????????????????????????????????????????????????????????????????????????????????????????????????????????????????????????????????????????????????????????????????????????????????????????????????????????????????????????????????????????????????????????????????????????????????????????????????????????????????????????????????????????????????????????????????????????????????????????????????????????????????????????????????????????????????????????????????????????????????????????????????????????????????????????????????????????????????????????????????????????????????????????????????????????????????????????????????????????????????????????????????????????????????
Astacopsis_gouldi ---------------------------------------------------------------TCCTTAAATTCAAAGAATTTGGCGGTATTTTAGTCTTGTTAGAGGAACCTGTTTTATAAACGATACAACACGTAATATCTTACTAATTTTTGTT--TAGCAGTTTGTATACCGTCATTAT-TAGATAACTTTTATAGGATAAGTTATTA-TAATT--AAAT-A--C-T-TAAATATATTAGATCAAGGTGCAGCTAATAAATTAGAAAAAATGGGTTACAATGAAATTTATTTAG-AACGAATCAATATTTGAAAGTG-ATATTGTGAAGGGGGATTTAATTGTAAT--TAAAA-TTTAATAGGGTTTAGTGATATAAGTACTAAATTATGTACATAT-CGCCCGTCGCT----------------------------------------------------------TGACCGTGCGAAGGTAGCATAATCATTAGTCTTTT-AATTGAGGGCTTGTATG-AACGGTTAGACGAGAAGTGGACTGTCTT-TAT-TGA-AGCAA-TTGAATTTAACTTTTTA-GTGAAAAGGCTTAAATGATCTAGGGGGACGATAAGACCCTATAAAGT-TTA--ACA-TA--A--TGAGG-AT-AA--A-A-AATTAAT--TA-G-A---TT-ATAAAG-T-T-TA-TTA--T---CATAAAT-AATGTTT-TGTTGGGGCGACAAGAATAAAA-A-TAATTTAACTG-TT---C--T--TTT--TT---A---GA-T--CAAAAATATTT-GT---G--TAGGGTGAT-CTTTT--TTA-GAA-G---TA-T-TAGAGTAAATTACTTTAGGG-ATAACA-GCG--TAA-TTTTTTTTGAGAGTTCTTATCGACAAAATAGTTT-GC-GACCTCGATGTTGAATTAAAG-GGTCTTTATAATGGAGGCGTTAT-AGGA-GAGGGTCTGTTCGA-CCTTTAAATCTTTACATGATTTGAGTTCAAACCGGCGTAAGCCAGGTTGGTTTCTATC-------------------------------------------------CATGCATGTGTAAGTACAAGCCGAGTTAAGGCGAAACCGCGAATGGCTCATTAAATCAGCTATGTTTCATTGGATCT-GTAAA-CCCACTTACTTGGATAACTGTGGTAATTCTAGAGCTAATACATG--CAT--CACGTCTCTGACCGCAAGGGAAGAGCGCTTTTATTAGTTCAAAACTGGTCGGGCCTCGGTCCGTTAACCCACCTGTGGTGAGTCTGAATAACTTTTCGCTGAGCGCACAGTCTCCGCACTGGCGCCGCGTCTTTCAAGTGTCTGCCTTATCAGCTTTCGATTGTAGGTTATGCGCCTACAATGGCTATAACGGGTAACGGGGAATCAGGGTTCGATTCCGGAGAGGGAGCCTGAGAAACGGCTACCACATCTAAGGAAGGCAGCAGGCACGCAAATTACCCACTCCCGGCACGGGGAGGTAGTGACGAAAAATAACGATGCGAGACTCATCCGAGGCCTCGCAATCGGAATGAGTACACTTTAAATCCTTTAACGAGGATCAATTGGAGGGCAAGTCTGGTGCCAGCAGCCGCGGTAATTCCAGCTCCAATAGCGTATATTAAAGTTGTTGCGGTTAAAAAGCTCGTAGTTGGATTTCAGTTCCGGACTGACG------GTACACCG-CCA--GGTGCTTACTGTCACGCTCCGAACAGCT------AAA-----------------GCCCCGCCGGCTCGCACGGGGTGCTCTTCACCGAGTGTCCCGAGTGGCCGGCATGTTTACTTTGAAAAAATTAGAGTGCTCAGAGCAGGCTACATGAATGGCCTGAATGT--CTATGCA-TGGAATAATGGAATAGGACCTCGGTTCTATTT-TG-TT--AGTTTT-CGGAACCTGAGGTAATGACTAATCGGAACAGGCGTGGGCATTCGTATTGCGACGCTAGAGGTGAAATTCTTGGACCGTCGCAAGACGAACTACTGCGAAAGCATTTGCCAAGGATGTTTTCATTAATCAAGAACGAAAGTTAGAGGTTCGAAGGCGATCAGATACCGCCCTAGTTCTAACCATAAACGATGCCAACTAGCGATCCGCCGGCGTTATTCCCATGACCCGGCGGGCAGCTTCCGGGAAACCAAAGTTTTTGGGTTCCGGGGGAAGTATGGTTGCAAAGCTGAAACTTAAAGGAATTGACGGAAGGGCACCACCAGGAGTGGAGCCTGCGGCTTAATTTGACTCAACACGGGGAACCTCACCAGGCCCAGACACCGGAAGGATTGACAGATTGAGAGCTCTTTCTCGATTCGGTGGGTGGTGGTGCATGGCCGTTCTTAGTTGGTGGAGCGATTTGTCTGGTTAATTCCGATAACGAACGAGACTCTGGCCTATTAACTAGTCGACGGATCTCCAGCAATTGGTGTCCAGTTCGCAACTTCTTCTTAGAGGGATAAGCGGCAATTCTAGCCGCACGAGATTGAGCAATAACAGGTCTGTGATGCCCTTAGATGTTCTGGGCCGCACGCGCGCTACACTGAAGGGATCAACGTGTTCT-CCCCCTCCGAGAGGAGCGGGTAACCCGTTCAAACCCCTTCATGATAGGGATTGGGGCTTGCAATTGTTTCCCATGAACGAGGAATTCCCAGTAAGTGCAAGTCATCAGCTTGCGCTGATTACGTCCCTGCCCTTTGTACACACCGCCCGTCGCTACTACCGATTGAATGATTTAGTGAGGCCTTCGGACTGGCGCTCTTGGAT------GT--TCTACCCC-G---CGCG---------CC---T-----CGGC-------------G-CAACGGG----TTCTCGCCTCGAGCTGACGGAAAGATGTCCAAA-----------------------------------------------------------------------------------------------------AGTAAGGGCGAC-TGAACCGGGAAAAGCCCAGCGCATAACCTCGTGTCCT----ACCCGGC-ACGAGGGGTGTTGCGTTTCGGAGGGTCCAGCACGCCGTGCCATACCGCCTAAGTCA--AGCTTGAAAGCGG-CCACTACCCATGGAGGGTGACAGGCCCGTGTGGCGGCGCCCGTGAGGG-TAAAGATGGCACGGTCGG-AAAGGGCA--------------------------------------------------------------------------------------------------------------------------------------------------------------------------------------------------------------------------------------TCTCTCCGTAGAGTCGGGTTGCTTAATAATGCAGCCCAAAGCAGGTGGTAAACTCCATCTAAGGCTAAATATGACCACGAGACCGATAGCGAACAAGTACCGTGAGGGAAAGTTGAAAAGAACTTTGAAGAGAGAGTTCAAGAGTACGTGAAACCGTTAAGAGCCAAACGGATGGAACCTCGAAGGTCGAACTGAGGGGATTCAGCTCGTCGGCCGT-CGGCTGGGTGCGGG----------TGTTCGTTAACTC--------GGAGCGACC-CAAG---AAAGCTTGGG-CGTG-CTCG--CACCCA-CGCTGGCGTCGGC-GGGCGTATTTCGCCTCGTAGTAGGGCGCCGCGACCCGT------TGCT----GGGGA---CGTC---GAAGGCCCC---GGCGGATTGGTACCCTA------CC----TTCGACCACCGGCCC-TCGCGGCCG-----------------------------------------------------------------GCGGC------------------------------GGCGAGGTAGGCGAAACCGCC------GGTG---ATCCTGGCTG-CCCTGCGACGGTCGTAGAGACGAGC-CTC------------------AC--CCC---T---TG---------GCGGG---------------GTGGCTCTCGCGGCGTGCAAAAAGATCGGTGATCCATCCGACCCGTCTTGAAGCACGGACCAAGGAGTCTAACATGTGTGCGAGTCAGTGGGCGC----ACTAAACCCAAAGGCGTAATGAAAGTG-----------------ACAA--------------GTCCG---GCGTCC-------GTGTCG---TTCCAT---GATGCG---GGCGCCG-GAA---CC---------------AGGGCCGATCCCC-CGCCGGCTGCCT--C-----------TGC----CTCTC----CC--CCGCG------------CCCCGGTA-----AGCCTAGGT-GAGCCAC-TTTCCCT---GGC----CCCTGCC-----GGG---GCGT--CGTC----CTGG----------GGTTG----GCGGAGCGCGAAG-----GCGTGAGA------------------------------TATCCTG-TCCG------------CAGG--GGGGCGCAGGCCCGGGACTTGCCA---AGACGCCGC------GAGG-----------C---TC---T-----------------------------------------------------------------------------GCGTT------------------------CCTCCGCC------------------------------------------------------------------------------------GAGCGGGT---------------CATCAC-------GCG-TGCAGTCGGCAAGTACCATGAGCAGACATGTTGGGACCCGAAAGATGGTGAACTATGCCTGGCCAGGATGAAGCCAGAGGAAACTCTGGTGGAGGTCCGTAGCGATTCTGACGTGCAAATCGATCGTCTGAGCTGGGTATAGGGGCGAAAGACTAATCGAACCATCTAGTAGCTGGTTCCCTCTGAAGTTTCCCTCAGGATAGCTGGAACTCGCAGGATGAATTTCATCCGGTAAAGCGAATGATTAGAGGTCTTGGGGACGAAACGTCCTCAACCTATTCTCAAACTTTAAATGGGTGAGATGCCGAGCTTGCTTGAACAC----------TGAAGCT---TCGGCGA---CTAATCTGAGTATCTAGTGGGCCATTTTTGGTAAGCAGAACTGGCGCTGTGGGATGAACCAAACGTCGAGTTAAGGGGCCTAAATGAATGCTCATTCAGATCCCATCGAAAGGCGTTGGTTGCTATAGACAGCAGGACGGTGGCCATGGAAGTTGGAATCCGCTAAGGAGTGTGTAACAACTCACCTGCCGAAGCAACTAGCCCTTAAAATGGTATGGCGCTCAAGCATTCTCCCGATACTCGACCGCCGGG-GCACT-AGCGGCCAC--------------GCCCGAGA-------GGC-----GAGG---TCTCGAAGCCCCGGTGAGTAAGAGGGTCGCAGTGGTGAGCGCTGAAGGGATCCGGCGTGAGCCGGCCTGGAGCCGCCACTGGTGCAGATCTTGGTGGTAGTAGCAAATACTCGAGAGAGACTCCCTTGAAGACCGAAGTGGAGAAGGGTTCCATGTGAACATCAGTTGGACATGGGTTAGTCGCTCCTAAGCCCAAGGCTAAGGCCTGATCCCACGCTAGCGGCAACTGCCAACCGAA-----G-AAGAAGA----------------------------------------------------------------------------AGAAGGAGGAGGAGGAGGAGGATTTGTCAGCGCCACCG------------AGCCGGTGGTGTATGCCTGCCTGCCT-------------------------------------------------------------------------------------------------------------------------------------------------------GCCTGCCTGC---------CTGCCTGCCTGCCTG----------CC-T-----------------------------------------------------------GCCTGCCTGCCTGCCTGCCTGCC---CCTC---GCGCTC--------------------------------------------------------------------TC------TTGCGGT------------------------------------------GTTGCCC-GGGATTAGTGGCGAAAGGGAAT----ACGGTACTTATTCCGTAACCAGGACTCGGAT--------------AC-CAAGCAGGC---------------------------G-CAA------GCGCC--------------CGAAACGGAA---------------------------------------------------------T--GCTGCCCTGTG---GAGGAC-CCTGGTAACGGGAACCAGCTCGCGTCCGCCGGCGGTGGTCCGGGAAAGAGTTTTCTTTTCTGTTTAAGGCGCCGTGACCCTGGAAGCCATTCGCAGAGAGAAAGGGTA-TTGGTAACACGGTTTGCCGTAGAGCGCCGCGGTTCTTGCGGCGTCCCGCGTGCCACCGCCGGTCCTTGAAACCGCGAGGGA--GGT-----------------------------------------------------------------------------------------------------------------------------------------------TTCGGTGCCTGAGCAGGAATAGTAGGAACTTCATTAAGATTAATTATTCGGACAGAATTAGGACAACCTGGGAGATTGATTGGAGATGACCAAATTTATAATGTAATTGTAACAGCTCATGCTTTTGTAATAATTTTCTTTATAGTTATACCTATTATAATCGGAGGTTTCGGAAACTGATTAGTTCCATTAATACTAGGGGCCCCAGATATAGCTTTTCCACGAATAAATAATATAAGATTCTGACTTCTCCCATTTTCCCTAACACTCCTTCTAACAAGAGGAATAGTTGAAAGGGGAGTAGGAACAGGGTGGACTGTTTACCCCCCTTTAGCTGCCTCTATCGCTCATGCAGGAGCCTCAGTTGACCTGGGAATTTTTTCCCTACACCTAGCCGGTGTATCATCAATCTTAGGAGCAGTAAATTTTATAACTACAGCCATTAATATACGAACAAGAGGTATAACTATAGACCGAATACCTTTATTTGTATGGTCAGTATTCATCACTGCTATTTTATTGCTGCTCTCGCTACCAGTCCTTGCCGGAGCTATTACTATACTCCTAACAGATCGAAACTTAAATACAACCTTTTTTGACCCCTCAGCCCGTAAGTCCACTGGAGGCAAGGCTCCTCGCAAGCAGCTGGCCACCAAGGCAGCCCGCAAGTCTGCACCTGCCACCGGAGGTGTGAAGAAACCTCATCGCTACAGGCCCGGCACTGTCGCCCTCCGTGAGATCCGCCGCTACCAGAAAAGCACAGAGCTACTCATCAGGAAACTTCCGTTCCAGCGGCTGGTACGTGAGATCGCCCAGGACTTCAAGACTGACCTTCGCTTCCAGTCATCAGCTGTCATGGCTTTACAAGANGCCTCTGAGGCTTACCTGGTCGGTCTCTTTGAGGACACAAACTTGTGTGCCATCCACGCCAAGCGTGTC
Astacopsis_tricornis ---------------------------------------------------------------TCTTGAAATTTAAAGAATTTGGCGGTATTTTAGTCTTGTTAGAGGAACCTGTTTTATAAGTGATACTACACGTAATATCTTACTAATTTTTGTT--TTTCAGTTTGTATACCGTCATTAT-TAGATAACTTTTTCAGAATAAGTTATTA-TAATT--AAGA-A--T-A-TAAATATATTAGATCAAGGTGCAGCTAATAAATTAGAAAAAATGGGTTACAATGAAATTTATTTAG-TACGGATCAATATTTGAAAATA-ATATTGTAAAGGGGGATTTAATTGTAAT--TAAAA-TTTAATAAGGTTTAGTGATATTAGTACTAAATTATGTACATAT-CGCCCGTCGCT----------------------------------------TGAAAGGCCGCGGTATAGTGACCGTGCGAAGGTAGCATAATCATTAGTCCTTT-AATTGGGGGCTTGTATG-AAGGGTTGGACGAGAAATTAGCTGTCTT-TAT-AAA-AAAAGCTAGAATTTAACTTTTAA-GTGAGAAGGCTTAAATAATCTAAGGGGACGATAAGACCCTATAAAGT-TTA--ACA-TA--T--TTGTTATT-AA--A-A-AAAAAAA-----------AG-GTAAAT-T-T-TA-TTA--G-GTTA-AGAA-ATTGTTT-GGTTGGGGCGACTAGGATATAA-A-TAATTTAACTG-TT---C--T--ATA--TT---A-T-AA-A--GAGGGATATCT-GT---G--T-TCTTGAA-CCTTA--TTA-GAG-A---TA-A-TAGAATAAATTACTTTAGGG-ATAACA-GCG--TAA-TTTTTTTTGAGAGTTCTTATCGACAGAAAAGTTT-GC-GACCTCGATGTTGAAGTTAAGAATTCTTTGTAGCGAAGAGGTTAC-AGAA-GAAGGTCTGTTCGA-CCTTTAAATCTTTACATGATTTGAGTTC------------------------------------------------------------------------------------------------AAGCCGAGTTAAGGCGAAACCGCGAATGGCTCATTAAATCAGCTATGTTTCATTGGATCT-GTAAA-CCCACTTACTTGGATAACTGTGGTAATTCTAGAGCTAATACATG--CAT--CACGTCTCTGACCGCAAGGGAAGAGCGCTTTTATTAGTTCAAAACTGGTCGGGCCTCGGTCCGTTAACCCACCTGTGGTGAATCTGAATAACTTTTCGCTGAGCGCACAGTCTCCGCACTGGCGCCGCGTCTTTCAAGTGTCTGCCTTATCAGCTTTCGATTGTAGGTTATGCGCCTACAATGGCTATAACGGGTAACGGGGAATCAGGGTTCGATTCCGGAGAGGGAGCCTGAGAAACGGCTACCACATCTAAGGAAGGCAGCAGGCACGCAAATTACCCACTCCCGGCACGGGGAGGTAGTGACGAAAAATAACGATGCGAGACTCATCCGAGGCCTCGCAATCGGAATGAGTACACTTTAAATCCTTTAACGAGGATCAATTGGAGGGCAAGTCTGGTGCCAGCAGCCGCGGTAATTCCAGCTCCAATAGCGTATATTAAAGTTGTTGCGGTTAAAAAGCTCGTAGTTGGACTTCAGTTCCGGACTGACG------GTGCACCG-CCA--GGTGCTTACTGTCACGCTCCGAACAGCT------AAA-----------------GCCCCGCCGGCTCGCACGGGGTGCTCTTCACCGAGTGTCCCGAGTGGCCGGCACGTTTACTTTGAAAAAATTAGAGTGCTCAGAGCAGGCTACATGAATGGCCTGAATGT--CTATGCA-TGGAATAATGGAACAAGACCTCGGTTCTATTT-TG-TT--GGTTTT-CGGAACCTGAGTTAATGATTAATAGGAACAGGCGGGGGTATTCGTATTGCGACGCTAGAGGTGAAATTCTTGGACCGTCGCAAGACGAACTACTGCGAAAGCATTTGCCATGGATGTTTTCGTTAATCAAGAACGAAAGTTAGAGGTTCGAAGGCGATCAGATACCGCCCTAGTTCTAACCATAAACGATGCCAACTAGCGATCCGCCGGCGTTATTCCCATGACCCGGCGGGCAGCTTCCGGGAAACCAAAGTTTTTGGGTTCCGGGGGAAGTATGGTTGCAAAGCTGAAACTTAAAGGAATTGACGGAAGGGCACCACCAGGAGTGGAGCCTGCGGCTTAATTTGACTCAACACGGGGAACCTCACCAGGCCCAGACACCGGAAGGATTGACAGATTGAGAGCTCTTTCTCGATTCGGTGGGTGGTGGTGCATGGCCGTTCTTAGTTGGTGGAGCGATTTGTCTGGTTAATTCCGATAACGAACGAGACTCTGGCCTATTAACTAGTCGACGGATCTCCAGCAATTGGTGTCCAGTTCGCAACTTCTTCTTAGAGGGATAAGCGGCAATTCTAGCCGCACGAGATTGAGCAATAACAGGTCTGTGATGCCCTTAGATGTTCTGGGCCGCACGCGCGCTACACTGAAGGGATCAACGTGTTCT-CCCCCTCCGAGAGGAGCGGGTAACCCGTTCAAACCCCTTCATGATAGGGATTGGGGCTTGCAATTGTTTCCCATGAACGAGGAATTCCCAGTAAGTGCAAGTCATCAGCTTGCGCTGATTACGTCCCTGCCCTTTGTACACACCGCCCGTCGCTACTACCGATTGAATGATTTATTGAGGCCTTCGGACTGGCGCTCTTGGAT------GT--T---------------------------------------------------------------------------------------------------------------------------------------------------------------------------------------------GGGATTCCCTTAGTAAGGGCGAC-TGAAACGGGAAAAGCCCAGCGCATAACCTCGTGTGTC---TACCCGGC-ATGAGGGGTGTTGCGTTTGGGAGGGTCCAGCACGCCGTGCCATACCGCCTAAGTCA--AGCTTGAAAGCGG-CCACTACCCATGGAGGGTGACAGGCCCGTGTGGCGGCGCCCGTGAGGG-TAAAGATGGCACGGTCGG-AGAGGGCA--------------------------------------------------------------------------------------------------------------------------------------------------------------------------------------------------------------------------------------TCTCTCCGTAGAGTCGGGTTGCTTAATAATGCAGCCCAAAGCAGGTGGTAAACTCCATCTAAGGCTAAATATGACCACGAGACCGATAGCGAACAAGTACCGTGAGGGAAAGTTGAAAAGAACTTTGAAGAGAGAGTTCAAGAGTACGTGAAACCGTTAAGAGCCAAACGGATGGAACCTCGAAGGTCGAACTGAGGGGATTCAGCTCGTCGGCCGT-CGGCTGGGTGCGGG----------TGTTCGTTAACTC--------GGAGCGACC-CAAG---AGAGCTTGGG-CGTG-CTCG--CGCCCA-CGCTGGCGTCGGC-GGGCGTATTTCGCCTCGTAGTAGGGCGCCGCGACCCGT------TGCT----GGGGA---CGTC---GAAGGCCCC---GGCGGATTGGTACCCTA------CC----TTCGACCACCGGCCCATCGCGGCCG-----------------------------------------------------------------GCGGC------------------------------GGCGAGGTAGGCGAAACCGCC------GGAG---ATCCTGGCTG-CCCTGCGACGGTCGTAGAGACGAGC-CTC------------------AC--CCC---T---TG---------GCGGG---------------CTGGCTCTCGCGGCGTGCAAAAAGATCGGTGATCCATCCGACCCGTCTTGAAACACGGACCAAGGAGTCTAACATGTGTGCGAGTCAGTGGGCGC----ACTAAACCCAAAGGCGTAATGAAAGTG-----------------ACAA--------------GTCCG---GCGTCC-------GTGTCG---TTCCAT---GATGCG---GCCGCCG-GAA---CC---------------AGGGCCGATCCCC-CGCCGGCTGCCT--C-----------TGC----CTCTC----TC--CCGCG------------CCCCGGTA-----AGCCTAGGT-GAGCCAC-TTTCCCT---GGC----CCCTGCC-----GGG---GCGT--CGTC----CGG-----------GGTTG----GCGGAGCGCGAAG-----GCGTGAGA------------------------------TATCCTG-TCCG------------CAGG--GGGGCGCAGGCCCGGGACTTGCCA---AGACGCCGC------GAGG-----------C---TC---T-----------------------------------------------------------------------------GCTCC-----------------------ACCTCCGC------------------------------------------------------------------------------------CGAGCGGGT---------------CATCAC-------GCG-TGCAGTCGGCAAGTACCATGAGCAGAAATGTTGGGACCCGAAAGATGGTGAACTATGCCTGGCCAGGATGAAGCCAGAGGAAACTCTGGTGGAGGTCCGTAGCGATTCTGACGTGCAAATCGATCGTCTGAGCTGGGTATAGGGGCGAAAGACTAATCGAACCATCTAGTAGCTGGTTCCCTCTGAAGTTTCCCTCAGGATAGCTGGAACTCGCAGGATGAATTTCATCCGGTAAAGCGAATGATTAGAGGTCTTGGGGACGAAACGTCCTCAACCTATTCTCAAACTTTAAATGGGTGAGATGCCGAGCTTGCTTGAACAC----------TGAAGCT---TCGGCGA---CTAATCTGAGTATCTAGTGGGCCATTTTTGGTAAGCAGAACTGGCGCTGTGGGATGAACCAAACGTCGAGTTAAGGGGCCTAAATGAATGCTCATTCAGATCCCATCGAAAGGCGTTGGTTGCTATAGACAGCAGGACGGTGGCCATGGAAGTTGGAATCCGCTAAGGAGTGTGTAACAACTCACCTGCCGAAGCAACTAGCCCTTAAAATGGTATGGCGCTCAAGCATTCTCCCGATACTCGACCGCCGGG-GCACT-AGCGGCCAC--------------GCCCGAGA-------GGC-----GAGG---TCTCGAAGCCCCGGTGAGTAAGAGGGTCGCAGTGGTGAGCGCTGAAGGGATCCGGCGTGAGCCGGCCTGGAGCCGCCACTGGTGCAGATCTTGGTGGTAGTAGCAAATACTCGAGAGAGACTCCCTTGAAGACCGAAGTGGAGAAGGGTTCCATGTGAACATCAGTTGGACATGGGTTAGTCGCTCCTAAGCCCAAGGCTAAGGCCTGATCCCACGCTAGCGGCAACGGCCAACCAAA-----T-AAGAAGG----------------------------------------------------------------------------AGAAGGAGAAGGAGAAGGAGAAGGAGAAGGAGAAGGAG------------AAGGAGGAGGATTTG-----------------------------------------------GAGGATTTGG-AGGATTTG---GCG--------------------------------------------------------------------------------------GCGACGCCACCGAG---------CCGGTGGTGAATGAA------------------------------------------------------------------------TGCCTGCCTGCCTGCCTGCCTGCC---CCTC---GCGCTC--------------------------------------------------------------------TC------TTGCGGT------------------------------------------GTTGCCC-GGGATTAGTGGCGAAAGGGAAT----ACGGTACTTATTCCGTAACCAGGACTCGGAT--------------AC-CAAGCAGGC---------------------------G-CAA------GCGCC--------------CGAAACGGAA---------------------------------------------------------T--GCTGCCCTGTG---GAGGAC-CCTGGTAACGGGAACCAGCTCGCGTCCGCCGGCGGTGGTCCGGGAAAGAGTTTTCTTTTCTGTTTAAGGCGCCGTGACCCTGGAAGCCATTCGCAGAGAGAAAGGGTA-TTGGTAACACGGTTTGCCGTAGAGCGCCGCGGTTCTTGCGGCGTCCCGCGTGCCACCGCCGGTCCTTGAAACCGCGAGGGA--GGT-----------------------------------------------------------------------------------------------------------------------------------------------TTCGGTGCCTGAGCAGGAATGGTAGGAACTTCATTAAGATTAATTATCCGAGCGGAATTAGGACAACCCGGAAGATTAATTGGAGATGACCAGATTTATAACGTAATTGTAACAGCTCACGCCTTCGTAATAATTTTCTTTATAGTAATACCTATTATAATTGGCGGGTTTGGAAATTGGCTAGTTCCATTAATACTAGGCGCCCCGGATATGGCCTTCCCCCGAATAAATAATATAAGATTTTGGCTCCTCCCATTCTCCCTTACACTCCTTCTAACAAGGGGTATAGTAGAGAGTGGAGTGGGAACTGGATGAACTGTTTACCCACCCCTAGCTGCGTCTATCGCCCATGCGGGCGCCTCAGTTGACTTGGGAATTTTCTCCCTCCACTTGGCCGGGGTGTCGTCAATCCTAGGAGCAGTAAATTTTATAACCACAGCCATTAATATACGGGCCAGGGGTATAACTATAGACCGAATGCCTTTATTTGTGTGATCAGTATTCATTACTGCAATCCTTCTCCTGCTCTCCCTCCCAGTTCTCGCGGGAGCTATTACAATACTCCTAACAGATCGTAATCTAAATACAACCTTTTTTGACCCCTCG?????????????????????????????????????????????????????????????????????????????????????????????????????????????????????????????????????????????????????????????????????????????????????????????????????????????????????????????????????????????????????????????????????????????????????????????????????????????????????????????????????????????
Astacus_astacus ---------------------------------------------------------------TCTTTAAATTTAAAAAATTTGGCGGTATTTTAGTCTAGTTAGAGGAACCTGTTTTTTAAACGATAAAACACGCATTATCTTACTTATTTTAGTA------AGCTTGTATACCGTCATTAT-AAGATAA-TTTAAGAGAGAATATTATTA-GAATC--ATGT-T--A-TATGAGTATATTAGATCAAGGTGCAGCTTATGAGTAAGTAAAAATGGGTTACAATAAATTTTATTTA---ACGGATTTAATATTTAAA--A-TTTTAATGAAGGAGGATTTGATTGTAAA-ATAAAA-ATTAATAAGTTTTTTTGATAGAAGCTCTAAATTAT------------------------------------------------------------------------------------------------------ATTAGTCTTTT-AATTGAAGGCTGGAATG-AATGGTTGGACAAGAAATAAGCTGTCTT-AAA-TAA-AAATA-TTGAACTTAACTTTTAA-GTGAAAAGGCTTAAATTTTCTAAAGGGACGATAAGACCCTATAAAAC-TTT--ATA-TT--T--A-AAA-AT-AA--T-T-GCTATTA--TT-A-T-T-TA-----AA-G-A-GT-TTA--T---T--TTTA-AATATTT-TATTGGGGTGATAAGGATAAAA-TATAAGACAACTG-TC---T--T--TTA--TT---T---TA-A--CAATAATTTTT-GA---G--T-AAATGAT-CTTAA--TAA-AGG-A---ATAA-AAGATTAAGTTACTTTAGGG-ATAACA-GCG--TAA-TTTTCTTTGAGAGTTCTTATCGACAAGAAAGTTT-GC-GACCTCGATGTTGAATTAAAA-GTTCTTTATAGAGTAGAGACTAT-ATTA-GAAGGTCTGTTCGACCCTTTAAAATTTTACATGATTTGAGTTCAGACCGGTGTGAA-------------------CCTGGTTGATCCTGCCAGTAGTCATATGCTTGTCTCAAAGATTAAGCCATGCATGTGTAAGTACAAGCCGAGTTAAGGCGAAACCGCGAATGGCTCATTAAATCAGCTATGTTTCATTGGATCT-GTAAA-CCCACTTACTTGGATAACTGTGGTAATTCCAGAGCTAATACATG--CAT--CACGTCTCTGACCGCAAGGGAAGAGCGCTTTTATTAGTTCAAAACTGGTCGGGCCTCGGTCCGTTAACCCACCCGTGGTGAATCTGAATAACTTTTTGCTGAGCGCACGGTCTCCGCACCGGCGCCGCATCCTTCAAGTGTCTGCCTTATCAGCTTTCGATTGTAGGTTATGCGCCCACAATGGCTATAACGGGTAACGGGGAATCAGGGTTCGATTCCGGAGAGGGAGCCTGAGAAACGGCTACCACATCTAAGGAAGGCAGCAGGCACGCAAATTACCCACTCCCGGCACGGGGAGGTAGTGACGAAAAATAACGATGCGAGACTCATCCGAGGCCTCGCAATCGGAATGAGTACACTTTAAATCCTTTAACGAGGATCTATTGGAGGGCAAGTCTGGTGCCAGCAGCCGCGGTAATTCCAGCTCCAATAGCGTATATTAAAGTTGTTGCGATTAAAAAGCTCGTAGTTGGATCTCAGTTCCGGACTGACG------GTACACCG-CCT--GGTGCTTACTGTCACGTTCCGAACAGCT------AAC---------------TAGCCCCGCCGGCTCGCACGGGGTGCTCTTCATCGAGTGTCCCGAGTGGCCGGCACGTTTACTTTGAAAAAATTAGAGTGCTCAGAGCAGGCTACTTTAATGGCCTGAATGT--CTATGCA-TGGAATAATGGAATAGGACCTCGGTTCTATTT-TG-TT--GGTTTT-CGGAACCTGAGGTAATGACTAATAGGAACAGGCGGGGGCATTCGTATTGCGACGCTAGAGGTGAAATTCTTGGACCGTCGCAAGACGAACTACTGCGAAAGCATTTGCCAAGGATGTTTTCATTAATCAGGAACGAAAGTTAAAGGTTCGAAGGCGATCAGATACCGCCCTAGTTCTAACCATAAACGATGCCAACTAGCGATCCGCCGGCGTTATTCCCATGACCCGGCGGGCAGCTTCCGGGAAACCAAGGTCTTTGGGTTCCGGGGGAAGTATGGTTGCAAAGCTGAAACTTAAAGGAATTGACGGAAGGGCACCACCAGGAGTGGAGCCTGCGGCTTAATTTGACTCAACACGGGGAACCTCACCAGGCCCAGACACCGGAAGGATTGACAGATTGAGAGCTCTTTCTCGATTCGGTGGGTGGTGGTGCATGGCCGTTCTTAGTTGGTGGAGCGATTTGTCTGGTTAATTCCGATAACGAACGAGACTCTGGCCTATTAACTAGTCGACGGATCTCCAGCAATTGGTGTCCAGTTCGCAACTTCTTCTTAGAGGGATTAGCGGCAATTCTAGCCGCACGAGATTGAGCAATAACAGGTCTGTGATGCCCTTAGATGTTCTGGGCCGCACGCGCGCTACACTGAAGGGATCAACGTGTTCT-CCCCCTCCGAGAGGAGCGGGTAACCCGTTCAAACCCCTTCATGATAGGGATTGGGGCTTGCAATTGTTTCCCATGAACGAGGAATTCCCAGTAAGTGCAAGTCATCAGCTTGCGCTGATTACGTCCCTGCCCTTTGTACACACCGCCCGTCGCTACTACCGATTGAATGATTTAGTGAGGCCTTCGGACTGGCGCTCTTGGAT------GT--TCTACCCC-T---CGCG---------TC---T-----CGGC-------------G-CAGGGGG----TTCTCGCCTCGAGCTGACGGAAAGATGTCCAAACTTGATCATTTAGAGGAAGTAAAAGTCGTAACAAGGTTTCCGTAGGTGAACCTGCAGAAGGAT-CA-------------------------------------------------------------------------------------------------------------------------------------------------------------------------------------------------------------------------------------------------------------------------------------------------------------------------------------------------------------------------------------------------------------------------------------------------------------------------------------------------------------------------------------------------------------------------------------------------------------------------------------------------------------GCCAAACGGGTGGAACCTCGAAGGTCGAACTGAGGGGATTCAGCTCGTCGGCTGT-CGGCTGGGTGGGGA----------CGT-------AAC--------AAAGCGACC-CAGG---AATGCTTGGG-CGTG-CCTC--CACCCA-CGCCGGCGTCGGC-GGGCGTATTTCGCCTCACAGTAGGTCGCCGCGACCCGT------TGCTGT-TGGGGA---CGTC---GAAGGCCCG---GACGGATTGGTACCCTA------CC----GGCTGGGGATGCGGC---------------------------------------------------------------TTCGGCT--TCTCCTCT------------------------------TGTTCGGTGGGCGAAACCGCC---GGTG-------TCCTGGCTG-CCCTGCGACGGTCGTAGAGACGAGC-CCT-------------------C--CC----C---TT---------GTGGG---------------TCGGCTCTCGCGGCGTGC-AAAAGGTCGGTGATCCACCCGACCCGTCTTGAAACACGGACCAAGGAGTCTAACATGTGTGCGAGTCAGTGGGCGC----ACTAAACCCAGAGGCGTAATGAAAGTG-----------------AC------------ACGGGTTTG---GCTGTC-------GCCTCG--------------TGCG---GCAGCCA-GAC---TC---------------AGGGCCGATCCCT-CACCGGTTGCCC-TC-----------GCC----TCT-C----CC--CCGCG------------TCTCGGTA------AGCCGGGT-GAGCTAT-TTTCCCC---GGC----CAATGCT-----GCGG-GGCGC--GGTTA---TTCGGGG---------GTG----GCGGGGTGCGATG-----GTGTCCGT---------AAAAAAGA------------GCCTGCTG-T-TG------------CAGG--GGGGCGCAGGCCCGGGACTTGCCA---AGACGCCGC------GAGA-----------C---TG---TCAC-T------TT---GCT----------------------------------------------------------GTGAGGC---------------------TCC--GGC------------------------------------------------------------------------------------CGATCAGCG---------------GGTCAT-------GCG-TGCAGTCGGCAAGTACCATGAGCAGACATGTTGGGACCCGAAAGATGGTGAACTATGCCTGGCCAGGATGAAGCCAGAGGAAACTCTGGTGGAGGTCCGTAGCGATTCTGACGTGCAAATCGATCGTCGGAGCTGGGTATAGGGGCGAAAGACTAATCGAACCATCTAGTAGCTGGTTCCCTCCGAAGTTTCCCTCAGGATAGCTGGAACTCGAGGGATGAATTTCATCCGGTAAAGCGAATGATTAGAGGCCTTGGGGACGAAACGTCCTCAACCTATTCTCAAACTTTAAATGGGTGAGATGCCGAGCTTGCTTGAACGC----------TGAAGCT---TCGGCGA---CTAATCTGAGTATCTAGTGGGCCATTTTTG-----------------------------------------------------------------------------------------------------------------------------------------------------------------------------------------------------------------------------------------------------------------------------------------------------------------------------------------------------------------------------------------------------------------------------------------------------------------------------------------------------------------------------------------------------------------------------------------------------------------------------------------------------------------------------------------------------------------------------------------------------------------------------------------------------------------------------------------------------------------------------------------------------------------------------------------------------------------------------------------------------------------------------------------------------------------------------------------------------------------------------------------------------------------------------------------------------------------------------------------------------------------------------------------------------------------------------------------------------------------------------------------------------------------------------------------------------------------------------------------------------------------------------------------------------------------------------------------------------------------------------------------------------------------------------------------------------------------------------------------------------TTCGGGACTTGAGCTGGGATAGTAGGAACCTCTTTGAGTATGATTATTCGCGTCGAACTCGGTCAACCTGGGAGATTAATTGGGGATGATCAAATTTATAATGTAGTAGTAACTGCTCATGCTTTTGTTATAATTTTTTTTATAGTTATACCTATTATAATTGGAGGGTTTGGTAATTGATTAGTTCCTTTAATGTTAGGGGCTCCTGATATAGCTTTCCCTCGCATAAATAACATAAGATTTTGATTGCTCCCCTTTTCTTTAACTTTATTATTGATTAGAGGAATAGTAGAGAGAGGAGTAGGGACAGGATGAACTGTTTATCCCCCTTTAGCATCAGCTATTGCTCATGCAGGCGCATCTGTAGACTTAGGGATTTTTTCATTACACTTGGCAGGTGTATCTTCGATTTTAGGGGCGGTAAATTTTATAACTACTGCTATTAATATACGAAGTGTAGGAATAACTATAGATCGAATACCTCTTTTTGTTTGATCTGTATTTATTACAGCAGTTCTTTTATTACTATCTCTACCTGTGTTGGCAGGTGCTATTACTATATTGTTAACAGATCGTAATTTAAATACTTCATTTTTTGACCCTGCC---CGCAAGTCCACAGGAGGCAAGGCTCCTCGTAAGCAGCTGGCCACCAAGGCAGCCCGCAAGTCTGCGCCTGCCACCGGAGGCGTGAAGAAGCCTCACCGTTACAGGCCCGGAACAGTYGCCCTTCGTGAGATCCGTCGTTACCAGAAGAGCACAGAAYTGCTCATCAGGAAACTTCCCTTCCAGCGTCTGGTGAGGGAGATTGCCCAAGACTTCAAGACTGATCTTCGCTTCCAGTCATCTGCTGTTATGGCTTTACAGGAGGCCTCTGAGGCTTACCTGGTCGGTCTCTTCGAGGACACTAACCTGTGTGCCATCCACGCCAAGCGT---
Astacus_leptodactylus -----------TAGTACACTTTAA-ATTAAT-ATAA-AAAAACTGGAATACTAAAAGTTATATTCTTTAAATTTAAAAAATTTGGCGGTATTTTAGTCTAGTTAGAGGAACCTGTTTTTTAAACGACAATACACGCATTATCTTACTTGTTCTAGT---AATCAGTTTGTATACCGTCATTAT-AAGATAA-TTTAAGAGAGAATATTATTA-AAATC--ATAT-T--A-T-TGAGTATATTAGATCAAGGTGCAGCTAATGAATAAGAAAAAATGGGTTACAATAAAATTTATTTA--TATGGATTTAATATTTAAAT-A-TATT--------------------------------------------------------------------------------------------------????????????????????????????????????????????????????????????????????????????????????????????????????????????????????????????????????????????????????????????????????????????????????????????????????????????????????????????????????????????????????????????????????????????????????????????????????????????????????????????????????????????????????????????????????????????????????????????????????????????????????????????????????????????????????????????????????????????????????????????????????????????????????????????????????????????????????????????????????????????????????????????????????????????????????????????????????????????????????????????????????????????????????????????????????????????????????????????????????????????????????????????????????????????????????????????????????????????????????????????????????????????????????????????????????????????????????????????????????????????????????????????????????????????????????????????????????????????????????????????????????????????????????????????????????????????????????????????????????????????????????????????????????????????????????????????????????????????????????????????????????????????????????????????????????????????????????????????????????????????????????????????????????????????????????????????????????????????????????????????????????????????????????????????????????????????????????????????????????????????????????????????????????????????????????????????????????????????????????????????????????????????????????????????????????????????????????????????????????????????????????????????????????????????????????????????????????????????????????????????????????????????????????????????????????????????????????????????????????????????????????????????????????????????????????????????????????????????????????????????????????????????????????????????????????????????????????????????????????????????????????????????????????????????????????????????????????????????????????????????????????????????????????????????????????????????????????????????????????????????????????????????????????????????????????????????????????????????????????????????????????????????????????????????????????????????????????????????????????????????????????????????????????????????????????????????????????????????????????????????????????????????????????????????????????????????????????????????????????????????????????????????????????????????????????????????????????????????????????????????????????????????????????????????????????????????????????????????????????????????????????????????????????????????????????????????????????????????????????????????????????????????????????????????????????????????????????????????????????????????????????????????????????????????????????????????????????????????????????????????????????????????????????????????????????????????????????????????????????????????????????????????????????????????????????????????????????????????????????????????????????????????????????????????????????????????????????????????????????????????????????????????????????????????????????????????????????????????????????????????????????????????????????????????????????????????????????????????????????????????????????????????????????????????????????????????????????????????????????????????????????????????????????????????????????????????????????????????????????????????????????????????????????????????????????????????????????????????????????????????????????????????????????????????????????????????????????????????????????????????????????????????????????????????????????????????????????????????????????????????????????????????????????????????????????????????????????????????????????????????????????????????????????????????????????????????????????????????????????????????????????????????????????????????????????????????????????????????????????????????????????????????????????????????????????????????????????????????????????????????????????????????????????????????????????????????????????????????????????????????????????????????????????????????????????????????????????????????????????????????????????????????????????????????????????????????????????????????????????????????????????????????????????????????????????????????????????????????????????????????????????????????????????????????????????????????????????????????????????????????????????????????????????????????????????????????????????????????????????????????????????????????????????????????????????????????????????????????????????????????????????????????????????????????????????????????????????????????????????????????????????????????????????????????????????????????????????????????????????????????????????????????????????????????????????????????????????????????????????????????????????????????????????????????????????????????????????????????????????????????????????????????????????????????????????????????????????????????????????????????????????????????????????????????????????????????????????????????????????????????????????????????????????????????????????????????????????????????????????????????????????????????????????????????????????????????????????????????????????????????????????????????????????????????????????????????????????????????????????????????????????????????????????????????????????????????????????????????????????????????????????????????????????????????????????????????????????????????????????????????????????????????????????????????????????????????????????????????????????????????????????????????????????????????????????????????????????????????????????????????????????????????????????????????????????????????????????????????????????????????????????????????????????????????????????????????????????????????????????????????????????????????????????????????????????????????????????????????????????????????????????????????????????????????????????????????????????????????????????????????????????????????????????????????????????????????????????????????????????????????????????????????????????????????????????????????????????????????????????????????????????????????????????????????????????????????????????????????????????????????????????????????????????????????????????????????????????????????????????????????????????????????????????????????????????????????????????????????????????????????????????????????????????????????????????????????????????????????????????????????????????????????????????????????????????????????????????????????????????????????????????????????????????????????????????????????????????????????????????????????????????????????????????????????????????????????????????????????????????????????????????????????????????????????????????????????????????????????????????????????????????????????????????????????????????????????????????????????????????????TTTGGGACTTGAGCGGGAATAGTGGGAACCTCTTTAAGTATAATTATTCGGGTTGAGCTAGGTCAACCAGGAAGTTTAATTGGGGATGATCAGATTTATAATGTTGTAGTAACTGCTCATGCTTTTGTTATAATTTTTTTTATAGTAATACCTATTATAATTGGTGGGTTTGGTAATTGATTAGTTCCTTTAATACTAGGGGCCCCTGATATAGCATTCCCTCGAATAAATAATATAAGTTTTTGATTACTCCCATTTTCTCTGACTTTATTATTAACTAGTGGTATAGTAGAGAGTGGAGTAGGGACTGGATGAACTGTTTATCCCCCTTTAGCATCATCTATCGCTCATGCAGGTGCTTCTGTGGACTTAGGGATTTTTTCACTTCATTTAGCAGGTGTATCTTCAATTTTAGGGGCGGTTAATTTTATAACTACGGCTATTAATATGCGGAGTGTAGGAATAACTATAGACCGTATACCTCTTTTCGTTTGATCTGTATTTATTACGGCAGTTCTTTTACTCTTATCTTTACCGGTGTTAGCAGGTGCTATTACTATATTATTAACAGATCGGAATTTAAATACTTCATTCTTTGACCCTGCG?????????????????????????????????????????????????????????????????????????????????????????????????????????????????????????????????????????????????????????????????????????????????????????????????????????????????????????????????????????????????????????????????????????????????????????????????????????????????????????????????????????????
Austropotamobius_italicus_carinthiacus ????????????????????????????????????????????????????????????????????????????????????????????????????????????????????????????????????????????????????????????????????????????????????????????????????????????????????????????????????????????????????????????????????????????????????????????????????????????????????????????????????????????????????????????????????????????????????????????????????????????????????????????????????????-----------------------------------------------------------------------ATTAGTCTTTT-AATTGAAGGCTGGTATG-AATGGTTGGACAAGAGATAAGCTGTCTC-GAG-CAA-AAATA-TTGAATTTAACTTTTAA-GTGAAAAGGCTTAAATTTTCTAGGGGGACGATAAGACCCTATAAAAC-TTT--ATA-TT--T--TAAAA-AT-AT--T-A-ATTAATT--TT-G-T-A-TG-----AG-A-A-GG-CTA--T---T--TTTA-AATATTT-TATTGGGGTGATAGGGATATAA-TAAAAGATAACTG-TT---T--C-TTTT--TT---T---TT-A--CAGAGGTGTTT-GA---G--T-AAAAGAT-CCTAA--TTA-GGG-A---AA-G-AAGGTTAAGTTACTTTAGGG-ATAACA-GCG--TAA-TTTTCTTTAAGAGTTCTTATCGACAGGAAAGTTT-GC-GACCTCGATGTTGAATTAAAA-GTTCTTTATGGAGCAGAAACTAT-AATA-GAAGGTCTGTTCGA-CCTTTAAAATTTT-----------------------------------------------?????????????????????????????????????????????????????????????????????????????????????????????????????????????????????????????????????????????????????????????????????????????????????????????????????????????????????????????????????????????????????????????????????????????????????????????????????????????????????????????????????????????????????????????????????????????????????????????????????????????????????????????????????????????????????????????????????????????????????????????????????????????????????????????????????????????????????????????????????????????????????????????????????????????????????????????????????????????????????????????????????????????????????????????????????????????????????????????????????????????????????????????????????????????????????????????????????????????????????????????????????????????????????????????????????????????????????????????????????????????????????????????????????????????????????????????????????????????????????????????????????????????????????????????????????????????????????????????????????????????????????????????????????????????????????????????????????????????????????????????????????????????????????????????????????????????????????????????????????????????????????????????????????????????????????????????????????????????????????????????????????????????????????????????????????????????????????????????????????????????????????????????????????????????????????????????????????????????????????????????????????????????????????????????????????????????????????????????????????????????????????????????????????????????????????????????????????????????????????????????????????????????????????????????????????????????????????????????????????????????????????????????????????????????????????????????????????????????????????????????????????????????????????????????????????????????????????????????????????????????????????????????????????????????????????????????????????????????????????????????????????????????????????????????????????????????????????????????????????????????????????????????????????????????????????????????????????????????????????????????????????????????????????????????????????????????????????????????????????????????????????????????????????????????????????????????????????????????????????????????????????????????????????????????????????????????????????????????????????????????????????????????????????????????????????????????????????????????????????????????????????????????????????????????????????????????????????????????????????????????????????????????????????????????????????????????????????????????????????????????????????????????????????????????????????????????????????????????????????????????????????????????????????????????????????????????????????????????????????????????????????????????????????????????????????????????????????????????????????????????????????????????????????????????????????????????????????????????????????????????????????????????????????????????????????????????????????????????????????????????????????????????????????????????????????????????????????????????????????????????????????????????????????????????????????????????????????????????????????????????????????????????????????????????????????????????????????????????????????????????????????????????????????????????????????????????????????????????????????????????????????????????????????????????????????????????????????????????????????????????????????????????????????????????????????????????????????????????????????????????????????????????????????????????????????????????????????????????????????????????????????????????????????????????????????????????????????????????????????????????????????????????????????????????????????????????????????????????????????????????????????????????????????????????????????????????????????????????????????????????????????????????????????????????????????????????????????????????????????????????????????????????????????????????????????????????????????????????????????????????????????????????????????????????????????????????????????????????????????????????????????????????????????????????????????????????????????????????????????????????????????????????????????????????????????????????????????????????????????????????????????????????????????????????????????????????????????????????????????????????????????????????????????????????????????????????????????????????????????????????????????????????????????????????????????????????????????????????????????????????????????????????????????????????????????????????????????????????????????????????????????????????????????????????????????????????????????????????????????????????????????????????????????????????????????????????????????????????????????????????????????????????????????????????????????????????????????????????????????????????????????????????????????????????????????????????????????????????????????????????????????????????????????????????????????????????????????????????????????????????????????????????????????????????????????????????????????????????????????????????????????????????????????????????????????????????????????????????????????????????????????????????????????????????????????????????????????????????????????????????????????????????????????????????????????????????????????????????????????????????????????????????????????????????????????????????????????????????????????????????????????????????????????????????????????????????????????????????????????????????????????????????????????????????????????????????????????????????????????????????????????????????????????????????????????????????????????????????????????????????????????????????????????????????????????????????????????????????????????????????????????????????????????????????????????????????????????????????????????????????????????????????????????????????????????????????????????????????????????????????????????????????????????????????????????????????????????????????????????????????????????????????????????????????????????????????????????????????????????????????????????????????????????????????????????????????????????????????????????????????????????????????????????????????????????????????????????????????????????????????????????????????????????????????????????????????????????????????????????????????????????????????????????????????????????????????????????????????????????????????????????????????????????????????????????????????????????????????????????????????????????????????????????????????????????????????????????????????????????????????????????????????????????????????????????????????????????????????????????????????????????????????????????????????????????????????????????????????????????????????????????????????????????????????????????????????????????????????????????????????????????????????????????????????????????????????????????????????????????????????????????????????????????????????????????????????????????????????????????????????????????????????????????????????????????????????????????????????????????????????????????????????????????????????????????????????????????????????????
Austropotamobius_italicus_carsicus ????????????????????????????????????????????????????????????????????????????????????????????????????????????????????????????????????????????????????????????????????????????????????????????????????????????????????????????????????????????????????????????????????????????????????????????????????????????????????????????????????????????????????????????????????????????????????????????????????????????????????????????????????????-----------------------------------------------------------------------ATTAGTCTTTT-AATTGAAGGCTGGTATG-AATGGTTGGACAAGAGATAAGCTGTCTC-GAG-CAA-AAATA-TTGAATTTAACTTTTAA-GTGAAAAGGCTTAAATTTCCTAGGGGGACGATAAGACCCTATAAAAC-TTT--ATA-TT--T--TAAAA-AT-AT--T-A-ATTAATT--TT-A-T-A-TA-----GG-A-A-GG-TTG--T---T--TTTA-AGTATTT-TATTGGGGTGATAGGAATATAA-TAAAAGATAACTG-TT---T--C-TTTT--TT---T---TT-A--CAGAGGTGTTT-GA---G--T-AAAGGAT-CCTAA--TAA-GGG-A---AA-G-AAGGTTAAGTTACTTTAGGG-ATAACA-GCG--TAA-TTTTCTTTAAGAGTTCTTATCGACAAGGGAGTTT-GC-GACCTCGATGTTGAATTAAAA-GTTCTTTATGGAGCAGAAACTAT-AATA-GAAGGTCTGTTCGA-CCTTTAAAATTTT-----------------------------------------------?????????????????????????????????????????????????????????????????????????????????????????????????????????????????????????????????????????????????????????????????????????????????????????????????????????????????????????????????????????????????????????????????????????????????????????????????????????????????????????????????????????????????????????????????????????????????????????????????????????????????????????????????????????????????????????????????????????????????????????????????????????????????????????????????????????????????????????????????????????????????????????????????????????????????????????????????????????????????????????????????????????????????????????????????????????????????????????????????????????????????????????????????????????????????????????????????????????????????????????????????????????????????????????????????????????????????????????????????????????????????????????????????????????????????????????????????????????????????????????????????????????????????????????????????????????????????????????????????????????????????????????????????????????????????????????????????????????????????????????????????????????????????????????????????????????????????????????????????????????????????????????????????????????????????????????????????????????????????????????????????????????????????????????????????????????????????????????????????????????????????????????????????????????????????????????????????????????????????????????????????????????????????????????????????????????????????????????????????????????????????????????????????????????????????????????????????????????????????????????????????????????????????????????????????????????????????????????????????????????????????????????????????????????????????????????????????????????????????????????????????????????????????????????????????????????????????????????????????????????????????????????????????????????????????????????????????????????????????????????????????????????????????????????????????????????????????????????????????????????????????????????????????????????????????????????????????????????????????????????????????????????????????????????????????????????????????????????????????????????????????????????????????????????????????????????????????????????????????????????????????????????????????????????????????????????????????????????????????????????????????????????????????????????????????????????????????????????????????????????????????????????????????????????????????????????????????????????????????????????????????????????????????????????????????????????????????????????????????????????????????????????????????????????????????????????????????????????????????????????????????????????????????????????????????????????????????????????????????????????????????????????????????????????????????????????????????????????????????????????????????????????????????????????????????????????????????????????????????????????????????????????????????????????????????????????????????????????????????????????????????????????????????????????????????????????????????????????????????????????????????????????????????????????????????????????????????????????????????????????????????????????????????????????????????????????????????????????????????????????????????????????????????????????????????????????????????????????????????????????????????????????????????????????????????????????????????????????????????????????????????????????????????????????????????????????????????????????????????????????????????????????????????????????????????????????????????????????????????????????????????????????????????????????????????????????????????????????????????????????????????????????????????????????????????????????????????????????????????????????????????????????????????????????????????????????????????????????????????????????????????????????????????????????????????????????????????????????????????????????????????????????????????????????????????????????????????????????????????????????????????????????????????????????????????????????????????????????????????????????????????????????????????????????????????????????????????????????????????????????????????????????????????????????????????????????????????????????????????????????????????????????????????????????????????????????????????????????????????????????????????????????????????????????????????????????????????????????????????????????????????????????????????????????????????????????????????????????????????????????????????????????????????????????????????????????????????????????????????????????????????????????????????????????????????????????????????????????????????????????????????????????????????????????????????????????????????????????????????????????????????????????????????????????????????????????????????????????????????????????????????????????????????????????????????????????????????????????????????????????????????????????????????????????????????????????????????????????????????????????????????????????????????????????????????????????????????????????????????????????????????????????????????????????????????????????????????????????????????????????????????????????????????????????????????????????????????????????????????????????????????????????????????????????????????????????????????????????????????????????????????????????????????????????????????????????????????????????????????????????????????????????????????????????????????????????????????????????????????????????????????????????????????????????????????????????????????????????????????????????????????????????????????????????????????????????????????????????????????????????????????????????????????????????????????????????????????????????????????????????????????????????????????????????????????????????????????????????????????????????????????????????????????????????????????????????????????????????????????????????????????????????????????????????????????????????????????????????????????????????????????????????????????????????????????????????????????????????????????????????????????????????????????????????????????????????????????????????????????????????????????????????????????????????????????????????????????????????????????????????????????????????????????????????????????????????????????????????????????????????????????????????????????????????????????????????????????????????????????????????????????????????????????????????????????????????????????????????????????????????????????????????????????????????????????????????????????????????????????????????????????????????????????????????????????????????????????????????????????????????????????????????????????????????????????????????????????????????????????????????????????????????????????????????????????????????????????????????????????????????????????????????????????????????????????????????????????????????????????????????????????????????????????????????????????????????????????????????????????????????????????????????????????????????????????????????????????????????????????????????????????????????????????????????????????????????????????????????????????
Austropotamobius_italicus_italicus ????????????????????????????????????????????????????????????????????????????????????????????????????????????????????????????????????????????????????????????????????????????????????????????????????????????????????????????????????????????????????????????????????????????????????????????????????????????????????????????????????????????????????????????????????????????????????????????????????????????????????????????????????????-----------------------------------------------------------------------ATTAGTCTTTT-AATTGAAGGCTGGTCTG-AATGGTTGGACAAGAGATAAGCTGTCTC-GAG-CAA-AAATA-TTGAATTTAACTTTTAA-GTGAAAAGGCTTAAATTTTCTAGGGGGACGATAAGACCCTATAAAAC-TTT--ATA-TT--T--TAAAA-AT-AT--T-A-ATTAATT--TT-G-T-A-TG-----AG-A-A-GA-CTA--T---T--TTTA-AATATTT-TATTGGGGTGATAGGAATATAA-TAAAAGATAACTG-TT---T--CTTTTT--TT---T---TT-A--CAGAGGTGTTT-GA---A--T-AAAAGAT-CCTAA--TTA-GGG-A---AA-G-AAGGTTAAGTTACTTTAGGG-ATAACA-GCG--TAA-TTTTCTTTAAGAGTTCTTATCAACAGGAGAGTTT-GC-GACCTCGATGTTGAATTAAAA-GTTCTTTATGGAGCAGAAACTAT-AATA-GAAGGTCTGTTCGA-CCTTTAAAATTTT-----------------------------------------------?????????????????????????????????????????????????????????????????????????????????????????????????????????????????????????????????????????????????????????????????????????????????????????????????????????????????????????????????????????????????????????????????????????????????????????????????????????????????????????????????????????????????????????????????????????????????????????????????????????????????????????????????????????????????????????????????????????????????????????????????????????????????????????????????????????????????????????????????????????????????????????????????????????????????????????????????????????????????????????????????????????????????????????????????????????????????????????????????????????????????????????????????????????????????????????????????????????????????????????????????????????????????????????????????????????????????????????????????????????????????????????????????????????????????????????????????????????????????????????????????????????????????????????????????????????????????????????????????????????????????????????????????????????????????????????????????????????????????????????????????????????????????????????????????????????????????????????????????????????????????????????????????????????????????????????????????????????????????????????????????????????????????????????????????????????????????????????????????????????????????????????????????????????????????????????????????????????????????????????????????????????????????????????????????????????????????????????????????????????????????????????????????????????????????????????????????????????????????????????????????????????????????????????????????????????????????????????????????????????????????????????????????????????????????????????????????????????????????????????????????????????????????????????????????????????????????????????????????????????????????????????????????????????????????????????????????????????????????????????????????????????????????????????????????????????????????????????????????????????????????????????????????????????????????????????????????????????????????????????????????????????????????????????????????????????????????????????????????????????????????????????????????????????????????????????????????????????????????????????????????????????????????????????????????????????????????????????????????????????????????????????????????????????????????????????????????????????????????????????????????????????????????????????????????????????????????????????????????????????????????????????????????????????????????????????????????????????????????????????????????????????????????????????????????????????????????????????????????????????????????????????????????????????????????????????????????????????????????????????????????????????????????????????????????????????????????????????????????????????????????????????????????????????????????????????????????????????????????????????????????????????????????????????????????????????????????????????????????????????????????????????????????????????????????????????????????????????????????????????????????????????????????????????????????????????????????????????????????????????????????????????????????????????????????????????????????????????????????????????????????????????????????????????????????????????????????????????????????????????????????????????????????????????????????????????????????????????????????????????????????????????????????????????????????????????????????????????????????????????????????????????????????????????????????????????????????????????????????????????????????????????????????????????????????????????????????????????????????????????????????????????????????????????????????????????????????????????????????????????????????????????????????????????????????????????????????????????????????????????????????????????????????????????????????????????????????????????????????????????????????????????????????????????????????????????????????????????????????????????????????????????????????????????????????????????????????????????????????????????????????????????????????????????????????????????????????????????????????????????????????????????????????????????????????????????????????????????????????????????????????????????????????????????????????????????????????????????????????????????????????????????????????????????????????????????????????????????????????????????????????????????????????????????????????????????????????????????????????????????????????????????????????????????????????????????????????????????????????????????????????????????????????????????????????????????????????????????????????????????????????????????????????????????????????????????????????????????????????????????????????????????????????????????????????????????????????????????????????????????????????????????????????????????????????????????????????????????????????????????????????????????????????????????????????????????????????????????????????????????????????????????????????????????????????????????????????????????????????????????????????????????????????????????????????????????????????????????????????????????????????????????????????????????????????????????????????????????????????????????????????????????????????????????????????????????????????????????????????????????????????????????????????????????????????????????????????????????????????????????????????????????????????????????????????????????????????????????????????????????????????????????????????????????????????????????????????????????????????????????????????????????????????????????????????????????????????????????????????????????????????????????????????????????????????????????????????????????????????????????????????????????????????????????????????????????????????????????????????????????????????????????????????????????????????????????????????????????????????????????????????????????????????????????????????????????????????????????????????????????????????????????????????????????????????????????????????????????????????????????????????????????????????????????????????????????????????????????????????????????????????????????????????????????????????????????????????????????????????????????????????????????????????????????????????????????????????????????????????????????????????????????????????????????????????????????????????????????????????????????????????????????????????????????????????????????????????????????????????????????????????????????????????????????????????????????????????????????????????????????????????????????????????????????????????????????????????????????????????????????????????????????????????????????????????????????????????????????????????????????????????????????????????????????????????????????????????????????????????????????????????????????????????????????????????????????????????????????????????????????????????????????????????????????????????????????????????????????????????????????????????????????????????????????????????????????????????????????????????????????????????????????????????????????????????????????????????????????????????
Austropotamobius_italicus_meridionalis ????????????????????????????????????????????????????????????????????????????????????????????????????????????????????????????????????????????????????????????????????????????????????????????????????????????????????????????????????????????????????????????????????????????????????????????????????????????????????????????????????????????????????????????????????????????????????????????????????????????????????????????????????????-----------------------------------------------------------------------ATTAGTCTTTT-AATTGAAGGCTGGTATG-AATGGTTGGACAAGAGATAAGCTGTCTC-GAG-CAA-AAATA-TTGAATTTAACTTTTAA-GTGAAAAGGCTTAAATTTCCTGGGGGGACGATAAGACCCTATAAAAC-TTT--ATA-TT--T--TAAAA-AT-AT--T-A-ATTAATT--TT-G-T-A-TG-----AG-A-G-GG-TTA--T---T--TTTA-AGTATTT-TATTGGGGTGATAGGGATATAA-TAAAAGATAACTG-TT---T--C-TTTT--TT---T---TT-A--CAGAGGTGTTT-GA---G--T-AAAGGAT-CCTAA--TAA-GGG-A---AA-G-AAGGTTAAGTTACTTTAGGG-ATAACA-GCG--TAA-TTTTCTTTAAGAGTTCTTATCGACAAGAAAGTTT-GC-GACCTCGATGTTGAATTAAAA-GTTCTTTATGGAGCAGAAACTAT-AATA-GAAGGTCTGTTCGA-CCTTTAAAATTTT-----------------------------------------------?????????????????????????????????????????????????????????????????????????????????????????????????????????????????????????????????????????????????????????????????????????????????????????????????????????????????????????????????????????????????????????????????????????????????????????????????????????????????????????????????????????????????????????????????????????????????????????????????????????????????????????????????????????????????????????????????????????????????????????????????????????????????????????????????????????????????????????????????????????????????????????????????????????????????????????????????????????????????????????????????????????????????????????????????????????????????????????????????????????????????????????????????????????????????????????????????????????????????????????????????????????????????????????????????????????????????????????????????????????????????????????????????????????????????????????????????????????????????????????????????????????????????????????????????????????????????????????????????????????????????????????????????????????????????????????????????????????????????????????????????????????????????????????????????????????????????????????????????????????????????????????????????????????????????????????????????????????????????????????????????????????????????????????????????????????????????????????????????????????????????????????????????????????????????????????????????????????????????????????????????????????????????????????????????????????????????????????????????????????????????????????????????????????????????????????????????????????????????????????????????????????????????????????????????????????????????????????????????????????????????????????????????????????????????????????????????????????????????????????????????????????????????????????????????????????????????????????????????????????????????????????????????????????????????????????????????????????????????????????????????????????????????????????????????????????????????????????????????????????????????????????????????????????????????????????????????????????????????????????????????????????????????????????????????????????????????????????????????????????????????????????????????????????????????????????????????????????????????????????????????????????????????????????????????????????????????????????????????????????????????????????????????????????????????????????????????????????????????????????????????????????????????????????????????????????????????????????????????????????????????????????????????????????????????????????????????????????????????????????????????????????????????????????????????????????????????????????????????????????????????????????????????????????????????????????????????????????????????????????????????????????????????????????????????????????????????????????????????????????????????????????????????????????????????????????????????????????????????????????????????????????????????????????????????????????????????????????????????????????????????????????????????????????????????????????????????????????????????????????????????????????????????????????????????????????????????????????????????????????????????????????????????????????????????????????????????????????????????????????????????????????????????????????????????????????????????????????????????????????????????????????????????????????????????????????????????????????????????????????????????????????????????????????????????????????????????????????????????????????????????????????????????????????????????????????????????????????????????????????????????????????????????????????????????????????????????????????????????????????????????????????????????????????????????????????????????????????????????????????????????????????????????????????????????????????????????????????????????????????????????????????????????????????????????????????????????????????????????????????????????????????????????????????????????????????????????????????????????????????????????????????????????????????????????????????????????????????????????????????????????????????????????????????????????????????????????????????????????????????????????????????????????????????????????????????????????????????????????????????????????????????????????????????????????????????????????????????????????????????????????????????????????????????????????????????????????????????????????????????????????????????????????????????????????????????????????????????????????????????????????????????????????????????????????????????????????????????????????????????????????????????????????????????????????????????????????????????????????????????????????????????????????????????????????????????????????????????????????????????????????????????????????????????????????????????????????????????????????????????????????????????????????????????????????????????????????????????????????????????????????????????????????????????????????????????????????????????????????????????????????????????????????????????????????????????????????????????????????????????????????????????????????????????????????????????????????????????????????????????????????????????????????????????????????????????????????????????????????????????????????????????????????????????????????????????????????????????????????????????????????????????????????????????????????????????????????????????????????????????????????????????????????????????????????????????????????????????????????????????????????????????????????????????????????????????????????????????????????????????????????????????????????????????????????????????????????????????????????????????????????????????????????????????????????????????????????????????????????????????????????????????????????????????????????????????????????????????????????????????????????????????????????????????????????????????????????????????????????????????????????????????????????????????????????????????????????????????????????????????????????????????????????????????????????????????????????????????????????????????????????????????????????????????????????????????????????????????????????????????????????????????????????????????????????????????????????????????????????????????????????????????????????????????????????????????????????????????????????????????????????????????????????????????????????????????????????????????????????????????????????????????????????????????????????????????????????????????????????????????????????????????????????????????????????????????????????????????????????????????????????????????????????????????????????????????????????????????????????????????????????????????????????????????????????????????????????????????????????????????????????????????????????????????????????????????????????????????????????????????????????????????????????????????????????????????????????????????????????????????????????????????????????????????????????????????????????????????????????????????????????????????????????????????????????????????????????????????????????????????????????????????????????????????????????????????????????????????????????
Austropotamobius_pallipes ------------------------------------------------AATTAAAAGTTATATTCTTTAAATTTAAAGGATTTGGCGGTATTTTAGTCTAGTTAGAGGAATCTGTCTCTTAAACGATAGTACACGCATTATCTTGCTTATTTTAGTG--AATCAGTTTGTATACCGTCATTAT-AAGATAA-TTTAAGAGAGAATATTATTG-AGATT--ATAT-T--A-T-TGAATATATTAGATCAAGGTGCAGCTAATAAATAAGAAAAGATGGATTACAATAAAACTTATTTA--TACGGATTTAATATTTAAAC-A-TGTTAATGAAGGAGGATTTAATTGT----------------------------------------------------------------------------------------------------------------------------------------------------ATTAGTCTTTT-AATTGAAGGCTGGTATG-AATGGTTGGACAAGAGATAAGCTGTCTC-GAG-CAA-AAATA-TTGAATTTAACTTTTAA-GTGAAAAGGCTTAAATTTTCTAGGGGGACGATAAGACCCTATAAAAC-TTT--ATA-TT--T--TAAAA-AT-AT--T-A-ACTAGTT--TT-G-T-A-TA-----AG-A-G-GT-TTT--T---T--TTTG-AGTATTT-TATTGGGGTGATAGGGATATAA-TAAAAGATAACTG-TC---T--C--TTT--TT---T---TT-A--CAGAGATATTT-GA---G--T-AAATGAT-CCTAA--TAA-GGG-A---AA-G-AAGGTTAAGTTACTTTAGGG-ATAACA-GCG--TAA-TTTTCTTTAAGAGTTCTTATCGACAAGAGAGTTT-GC-GACCTCGATGTTGAATTAAAA-GTTCTTTATGGAGCAGAAACTAT-AACA-GAAGGTCTGTTCGA-CCTTTAAATTTTT-----------------------------------------------?????????????????????????????????????????????????????????????????????????????????????????????????????????????????????????????????????????????????????????????????????????????????????????????????????????????????????????????????????????????????????????????????????????????????????????????????????????????????????????????????????????????????????????????????????????????????????????????????????????????????????????????????????????????????????????????????????????????????????????????????????????????????????????????????????????????????????????????????????????????????????????????????????????????????????????????????????????????????????????????????????????????????????????????????????????????????????????????????????????????????????????????????????????????????????????????????????????????????????????????????????????????????????????????????????????????????????????????????????????????????????????????????????????????????????????????????????????????????????????????????????????????????????????????????????????????????????????????????????????????????????????????????????????????????????????????????????????????????????????????????????????????????????????????????????????????????????????????????????????????????????????????????????????????????????????????????????????????????????????????????????????????????????????????????????????????????????????????????????????????????????????????????????????????????????????????????????????????????????????????????????????????????????????????????????????????????????????????????????????????????????????????????????????????????????????????????????????????????????????????????????????????????????????????????????????????????????????????????????????????????????????????????????????????????????????????????????????????????????????????????????????????????????????????????????????????????????????????????????????????????????????????????????????????????????????????????????????????????????????????????????????????????????????????????????????????????????????????????????????????????????????????????????????????????????????????????????????????????????????????????????????????????????????????????????????????????????????????????????????????????????????????????????????????????????????????????????????????????????????????????????????????????????????????????????????????????????????????????????????????????????????????????????????????????????????????????????????????????????????????????????????????????????????????????????????????????????????????????????????????????????????????????????????????????????????????????????????????????????????????????????????????????????????????????????????????????????????????????????????????????????????????????????????????????????????????????????????????????????????????????????????????????????????????????????????????????????????????????????????????????????????????????????????????????????????????????????????????????????????????????????????????????????????????????????????????????????????????????????????????????????????????????????????????????????????????????????????????????????????????????????????????????????????????????????????????????????????????????????????????????????????????????????????????????????????????????????????????????????????????????????????????????????????????????????????????????????????????????????????????????????????????????????????????????????????????????????????????????????????????????????????????????????????????????????????????????????????????????????????????????????????????????????????????????????????????????????????????????????????????????????????????????????????????????????????????????????????????????????????????????????????????????????????????????????????????????????????????????????????????????????????????????????????????????????????????????????????????????????????????????????????????????????????????????????????????????????????????????????????????????????????????????????????????????????????????????????????????????????????????????????????????????????????????????????????????????????????????????????????????????????????????????????????????????????????????????????????????????????????????????????????????????????????????????????????????????????????????????????????????????????????????????????????????????????????????????????????????????????????????????????????????????????????????????????????????????????????????????????????????????????????????????????????????????????????????????????????????????????????????????????????????????????????????????????????????????????????????????????????????????????????????????????????????????????????????????????????????????????????????????????????????????????????????????????????????????????????????????????????????????????????????????????????????????????????????????????????????????????????????????????????????????????????????????????????????????????????????????????????????????????????????????????????????????????????????????????????????????????????????????????????????????????????????????????????????????????????????????????????????????????????????????????????????????????????????????????????????????????????????????????????????????????????????????????????????????????????????????????????????????????????????????????????????????????????????????????????????????????????????????????????????????????????????????????????????????????????????????????????????????????????????????????????????????????????????????????????????????????????????????????????????????????????????????????????????????????????????????????????????????????????????????????????????????????????????????????????????????????????????????????????????????????????????????????????????????????????????????????????????????????????????????????????????????????????????????????????????????????????????????????????????????????????????????????????????????????????????????????????????????????????????????????????????????????????????????????????????????????????????????????????????????????????????????????????????????????????????????????????????????????????????????????????????????????????????????????????????????????????????????????????????????????????????????????????????????????????????????????????????????????????????????????????????????????????????????????????????????????????????????????????????????????????????????????????????????????????????????????????????????????????????????????????????????????????????????????????????????????????????????????????????????????????????????????????????????????????????????????????????????????????????????????????????????????????????????????????????????????????????????????????????????????????????????????????????????????????????????????????????????????????????????????????????????????????????????????????????????????????????????????????????????????????????????????????????????????????????????????????????????????????????????????????????????????????????????????????????????????????????????????????????????????????????????????????????????????????????????????????????????????????????????????????????????????????????????????????????????
Austropotamobius_torrentium -----------TAGTACACTTAAA-TTTAAC-TGTA-AAATACTAGGATACTAGAAGTTATATTCTTTAAATTTAAAGAATTTGGCGGTACTTTAGTCTAGTTAGAGGAACCTGTCTCCTAAACGATAATACACGCATTATCTTACTTATTTTAGTA--GATCAGCCTGTATACCGTCATTAT-AAGATAA-TTTAAGAGAGAATATTATTA-AAATC--ATAT-T--A-TATGAGTATATTAGATCAAGGTGCAGCTAATGAATAAGAAGAGGTGGGTTACAATAAAATTTATTTA--CACGGATTTAATATTTAAAT-A-TATTAGTGAAGGGGGATTTAATTGTAAA--AGGAA-ATTAATAAGGTTTTTTGATAGGAGCTCTAAATTAT------------------------------------------------------------------------------------------------------ATTAGTCTTTT-AATTGGAGGCTGGAATG-AATGGTCGGACAAGAGATAAGCTGTCTT-AAG-TAA-AAATA-TTGAATTTAACTTTTAA-GTGAAAAGGCTTAAATCCTCTAGGGGGACGATAAGACCCTATAAAAC-TTT--ATA-TT--T--T-GAA-AT-AA--T-A-ATTAATT--TT-G-T-G-TG-----GG-A-G-AT-TTA--T---T--TTTA-AGTATTT-TATTGGGGTGATAAGGATAAAA-TAATAAATAACTG-TC---T--T--TTT--TT---A---TT-A--CAGTAATATTT-GA---G--C-AAATGAA-CCTAG--TAA-GGG-A---AA-G-AAGATTAAGTTACTTTAGGG-ATAACA-GCG--TAA-TTTTTTTTAAGAGTTCTTATCGACAAGAAAGTTT-GC-GACCTCGATGTTGAATTAAAA-ATTCTTTATAGAGCAGAAACTAT-AAAA-GAAGGTCTGTTCGA-CCTTTAAAATTTTACATGATTTGAGTTCAGACCGGTGTAAA------------------------TTGATCCTGCCAGTAGTCATATGCTTGTCTCAAAGATTAAGCCATGCATGTGTAAGTACAAGCCGAGTTAAGGCGAAACCGCGAATGGCTCATTAAATCAGCTATGTTTCATTGGATCT-GTAAA-CCCACTTACTTGGATAACTGTGGTAATTCTAGAGCTAATACATG--CAT--CACGTCTCTGACCGCAAGGGAAGAGCGCTTTTATTAGTTCAAAACTGGTCGGGCCTCGGTCCGTTAACCCACCCGTGGTGAATCTGAATAACTTTTTGCTGAGCGCACGGTCTCCGCACCGGCGCCGCATCCTTCAAGTGTCTGCCTTATCAGCTTTCGATTGTAGGTTATGCGCCTACAATGGCTATAACGGGTAACGGGGAATCAGGGTTCGATTCCGGAGAGGGAGCCTGAGAAACGGCTACCACATCTAAGGAAGGCAGCAGGCACGCAAATTACCCACTCCCGGCACGGGGAGGTAGTGACGAAAAATAACGATGCGAGACTCATCCGAGGCCTCGCAATCGGAATGAGTACACTTTAAATCCTTTAACGAGGATCTATTGGAGGGCAAGTCTGGTGCCAGCAGCCGCGGTAATTCCAGCTCCAATAGCGTATATTAAAGTTGT-------------------GTTGGATCTCAGTTCCGGACTGACG------GTACACCG-CCT--GGTGCTTACTGTCACGCTCCGAACAGCT------AAC---------------TAGCCCCGCCGGCTCGCACGGGGTGCTCTTCATCGAGTGTCCCGAGTGGCCGGCACGTTTACTTTGAAAAAATTAGAGTGCTCAGAGCAGGCTACTTTAATGGCCTGAATGT--CTATGCA-TGGAATAATGGAATAGGACCTCGGTTCTATTT-TG-TT--GGTTTT-CGGAACCTGAGGTAATGACTAATAGGAACAGGCGGGGGCATTCGTATTGCGACGCTAGAGGTGAAATTGTTGGACCGTC-----ACGAACTACTGCGAAAGCATTTGCCAAGGATGTTTTCATTAATCAAGAACGAAAGTTAGAGGTTCGAAGGCGATCAGATACCGCCCTAGTTCTAACCATAAACGATGCCAACTAGCGATCCGCCGGCGTTATTCCCATGACCCGGCGGGCAGCTTCCGGGAAACCAAAGTCTTTGGGTTCCGGGGGAAGTATGGTTGCAAAGCTGAAACTTAAAGGAATTGACGGAAGGGCACCACCAGGAGTGGAGCCTGCGGCTTAATTTGACTCAACACGGGGAACCTCACCAGGCCCAGACACCGGAAGGATTGACAGATTGAGAGCTCTTTCTCGATTCGGTGGGTGGTGGTGCATGGCCGTTCTTAGTTGGTGGAGCGATTTGTCTGGTTAATTCCGATAACGAACGAGACTCTGGCCTATTAACTAGTCGACGGATCTCCAGCAATTGGTGTCCAGTTCGCAACTTCTTCTTAGAGGGATTAGCGGCAATTCTAGCCGCACGAGATTGAGCAATAACAGGTCTGTGATGCCCTTAGATGTTCTGGGCCGCACGCGCGCTACACTGAAGGGATCAACGTGTTCT-CCCCCTCCGAGAGGAGCGGGTAACCCGTTCAAACCCCTTCATGATAGGGATTGGGGCTTGCAATTGTTTCCCATGAACGAGGAATTCCCAGTAAGTGCAAGTCATCAGCTTGCGCTGATTACGTCCCTGCCCTTTGTACACACCGCCCGTCGCTACTACCGATTGAATGATTTAGTGAGGCCTTCGGACTGGCGCTCTTGGAT------GT--TCTACCCC-T---CGCG---------TC---T-----CGGC-------------G-CAAGGGG----TTCTCGCCTCGAGCTGACGGAAAGATGTCCAAACTTGATCATTTAGAGGAAGTAA---------------------------------------------------------------------------------------------------------------------------------------------------------------------------------------------------------------------------------------------------------------------------------------------------------------------------------------------------------------------------------------------------------------------------------------------------------------------------------------------------------------------------------------------------------------------------------------------------------------------------------------------------------------------------------------------------------GCCAAACGGGTGGAACCTCGAAGGTCGAACTGAGGGGATTCAGCTCGTCGGCTGT-CGGCTGGGTGGGGA----------CGT-------AAC--------AAAGCGACC-CAGG---AATGCTTGGG-CGTG-CCTC--CACCCA-CGCCGGCGTCGGC-GGGCGTATTTCGCCTCACAGTAGGTCGCCGCGACCCGT------TGCTGT-TGGGGA---CGTC---GAAGGCCCG---GACGGATTGGTACCCTA------CC----GGCTGGGGATGCGGC---------------------------------------------------------------TTCGGCT--TCTCCTCT------------------------------TGTTCGGTGGGCGAAACCGCC---GGTG-------TCCTGGCTG-CCCTGCGACGGTCGTAGAGACGAGC-CCT-------------------C--CC----C---TT---------GTGGG---------------TCGGCTCTCGCGGCGTGC-AAAAGGTCGGTGATCCA----------------------------------------------------------------------------------------------------------------------------------------------------------------------------------------------------------------------------------------------------------------------------------------------------------------------------------------------------------------------------------------------------------------------------------------------------------------------------------------------------------------------------------------------------------------------------------------------------------------------------------------------------------------------------------------------------------------------------------------------------------------------------------------------------------------------------------------------------------------------------------------------------------------------------------------------------------------------------------------------------------------------------------------------------------------------------------------------------------------------------------------------------------------------------------------------------------------------------------------------------------------------------------------------------------------------------------------------------------------------------------------------------------------------------------------------------------------------------------------------------------------------------------------------------------------------------------------------------------------------------------------------------------------------------------------------------------------------------------------------------------------------------------------------------------------------------------------------------------------------------------------------------------------------------------------------------------------------------------------------------------------------------------------------------------------------------------------------------------------------------------------------------------------------------------------------------------------------------------------------------------------------------------------------------------------------------------------------------------------------------------------------------------------------------------------------------------------------------------------------------------------------------------------------------------------------------------------------------------------------------------------------------------------------------------------------------------------------------------------------------------------------------------------------------------------------------------------------------------------------------------------------------------------------------------------------------------TTTGGAACTTGAGCTGGTATAGTGGGGACTTCTTTAAGAATAATTATCCGCGTTGAACTTGGGCAACCTGGTAGGTTGATTGGGGACGATCAAATTTATAATGTAGTAGTGACTGCACATGCTTTTGTTATAATTTTTTTTATGGTTATACCTATTATAATTGGGGGATTTGGTAACTGGTTAGTTCCCCTAATATTAGGGGCTCCTGATATGGCCTTCCCACGCATAAATAATATAAGGTTTTGATTACTTCCATTTTCTTTAACTTTATTATTAACTAGGGGGATGGTAGAGAGGGGAGTGGGTACCGGTTGAACTGTCTATCCCCCCTTAGCATCTGCTATTGCTCACGCAGGAGCCTCTGTAGATTTAGGGATTTTCTCACTTCATTTAGCGGGGGTTTCTTCAATTTTAGGGGCGGTAAATTTTATAACTACAGCTATTAATATACGGGGTGTGGGAATAACTTTAGATCGAATACCTCTTTTTGTTTGATCTGTATTTATTACAGCGGTTCTCTTACTTTTATCGTTACCTGTGTTAGCAGGTGCTATTACTATATTATTAACAGATCGTAATTTAAATACCTCATTTTTTGATCCTGCT?????????????????????????????????????????????????????????????????????????????????????????????????????????????????????????????????????????????????????????????????????????????????????????????????????????????????????????????????????????????????????????????????????????????????????????????????????????????????????????????????????????????
Barbicambarus_cornutus ---------------------------------------------------------------TCTTTAAATTTAAAAAATTTGGCGGTGCTTTAATCTAGTTAGAGGAACCTGTTTTATAAACGATACTACACGCATTATTTTACTTACTTTGGTA---GACAGTTTGTATACCATCATTAT-AAGACAA-TTTATGAGAAGATATTGTTG-TAATC--ATTT-T--A-T-TGAGTATATTAGATCAAGGTGCAGCTTATAGGTAAGTAAACATGGGTTACAATAAAATATATTTAA-GACGGATTAAATGTTTAAAT-A-TGTTTATGAAGGAGGATTTAATTGTAAG--AGGGG-TGTAGTAAGACTTTCTGATAAGAGCTCTAAATTAT------------------------------------------------------------------------------------------------------ATTAGTTTTTT-AATTGAAGGCTAGAATG-AATGGTTAGACAAGAAATAGGCTGTCTT-AAT-TAA-AAATA-TTGAATTTAACTTTTAA-GTGAGAAGGCTTAAATAATTTGATGGGACGATAAGACCCTATAAAAC-TTT--ACA-TT--T--G-AAA-AT-AA--G-A-GTAAATT--TT-A-T-T-TG-----AT-A-GTTA-TTA--T---T--TTAG-AGTGTTT-GGTTGGGGCGACAGTAGTAAAA-GGTAGAGTAACTGCTT---T--T--TTT--TT---T---TT-A--CAATAATATTT-GG---T--T-AGGTGAT-CCTA---AAA-GGG-A---TTAA-AAGATTAAGTTACTTTAGGG-ATAACA-GCG--TAA-TTTTCTTTGAGAGTTCTTATCGACAGGAGAGTTT-GC-GACCTCGATGTTGAATTAAAA-GTTCTTTATGGAGTAGAGACTAT-AAA----------------------------------------------------------------------------------------------------------------------------------TGTGTAAGTACAAGCCGAGTTAAGGCGAAACCGCGAATGGCTCATTAAATCAGCTATGTTTCATTGGATCT-GTAAA-CCCACTTACTTGGATAACTGTGGTAATTCTAGAGCTAATACATG--CAT--CACGTCTCTGACCGCAAGGGAAGAGCGCTTTTATTAGTTCAAAACTGGTCGGGCCTCGGTCCGTTAACCCACCCGTGGTGAATCTGAATAACTTTTTGCTGAGCGCACGGTCTCCGCACCGGCGCCGCATCCTTCAAGTGTCTGCCTTATCAGCTTTCGATTGTAGGTTATGCGCCTACAATGGCTATAACGGGTAACGGGGAATCAGGGTTCGATTCCGGAGAGGGAGCCTGAGAAACGGCTACCACATCTAAGGAAGGCAGCAGGCACGCAAATTACCCACTCCCGGCACGGGGAGGTAGTGACGAAAAATAACGATGCGAGACTCATCCGAGGCCTCGCAATCGGAATGAGTACACTTTAAATCCTTTAACGAGGATCTATTGGAGGGCAAGTCTGGTGCCAGCAGCCGCGGTAATTCCAGCTCCAATAGCGTATATTAAAGTTGTTGCGGTTAAAAAGCTCGTAGTTGGATCTCAGTTCCGGACTGACG------GTACACCG-CCT--GGTGCTTACTGTCACGCTCCGAACAGCT------AAC---------------TAGCCCCGCCGGCTCGCACGGGGTGCTCTTCATCGAGTGTCCCGAGTGGCCGGCACGTTTACTTTGAAAAAATTAGAGTGCTCAGAGCAGGCTACTTTAATGGCCTGAATGT--CTATGCA-TGGAATAATGGAATAGGACCTCGGTTCTATTT-TG-TT--GGTTTT-CGGAACCTGAGGTAATGACTAATAGGAACAGGCGGGGGCATTCGTATTGCGACGCTAGAGGTGAAATTCTTGGACCGTCGCAAGACGAACTACTGCGAAAGCATTTGCCAAGGATGTTTTCATTAATCAAGAACGAAAGTTAGAGGTTCGAAGGCGATCAGATACCGCCCTAGTTCTAACCATAAACGATGCCAACTAGCGATCCGCCGGCGTTATTCCCATGACCCGGCGGGCAGCTTCCGGGAAACCAAAGTCTTTGGGTTCCGGGGGAAGTATGGTTGCAAAGCTGAAACTTAAAGGAATTGACGGAAGGGCACCACCAGGAGTGGAGCCTGCGGCTTAATTTGACTCAACACGGGGAACCTCACCAGGCCCAGACACCGGAAGGATTGACAGATTGAGAGCTCTTTCTCGATTCGGTGGGTGGTGGTGCATGGCCGTTCTTAGTTGGTGGAGCGATTTGTCTGGTTAATTCCGATAACGAACGAGACTCTGGCCTATTAACTAGTCGACGGATCTCCAGCAATTGGTGTCCAGTTCGCAACTTCTTCTTAGAGGGATTAGCGGCAATTCTAGCCGCACGAGATTGAGCAATAACAGGTCTGTGATGCCCTTAGATGTTCTGGGCCGCACGCGCGCTACACTGAAGAGATCAACGTGTTCT-CCCCCTCCGAGAGGAGCGGGTAACCCGTTCAATCCCCTTCATGATAGGGATTGGGGCTTGCAATTGTTTCCCATGAACGAGGAATTCCCAGTAAGTGCAAGTCATCAGCTTGCGCTGATTACGTCCCTGCCCTTTGTACACACCGCCCGTCGCTACTACCGATTGAATGATTTAGTGAGGCCTTCGGACTGGCGCTCTTGGAT------GT--TCTACCCC-T---CGCG---------TC---T-----CGGC-------------G-CAGGGGG----TTCTCGCCTCGAGCTGACGGAAAGATGTCCAAACTTGATCATTTAGAGGAAGTAAAAGTCGTAACAAGGTTTCC--------------------------------------------------------------------------------------------------------------------------------------------------------------------------------------------------------------------------------------------------------------------------------------------------------------------------------------------------------------------------------------------------------------------------------------------------------------------------------------------------------------------------------------------------------------------------------------------------------------------------------------------------------------------------------------GCCAAACGGGTGGAACCTCGAAGGTCGAACTGG-GGGATTCAGCTCGTCGGCTGT-CGGCTGGGTGGGGA----------CGT-------AAC--------AAAGCGACC-CAGG---AATGCTTGGG-CGTG-CCTC--CACCCA-CGCCGGCGTCGGC-GGGCGTATTTCGCCTCACAGTAGGTCGCCGCGACCCGT------TGCTTT-TGGGGA---CGTC---GAAGGCCCG---GACGGATTGGTACCCTA------CC----GGCTGGGGATGCGGC---------------------------------------------------------------TTCGGCT--TCTCCTCT------------------------------TGTCCGGTGGGCGAAACCGCC---GGTG-------TCCTGGCTG-CCCTGCGACGGTCGTAGAGACGAGC-CCT-------------------C--CCCTT-----TG---------GGGGG---------------GTGGCTCTCGCGGCGTGC-AAAAGGTCGGTGATCCACCCGACCCGTCTTGAAACACGGACCAAGGAGTCTAACATGTGTGCGAGTCAGTGGGCGC----ACTAAACCCAGAGGCGTAATGAAAGTG-----------------AC------------ACGGGTTCG---GCTGTC-------GCCTCG--------------TGTG---GCAGCCG-GAC---TC---------------AGGGCCGATCCCT-CACCGGTTGCCC-TC-----------GCC----TCT-C----TC--CTGCG------------TCTCGGTA------AGCCGGGT-GAGCTAT-TTTCCCC---GGC----CGCTGCT-----GCGG-GGCTC--GG---------GGGA---------AGG----CGGGG-TGCGATG-----GTGTCTGT---------AAAAAAGA------------GCCTGCTG-T-TG------------CAGG--GGGGCGCAGGCCCGGGACTTGCCA---GGACGCCGC------GAGA-----------C---TG---TCAC-T------TT---GCT----------------------------------------------------------GTGAGGC---------------------TCTCGGGC------------------------------------------------------------------------------------CGATCAGCG---------------GGTCAT-------GCG-TGCAGTCGGCAAGTACCATGAGCAGACATGTTGGGACCCGAAAGATGGTGAACTATGCCTGGCCAGGATGAAGCCAGAGGAAACTCTGGTGGAGGTCCGTAGCGATTCTGACGTGCAAATCGATCGTCGGAGCTGGGTATAGGGGCGAAAGACTAATCGAACCATCTAGTAGCTGGTTCCCTCCGAAGTTTCCCTCA-GATAGCTGGAACTCGTGGGATGAATTTCATCCGGTAAAGCGAATGATTAGAGGCCTTGGGGACGAAACGTCCTCAACCTATTCTCAAACTTTAAATGGGTGAGATGCCGAGCTTGCTTGAACGC----------TGAAGCT---TCGGCGA---CTAATCTGAGTATCTAGTGGGCCATTTTTG-----------------------------------------------------------------------------------------------------------------------------------------------------------------------------------------------------------------------------------------------------------------------------------------------------------------------------------------------------------------------------------------------------------------------------------------------------------------------------------------------------------------------------------------------------------------------------------------------------------------------------------------------------------------------------------------------------------------------------------------------------------------------------------------------------------------------------------------------------------------------------------------------------------------------------------------------------------------------------------------------------------------------------------------------------------------------------------------------------------------------------------------------------------------------------------------------------------------------------------------------------------------------------------------------------------------------------------------------------------------------------------------------------------------------------------------------------------------------------------------------------------------------------------------------------------------------------------------------------------------------------------------------------------------------------------------------------------------------------------------------------TTTGGTATTTGAGCTGGGATAGTAGGGACTTCATTAAGATTAATTATTCGGGTGGAATTGGGGCAACCCGGTAGGTTAATCGGGGATGATCAAATTTATAATGTAGTGGTTACAGCTCACGCCTTTGTAATAATTTTTTTTATAGTAATACCTATTATAATTGGTGGGTTTGGTAATTGGTTACTTCCTTTAATGTTAGGAGCTCCTGATATAGCTTTTCCTCGTATAAATAATATAAGATTTTGATTACTTCCTTTTTCTTTAACTTTACTACTAACTAGGGGAATGGTCGAAAGCGGTGTTGGAACTGGGTGAACAGTTTACCCTCCTTTAGCTTCTGCGATTGCACATGCAGGTGCATCAGTTGATTTAGGAATTTTTTCTTTGCATTTAGCGGGGGTGTCTTCCATTTTAGGGTCAGTTAATTTTATAACAACAGCTATTAATATACGCGCAGCGGGTATAACTATGGATCGGATGCCGTTATTCGTTTGATCTGTGTTTGTTACTACTATTTTGTTATTGTTATCTTTACCTGTGTTGGCAGGGGCTATTACTATATTATTAACAGATCGAAATTTAAATACTTCTTTTTTTGATCCTGCA---CGCAAGTCCACAGGAGGCAAGGCTCCTCGTAAGCAGCTGGCCACCAAGGCAGCACGCAAGTCTGCGCCTGCCACCGGTGGTGTGAAGAAGCCTCACCGTTACAGGCCCGGAACGGTCGCCCTGCGCGAGATCCGTCGTTACCAGAAGAGCACCGAGTTGCTCATCAGGAAACTTCCCTTCCAGCGTCTGGTGCGTGAGATTGCCCAGGACTTCAAGACCGATCTTCGCTTCCAGTCATCTGCCGTCATGGCTTTACAGGAGGCATCCGAGGCTTACCTGGTCGGTCTCTTCGAGGACACTAACCTCTGTGCCATCCAYGCCAAGCGT---
Barbicambarus_simmonsi ????????????????????????????????????????????????????????????????????????????????????????????????????????????????????????????????????????????????????????????????????????????????????????????????????????????????????????????????????????????????????????????????????????????????????????????????????????????????????????????????????????????????????????????????????????????????????????????????????????????????????????????????????????????????????????????????????????????????????????????????????????????????????????????????????????????????????????????????????????????????????????????????????????????????????????????????????????????????????????????????????????????????????????????????????????????????????????????????????????????????????????????????????????????????????????????????????????????????????????????????????????????????????????????????????????????????????????????????????????????????????????????????????????????????????????????????????????????????????????????????????????????????????????????????????????????????????????????????????????????????????????????????????????????????????????????????????????????????????????????????????????????????????????????????????????????????????????????????????????????????????????????????????????????????????????????????????????????????????????????????????????????????????????????????????????????????????????????????????????????????????????????????????????????????????????????????????????????????????????????????????????????????????????????????????????????????????????????????????????????????????????????????????????????????????????????????????????????????????????????????????????????????????????????????????????????????????????????????????????????????????????????????????????????????????????????????????????????????????????????????????????????????????????????????????????????????????????????????????????????????????????????????????????????????????????????????????????????????????????????????????????????????????????????????????????????????????????????????????????????????????????????????????????????????????????????????????????????????????????????????????????????????????????????????????????????????????????????????????????????????????????????????????????????????????????????????????????????????????????????????????????????????????????????????????????????????????????????????????????????????????????????????????????????????????????????????????????????????????????????????????????????????????????????????????????????????????????????????????????????????????????????????????????????????????????????????????????????????????????????????????????????????????????????????????????????????????????????????????????????????????????????????????????????????????????????????????????????????????????????????????????????????????????????????????????????????????????????????????????????????????????????????????????????????????????????????????????????????????????????????????????????????????????????????????????????????????????????????????????????????????????????????????????????????????????????????????????????????????????????????????????????????????????????????????????????????????????????????????????????????????????????????????????????????????????????????????????????????????????????????????????????????????????????????????????????????????????????????????????????????????????????????????????????????????????????????????????????????????????????????????????????????????????????????????????????????????????????????????????????????????????????????????????????????????????????????????????????????????????????????????????????????????????????????????????????????????????????????????????????????????????????????????????????????????????????????????????????????????????????????????????????????????????????????????????????????????????????????????????????????????????????????????????????????????????????????????????????????????????????????????????????????????????????????????????????????????????????????????????????????????????????????????????????????????????????????????????????????????????????????????????????????????????????????????????????????????????????????????????????????????????????????????????????????????????????????????????????????????????????????????????????????????????????????????????????????????????????????????????????????????????????????????????????????????????????????????????????????????????????????????????????????????????????????????????????????????????????????????????????????????????????????????????????????????????????????????????????????????????????????????????????????????????????????????????????????????????????????????????????????????????????????????????????????????????????????????????????????????????????????????????????????????????????????????????????????????????????????????????????????????????????????????????????????????????????????????????????????????????????????????????????????????????????????????????????????????????????????????????????????????????????????????????????????????????????????????????????????????????????????????????????????????????????????????????????????????????????????????????????????????????????????????????????????????????????????????????????????????????????????????????????????????????????????????????????????????????????????????????????????????????????????????????????????????????????????????????????????????????????????????????????????????????????????????????????????????????????????????????????????????????????????????????????????????????????????????????????????????????????????????????????????????????????????????????????????????????????????????????????????????????????????????????????????????????????????????????????????????????????????????????????????????????????????????????????????????????????????????????????????????????????????????????????????????????????????????????????????????????????????????????????????????????????????????????????????????????????????????????????????????????????????????????????????????????????????????????????????????????????????????????????????????????????????????????????????????????????????????????????????????????????????????????????????????????????????????????????????????????????????????????????????????????????????????????????????????????????????????????????????????????????????????????????????????????????????????????????????????????????????????????????????????????????????????????????????????????????????????????????????????????????????????????????????????????????????????????????????????????????????????????????????????????????????????????????????????????????????????????????????????????????????????????????????????????????????????????????????????????????????????????????????????????????????????????????????????????????????????????????????????????????????????????????????????????????????????????????????????????????????????????????????????????????????????????????????????????????????????????????????????????????????????????????????????????????????????????????????????????????????????????????????????????????????????????????????????????????????????????????????????????????????????????????????????????????????????????????????????????????????????????????????TTTGGTATTTGAGCTGGGATGGTAGGGACTTCATTGAGATTAATTATTCGGGTTGAATTAGGGCAACCCGGTAGGTTAATCGGGGATGATCAAATTTATAATGTAGTGGTTACAGCTCATGCCTTTGTAATAATTTTTTTTATAGTAATACCTATTATAATCGGTGGGTTTGGTAATTGGTTACTTCCTTTAATGTTAGGGGCTCCTGATATAGCTTTTCCTCGTATGAATAATATAAGATTTTGATTACTTCCTTTTTCTTTAACTTTGCTACTAACTAGGGGGATGGTTGAGAGAGGGGTTGGAACTGGATGGACAGTCTACCCTCCTTTAGCTTCTGCGCTTGCACACGCAGGCGCAAGCGTAGATTTAGGAATTTTTTCTTTACATTTAGCGGGGGTATCTTCTATTTTAGGGTCAGTTAATTTTATAACAACAGTTATTAATATACGTGCAGTAGGTATAACTATGGATCGAATACCGTTATTCGTTTGATCTGTGTTTATTACTACTGTTTTATTGTTGTTATCTTTACCTGTGTTGGCAGGAGCTATTACTATATTATTAACGGATCGTAATTTAAATACTTCTTTTTTTGATCCTGCA?????????????????????????????????????????????????????????????????????????????????????????????????????????????????????????????????????????????????????????????????????????????????????????????????????????????????????????????????????????????????????????????????????????????????????????????????????????????????????????????????????????????
Bouchardina_robisoni -----------------ACTTAAA-TTTAA--TAAA-AAATACTAGAATATTATAAGTTATGTTCTTTAAATTTAAAAAATTTGGCGGTGTTTTAGTCTGGTTAGAGGAACCTGTTTTATAAACGATATAACACGCATTATTTTACTTATTTTAGTA--TTACAGCTTGTATACCGTCATTAT-AAGATAA-TTTAAGAGAGAATATTATTA-AAATC--ATAT-T--G-T-TGAGTATATTAGATCAAGGTGCAGCTTATAGATAAGTAAACATGGGTTACAATAAAAGTTATTTAA-TATGAATTAAGTATTTAAAT-A-TATTTATGAAGGAGGATTTAATTGTAAG-GAAAGA-AGTAGTGAGATTTTCTGATAGAAGCTCTAAATTAT------------------------------------------------------------------------------------------------------ATTAGTTTTTT-AATTGGAGGCTAGAATG-AATGGTTGGACAAGAAATAATCTGTCTT-AAT-AAA-ATATA-TTGAATTTAACTTTTAA-GTGAAAAGGCTTAAATAATCTGAAGGGACGATAAGACCCTATAAAAC-TTT--ATA-TT--T--AAGA--GT-AG--T-A-GTTAGTT--TT-G-T-T-TA---A-GG-A-G-TA-GTA--T---T--TAAA-AATATTT-GGTTGGGGTGACAAGGATAGAA-TAAAAAATAACTG-TC---T--T--TTT--TT---T---TT-A--CAGTAATATTT-GG---T--T-TAATGAT-CCTAA---AA-AGG-A---TT-A-AAGATTAAGTTACTTTAGGG-ATAACA-GCG--TAA-TTTTCTTTAAGAGTTCTTATCGACAGGAAAGTTT-GC-GACCTCGATGTTGAATTAAAA-GTTCTTTATAGAGTAGAGACTAT-AATA-GAAGGTCTGTTCGA-CCTTTAAAATTTTACATGATTTGAGTTCAGACCGGTGTGAG----------------------------------CAGTAGTCATATGC-TGTCTCAAAGATTAAGCCATGCATGTGTAAGTACAAGCCGATTTAAGGCGAAACCGCGAATGGCTCATTAAATCAGCTATGTTTCATTGGATCT-GTAAA-CCCACTTACTTGGATAACTGTGGTAATTCTAGAGCTAATACATG--CAT--CACGTCTCTGACCGCAAGGGAAGAGCGCTTTTATTAGTTCAAAACTGGTCGGGCCTCGGTCCGTTAACCCACCCGTGGTGAATCTGAATAACTTTTTGCTGAGCGCACGGTCTCCGCACCGGCGCCGCATCCTTCAAGTGTCTGCCTTATCAGCTTTCGATTGTAGGTTATGCGCCTACAATGGCTATAACGGGTAACGGGGAATCAGGGTTCGATTCCGGAGAGGGAGCCTGAGAAACGGCTACCACATCTAAGGAAGGCAGCAGGCACGCAAATTACCCACTCCCGGCACGGGGAGGTAGTGACGAAAAATAACGATGCGAGACTCATCCGAGGCCTCGCAATCGGAATGAGTACACTTTAAATCCTTTAACGAGGATCTATTGGAGGGCAAGTCTGGTGCCAGCAGCCGCGGTAATTCCAGCTCCAATAGCGTATATTAAAGTTGTTGCGGTTAAAAAGCTCGTAGTTGGATCTCAGTTCCGGACTGACG------GTACACCG-CCT--GGTGCTTACTGTCACGCTCCGAACAGCT------AAC---------------TAGCCCCGCCGGCTCGCACGGGGTGCTCTTCATCGAGTGTCCCGAGTGGCCGGCACGTTTACTTTGAAAAAATTAGAGTGCTCAGAGCAGGCTACTTTAATGGCCTGAATGT--CTATGCA-TGGAATAATGGAATAGGACCTCGGTTCTATTT-TG-TT--GGTTTT-CGGAACCTGAGGTAATGACTAATAGGAACAGGCGGGGGCATTCGTATTGCGACGCTAGAGGTGAAATTCTTGGACCGTCGCAAGACGAACTACTGCGAAAGCATTTGCCAAGGATGTTTTCATTAATCAAGAACGAAAGTTAGAGGTTCGAAGGCGATCAGATACCGCCCTAGTTCTAACCATAAACGATGCCAACTAGCGATCCGCCGGCGTTATTCCCATGACCCGGCGGGCAGCTTCCGGGAAACCAAAGTCTTTGGGTTCCGGGGGAAGTATGGTTGCAAAGCTGAAACTTAAAGGAATTGACGGAAGGGCACCACCAGGAGTGGAGCCTGCGGCTTAATTTGACTCAACACGGGGAACCTCACCAGGCCCAGACACCGGAAGGATTGACAGATTGAGAGCTCTTTCTCGATTCGGTGGGTGGTGGTGCATGGCCGTTCTTAGTTGGTGGAGCGATTTGTCTGGTTAATTCCGATAACGAACGAGACTCTGGCCTATTAACTAGTCGACGGATCTCCAGCAATTGGTGTCCAGTTCGCAACTTCTTCTTAGAGGGATTAGCGGCAATTCTAGCCGCACGAGATTGAGCAATAACAGGTCTGTGATGCCCTTAGATGTTCTGGGCCGCACGCGCGCTACACTGAAGAGATCAACGTGTTCT-CCCCCTCCGAGAGGAGCGGGTAACCCGTTCAATCCCCTTCATGATAGGGATTGGGGCTTGCAATTGTTTCCCATGAACGAGGAATTCCCAGTAAGTGCAAGTCATCAGCTTGCGCTGATTACGTCCCTGCCCTTTGTACACACCGCCCGTCGCTACTACCGATTGAATGATTTAGTGAGGCCTTCGGACTGGCGCTCTTGGAT------GT--TCTACCCCTT---CGCG---------TT---T-----CGGC-------------G-CAGGGGG----TTCTCGCCTCGAGCTGACGGAAAGATGTCCAAACTTGATCATTTAGAGGAAGTAAAAGTCGTAACAAGGTTTCCGTAGGTGAACCT--------------------------------------------------------------------------------------------------------------------------------------------------------------------------------------------------------------------------------------------------------------------------------------------------------------------------------------------------------------------------------------------------------------------------------------------------------------------------------------------------------------------------------------------------------------------------------------------------------------------------------------------------------------------------GCCAAACGGGTGGAACCTCGAAGGTCGAACTGG-GGGATTCAGCTCGTCGGCTGT-CGGCTGGGTGGGGA----------CGT-------AAC--------AAAGCGACC-CAGG---AATGCTTGGG-CGTG-CCTC--CACCCA-CGCCGGCGTCGGC-GGGCGTATTTCGCCTCACAGTAGGTCGCCGCGACCCGT------TGCTTT-TGGGGA---CGTC---GAAGGCCCG---GACGGATTGGTACCCTA------CC----GGCTGGGGATGCGGC---------------------------------------------------------------TTCGGCT--TCTCCTCT------------------------------TGCCCGGTGGGCGAAACCGCC---GGTG-------TCCTGGCTG-CCCTGCGACGGTCGTAGAGACGAGC-CCT-------------------T--CCCATTC---GT---------GGGGG---------------GCGGCTCTCGCGGCGTGC-AAAAGGTCGGTGATCCACCCGACCCGTCTTGAAACACGGACCAAGGAGTCTAACATGTGTGCGAGTCAGTGGGCGC----ACTAAACCCAGAGGCGTAATGAAAGTG-----------------AC------------ACGGGTTCG---GCTGTC-------GCCTCG--------------TGTG---GCAGTCG-GAC---TC---------------AGGGCCGATCCCT-CACCGGTTGCCC-TC-----------GCC----TCT-C----TC--CCGCG------------TCTCGGTA------AGCCGGGT-GAGCTAC-TTTCCCC---GGC----CGCTGCT-----GCGG-GGCTC--GG---------GGGG---------AGG----CGGGG-TGCGATG-----GTGTCCGT---------AAAAAAGA------------GCCTGCTG-T-TG------------CAGG--GGGGCGCAGGCCCGGGACTTGCCA---GGACGCCGC------GAGA-----------C---TG---TCAC-T------TT---GCT----------------------------------------------------------GTGAGGC---------------------TCCAGGGC------------------------------------------------------------------------------------CGATCAGCG---------------GGTCAT-------GCG-TGCAGTCGGCAAGTACCATGAGCAGACATGTTGGGACCCGAAAGATGGTGAACTATGCCTGGCCAGGATGAAGCCAGAGGAAACTCTGGTGGAGGTCCGTAGCGATTCTGACGTGCAAATCGATCGTCGGAGCTGGGTATAGGGGCGAAAGACTAATCGAACCATCTAGTAGCTGGTTCCCTCCGAAGTTTCCCTCAGGATAGCTGGAACTCGTGGGATGAATTTCATCCGGTAAAGCGAATGATTAGAGGCCTTGGGGACGAAACGTCCTCAACCTATTCTCAAACTTTAAATGGGTGAGATGCCGAGCTTGCTTGAACGC----------TGAAGCT---TCGGCGA---CTAATCTGAGTATCTAGTGGGCCATTTTTG-----------------------------------------------------------------------------------------------------------------------------------------------------------------------------------------------------------------------------------------------------------------------------------------------------------------------------------------------------------------------------------------------------------------------------------------------------------------------------------------------------------------------------------------------------------------------------------------------------------------------------------------------------------------------------------------------------------------------------------------------------------------------------------------------------------------------------------------------------------------------------------------------------------------------------------------------------------------------------------------------------------------------------------------------------------------------------------------------------------------------------------------------------------------------------------------------------------------------------------------------------------------------------------------------------------------------------------------------------------------------------------------------------------------------------------------------------------------------------------------------------------------------------------------------------------------------------------------------------------------------------------------------------------------------------------------------------------------------------------------------------TTCGGTACTTGAGCTGGAATAGTAGGAACTTCGTTAAGAATAATTATTCGGGTTGAATTAGGTCAGCCAGGAAGATTAATTGGCGATGATCAGATTTATAATGTAGTTGTTACAGCACATGCTTTTGTAATAATTTTTTTTATAGTTATACCAATTATAATTGGGGGATTCGGAAATTGGTTGATTCCTTTAATGTTAGGGGCTCCTGATATAGCTTTTCCTCGAATAAATAATATAAGGTTTTGATTACTTCCTTTTTCTTTGACCTTATTATTAACGAGGGGGATAGTAGAAAGAGGTGTTGGTACAGGATGGACTGTTTATCCTCCTTTAGCTTCTGCAATTGCTCATGCTGGGGCATCTGTAGACTTAGGTATTTTTTCTTTACATTTAGCAGGGGTGTCTTCTATTTTAGGTTCAGTAAATTTTATAACCACAGCTATTAATATGCGAACGGTAGGAATAACTATAGATCGTATACCGTTATTTGTTTGATCTGTATTTATTACTACTGTGTTATTATTATTATCATTACCTGTATTAGCAGGAGCTATTACTATATTATTAACAGATCGAAATTTAAATACATCTTTTTTTGATCCCGCA---CGCAAGTCCACAGGAGGCAAGGCGCCTCGTAAGCAGCTGGCCACCAAGGCAGCACGCAAGTCTGCTCCTGCCACTGGGGGCGTGAAGAAGCCTCACCGTTACAGGCCCGGAACAGTCGCCCTGCGAGAGATCCGTCGTTACCAGAAGAGCACCGAGCTGCTCATCAGGAAACTTCCCTTCCAGCGTCTGGTGCGTGAGATTGCCCAGGACTTCAAGACCGATCTTCGCTTCCAGTCGTCTGCCGTCATGGCTTTACAGGAGGCATCCGAGGCTTACCTGGTCGGCCTCTTCGAGGACACTAACCTCTGTGCCATCCACGCCAAGCGT---
Cambarellus_blacki -----------TAGTACACTTAAA-TTTAAC-TTAA-AAGTACTAGAATATTAAAAGTTATGATCTTTAAATTTAAAAAATTTGGCGGTGTTTTAGTCTAGTTAGAGGAACCTGTTTTTTAAACGATACAACACGCATTATTTTACTTATTCTAGTA--TAACAGTTTGTATACCGTCATTAT-AAGATAA-TTTAGGAGAAGATATTATTA-GAATC--ATAT-T--A-T-TGAGTATATTAGATCAAGGTGCAGCTTATGAGTAAGTAAATATGGGTTACAATAAGATTTATTTAT-TATGGATTAGGTATTTAAAT-A-TATTTATGAAGGAGGATTTAATTGTAAG-AAGGGG-AATAGTAAGGTTTTCTGATAGAAGCTCTAAATTAT------------------------------------------------------------------------------------------------------ATTAGTTTTTT-AATTGAAGGCTAGAATG-AATGGTTGGACAAGAAATAATCTGTCTT-AAT-TAA-AAATA-TTGAATTTAACTTTTAA-GTGAAAAGGCTTAAATAATTTGAAGGGACGATAAGACCCTATAAAAC-TTT--ATA-TT--T--AATA--TT-AG--T-A-ATTAATT--TT-G-T-T-TT-----AA-T-T-TA-TTA--T---T--AAAA-AATATTT-GGTTGGGGTGACAAGGATAAAA-TGAATAATAACTG-TC-T-T--T--TTT--AT---T---TA-A--CAATGATATTT-GG---G--T-TAATGAT-CCTTA---AA-AGG-A---TT-A-AAGATTAAGTTACTTTAGGG-ATAACA-GCG--TAA-TTTTCTTTAAGAGTTCTTATCGACAAGAAAGTTT-GC-GACCTCGATGTTGAATTAAAA-GTTCATTATAGAGCAGAGACTAT-AATA-GAAGGTCTGTTCGA-CCTTTAAAGTTTTACATGATTTGAGTTCAGACCGGTGTGAG-------------------------------TGCCAGTAGTCATATGCTTGTCTCAAAGA-TAAGCCATGCATGTGTAAGTACAAGCCGAGTTAAGGCGAAACCGCGAATGGCTCATTAAATCAGCTATGTTTCATTGGATCT-GTAAA-CCCACTTACTTGGATAACTGTGGTAATTCTAGAGCTAATACATG--CAT--CACGTCTCTGACCGCAAGGGAAGAGCGCTTTTATTAGTTCAAAACTGGTCGGGCCTCGGTCCGTTAACCCACCCGTGGTGAATCTGAATAACTTTTTGCTGAGCGCACGGTCTCCGCACCGGCGCCGCATCCTTCAAGTGTCTGCCTTATCAGCTTTCGATTGTAGGTTATGCGCCTACAATGGCTATAACGGGTAACGGGGAATCAGGGTTCGATTCCGGAGAGGGAGCCTGAGAAACGGCTACCACATCTAAGGAAGGCAGCAGGCACGCAAATTACCCACTCCCGGCACGGGGAGGTAGTGACGAAAAATAACGATGCGAGACTCATCCGAGGCCTCGCAATCGGAATGAGTACACTTTAAATCCTTTAACGAGGATCTATTGGAGGGCAAGTCTGGTGCCAGCAGCCGCGGTAATTCCAGCTCCAATAGCGTATATTAAAGTTGTTGCGGTTAAAAAGCTCGTAGTTGGATCTCAGTTCCGGACTGACG------GTACACCG-CCT--GGTGCTTACTGTCACGCTCCGAACAGCT------AAC---------------TAGCCCCGCCGGCTCGCACGGGGTGCTCTTCATCGAGTGTCCCGAGTGGCCGGCACGTTTACTTTGAAAAAATTAGAGTGCTCAGAGCAGGCTACTTTAATGGCCTGAATGT--CTATGCA-TGGAATAATGGAATAGGACCTCGGTTCTATTT-TG-TT--GGTTTT-CGGAACCTGAGGTAATGACTAATAGGAACAGGCGGGGGCATTCGTATTGCGACGCTAGAGGTGAAATTCTTGGACCGTCGCAAGACGAACTACTGCGAAAGCATTTGCCAAGGATGTTTTCATTAATCAAGAACGAAAGTTAGAGGTTCGAAGGCGATCAGATACCGCCCTAGTTCTAACCATAAACGATGCCAACTAGCGATCCGCCGGCGTTATTCCCATGACCCGGCGGGCAGCTTCCGGGAAACCAAAGTCTTTGGGTTCCGGGGGAAGTATGGTTGCAAAGCTGAAACTTAAAGGAATTGACGGAAGGGCACCACCAGGAGTGGAGCCTGCGGCTTAATTTGACTCAACACGGGGAACCTCACCAGGCCCAGACACCGGAAGGATTGACAGATTGAGAGCTCTTTCTCGATTCGGTGGGTGGTGGTGCATGGCCGTTCTTAGTTGGTGGAGCGATTTGTCTGGTTAATTCCGATAACGAACGAGACTCTGGCCTATTAACTAGTCGACGGATCTCCAGCAATTGGTGTCCAGTTCGCAACTTCTTCTTAGAGGGATTAGCGGCAATTCTAGCCGCACGAGATTGAGCAATAACAGGTCTGTGATGCCCTTAGATGTTCTGGGCCGCACGCGCGCTACACTGAAGAGATCAACGTGTTCT-CCCCCTCCGAGAGGAGCGGGTAACCCGTTCAATCCCCTTCATGATAGGGATTGGGGCTTGCAATTGTTTCCCATGAACGAGGAATTCCCAGTAAGTGCAAGTCATCAGCTTGCGCTGATTACGTCCCTGCCCTTTGTACACACCGCCCGTCGCTACTACCGATTGAATGATTTAGTGAGGCCTTCGGACTGGCGCTCTTGGAT------GT--TCTACCCC-T---CGCG---------TT---T-----CGGC-------------G-CAGGGGG----TTCTCGCCTCGAGCTGACGGAAAGATGTCCAAACTTGATCATTTAGAGGAAGTAAAAGTCGTAACAAGGTTTCCGTAGGTGAACCT--------------------------------------------------------------------------------------------------------------------------------------------------------------------------------------------------------------------------------------------------------------------------------------------------------------------------------------------------------------------------------------------------------------------------------------------------------------------------------------------------------------------------------------------------------------------------------------------------------------------------------------------------------------------------GCCAAACGGGTGGAACCTCGAAGGTCGAACTGG-GGGATTCAGCTCGTCGGCTGT-CGGCTGGGTGGGGA----------CGT-------AAC--------AAAGCGACC-CAGG---AATGCTTGGG-CGTG-CCTC--CACCCA-CGCCGGCGTCGGC-GGGCGTATTTCGCCTCACAGTAGGTCGCCGCGACCCGT------TGCTTT-CGGGGA---CGTC---TAAGGCCCG---GACGGATTGGTACCCTA------CC----GGCTGGGGATGCGGC---------------------------------------------------------------TTCGGCT--TCTCCTCT------------------------------TGTCCGGTGGGCGAAACCGCC---GGTG-------TCCTGGCTG-CCCTGCGACGGTCGTAGAGACGAGC-CCT-------------------CG-CCCATTC---GT---------GGGGGG--------------GCGGCTCTCGCGGCGTGC-AAAAGGTCGGTGATCCACCCGACCCGTCTTGAAACACGGACCAAGGAGTCTAACATGTGTGCGAGTCAGTGGGCGC----ACTAAACCCAGAGGCGTAATGAAAGTG-----------------AC------------ACGGGTTCG---GCTGTC-------GCCTCG--------------TGTG---GCAGCCG-GAC---TC---------------AGGGCCGATCCCT-CACCGGTTGGCC-TC-----------GCC----TCT-C----TT--CCGCG------------TCTCGGTA------AGCCGGGT-GAGCTAT-TTTCCCC---GGC----CGCTGCT-----GCGG-GGCTC--GG---------GGGG---------AGG----CGGGG-TGCGATG-----GTGTCCGT---------AAAAAAGA------------GCCTGCTT-T-TG------------CAGG--GGGGCGCAGGCCCGGGACTTGCCA---GGACGCCGC------GAGA-----------C---TG---TCAC-T------TT---GCT----------------------------------------------------------GTGAGGC---------------------TCCAGGGC------------------------------------------------------------------------------------CGATCAGCG---------------GGTCAT-------GCG-TGCAGTCGGCAAGTACCATGAGCAGACATGTTGGGACCCGAAAGATGGTGAACTATGCCTGGCCAGGATGAAGCCAGAGGAAACTCTGGTGGAGGTCCGTAGCGATTCTGACGTGCAAATCGATCGTCGGAGCTGGGTATAGGGGCGAAAGACTAATCGAACCATCTAGTAGCTGGTTCCCTCCGAAGTTTCCCTCAGGATAGCTGGAACTCGTGGGATGAATTTCATCCGGTAAAGCGAATGATTAGAGGCCTTGGGGACGAAACGTCCTCAACCTATTCTCAAACTTTAAATGGGTGAGATGCCGAGCTTGCTTGAACGC----------TGAAGCT---TCGGCGA---CTAATCTGAGTATCTAGTGGGCCATTTTTG-----------------------------------------------------------------------------------------------------------------------------------------------------------------------------------------------------------------------------------------------------------------------------------------------------------------------------------------------------------------------------------------------------------------------------------------------------------------------------------------------------------------------------------------------------------------------------------------------------------------------------------------------------------------------------------------------------------------------------------------------------------------------------------------------------------------------------------------------------------------------------------------------------------------------------------------------------------------------------------------------------------------------------------------------------------------------------------------------------------------------------------------------------------------------------------------------------------------------------------------------------------------------------------------------------------------------------------------------------------------------------------------------------------------------------------------------------------------------------------------------------------------------------------------------------------------------------------------------------------------------------------------------------------------------------------------------------------------------------------------------------TTTGGGGTTTGAGCTGGAATAGTGGGAACTTCATTAAGAATAATTATTCGTGTAGAGCTGGGAGAACCAGGGAGCTTGATTGGTGATGATCAAATTTATAATGTAGTAGTTACAGCACATGCTTTTGTAATAATTTTTTTTATAGTAATGCCTATTATAATTGGAGGTTTTGGTAATTGGTTAATTCCTTTAATGTTAGGGGCGCCTGATATGGCTTTTCCACGGATAAATAATATAAGGTTTTGATTACTTCCTTTTTCTTTAACCTTGCTATTAACTAGGGGAATAGTAGAAAGTGGGGTAGGAACAGGATGAACTGTTTATCCTCCTTTGGCTTCTGCAATTGCGCATGCAGGGGCGTCAGTAGATTTAGGTATTTTTTCTTTGCATTTAGCAGGGGTATCTTCTATTTTAGGTTCAGTTAATTTTATAACTACAGCTATTAATATACGAACAGTAGGTATAACTATGGATCGAATACCATTATTTGTTTGATCTGTTTTTATTACCACTGTGTTATTATTATTATCTTTACCTGTATTGGCTGGGGCTATTACTATATTATTAACTGATCGAAATTTAAATACTTCTTTTTTTGATCCTGCT---CGCAAGTCCACAGGAGGCAAGGCTCCTCGTAAGCAGTTGGCCACCAAGGCAGCACGCAAGTCTGCTCCTGCCACAGGGGGCGTGAAGAAGCCTCACCGTTACAGGCCCGGAACGGTCGCCCTGCGTGAGATCCGTCGTTACCAGAAGAGCACCGAGCTGCTCATCAGGAAACTTCCCTTCCAGCGTCTCGTGCGTGAGATTGCCCAGGACTTCAAGACCGATCTTCGCTTCCAGTCATCTGCCGTCATGGCTTTACAGGAGGCATCCGAGGCTTACCTGGTCGGTCTCTTCGAGGACACTAACCTCTGTGCCATCCACGCCAAGCGT---
Cambarellus_chapalanus ----------------------------------------TACTAGAATATTAAAAGTTATGGTCTTTAAATTTAAAAAATTTGGCGGTGTTTTAGTCTAGTTAGAGGAACCTGTTTTATAAACGATACAACACGCATTATTTTACTTATTTTAGTG--GAGCAGTTTGTATACCGTCATTAT-AAGATAA-TTTAGGAGAAAATATTATTG-AAATC--ATAT-T--T-G-TGAGTATATTAGATCAAGGTGCAGCTTATAGATAAGTAAATATGGGTTACAATAAAATTTATTTAA-TATGAATTAAGTATTTAAAT-A-TATTTATGAAGGAGGATTTAATTGTAAG-GGAAGG-AGTAGTGAGATTTTCTGATAAAAGCTCTAAATTAT------------------------------------------------------------------------------------------------------ATTAGTTTTTT-AATTGAAGGCTAGAATG-AATGGTTGGACAAGAAATAATCTGTCTT-AAT-TGG-AAATA-TTGAATTTAACTTTTAA-GTGAAAAGGCTTAAATAATTTGGGGGGACGATAAGACCCTATAAAAC-TTT--ATA-TT--T--GGGG--GT-AA--T-A-GTTAATT--TT-G-T-T-TT-----AT-T-T-TA-TTA--T---T--TAAA-AGTATTT-GGTTGGGGCGACGAGGATATAA-TATATAATAACTG-TT---C--T--TAT--TT---A---TA-A--CAATGCTATTT-GG---T--T-TTATGAT-CCTGA--TAG-TGG-A---TT-A-AAGATTAAGTTACTTTAGGG-ATAACA-GCG--TAA-TTTTTTTTAAGAGTTCTTATCGACAAAAAAGTTT-GC-GACCTCGATGTTGAATTAAAA-GTTCTTTATAAAGTAGAGATTAT-AAGA-GAGGGTCTGTTCGA-CCTTTAAAATTTTACATGATTTGAGTTCAGACCGGTGTGAG-------------------????????????????????????????????????????????????????????????????????????????????????????????????????????????????????????????????????????????????????????????????????????????????????????????????????????????????????????????????????????????????????????????????????????????????????????????????????????????????????????????????????????????????????????????????????????????????????????????????????????????????????????????????????????????????????????????????????????????????????????????????????????????????????????????????????????????????????????????????????????????????????????????????????????????????????????????????????????????????????????????????????????????????????????????????????????????????????????????????????????????????????????????????????????????????????????????????????????????????????????????????????????????????????????????????????????????????????????????????????????????????????????????????????????????????????????????????????????????????????????????????????????????????????????????????????????????????????????????????????????????????????????????????????????????????????????????????????????????????????????????????????????????????????????????????????????????????????????????????????????????????????????????????????????????????????????????????????????????????????????????????????????????????????????????????????????????????????????????????????????????????????????????????????????????????????????????????????????????????????????????????????????????????????????????????????????????????????????????????????????????????????????????????????????????????????????????????????????????????????????????????????????????????????????????????????????????????????????????????????????????????????????????????????????????????????????????????????????????????????????????????????????????????????????????????????????????????????????????????????????????????????????????????????????????????????????????????????????????????????????????????????????????????????????????????????????-------------------------------------------------------------------------------------------------------------------------------------------------------------------------------------------------------------------------------------------------------------------------------------------------------------------------------------------------------------------------------------------------------------------------------------------------------------------------------------------------------------------------------------------------------------------------------------------------------------------------------------------------------------GCCAAACGGGTGGAACCTCGAAGGTCGAACTGG-GGGATTCAGCTCGTCGGCTGT-CGGCTGGGTGGGGA----------CGT-------AAC--------AAAGCGACC-CAGG---AATGCTTGGG-CGTG-CCTC--CACCCA-CGCCGGCGTCGGC-GGGCGTATTTCGCCTCACAGTAGGTCGCCGCGACCCGT------TGCTTT-CGGGGA---CGTC---GAAGGCCCG---GACGGATTGGTACCCTA------CC----GGCTGGGGATGCGGC---------------------------------------------------------------TTCGGCT--TCTCCTCT------------------------------TGTCCGGTGGGCGAAACCGCC---GGTG-------TCCTGGCTG-CCCTGCGACGGTCGTAGAGACGAGC-CCT-------------------CACCCCATTC---GT---------GGGGGGA-------------GCGGCTCTCGCGGCGTGC-AAAAGGTCGGTGATCCACCCGACCCGTCTTGAAACACGGACCAAGGAGTCTAACATGTGTGCGAGTCAGTGGGCGC----ACTAAACCCAGAGGCGTAATGAAAGTG-----------------AC------------ACGGGTTCG---GCTGTC-------GCCTCG--------------TGTG---GCAGCCG-GAC---TC---------------AGGGCCGATCCCT-CACCGGTTGGCC-TC-----------GCC----TCT-C----TT--CCGCG------------TCTCGGTA------AGCCGGGT-GAGCTAT-TTTCCCC---GGC----CGCTGCT-----GCGG-GGCTC--GG---------GGGG---------A----------------------------------------------------------------------------------------------------------------------------------------------------------------------------------------------------------------------------------------------------------------------------------------------------------------------------------------------------------------------------------------------------------------------------------------------------------------------------------------------------------------------------------------------------------------------------------------------------------------------------------------------------------------------------------------------------------------------------------------------------------------------------------------------------------------------------------------------------------------------------------------------------------------------------------------------------------------------------------------------------------------------------------------------------------------------------------------------------------------------------------------------------------------------------------------------------------------------------------------------------------------------------------------------------------------------------------------------------------------------------------------------------------------------------------------------------------------------------------------------------------------------------------------------------------------------------------------------------------------------------------------------------------------------------------------------------------------------------------------------------------------------------------------------------------------------------------------------------------------------------------------------------------------------------------------------------------------------------------------------------------------------------------------------------------------------------------------------------------------------------------------------------------------------------------------------------------------------------------------------------------------------------------------------------------------------------------------------------------------------------------------------------------------------------------------------------------------------------------------------------------------------------------------------------------------TTTGGAATTTGAGCTGGGATAGTAGGGACTTCATTGAGAATAATTATTCGGGTAGAATTAGGTCAGCCAGGTAGGTTAATTGGGGATGATCAGATTTATAATGTAGTAGTTACAGCCCATGCTTTTGTAATAATTTTTTTTATAGTAATACCTATTATAATTGGGGGATTTGGTAATTGGTTAATTCCTTTAATGTTGGGTGCCCCGGATATAGCTTTTCCTCGTATAAATAATATAAGATTTTGGTTACTTCCTTTCTCCTTAACTTTGTTATTAACCAGAGGTATAGTAGAAAGTGGTGTGGGTACAGGGTGAACTGTTTATCCCCCTTTAGCCTCTGCTATTGCCCATGCAGGCGCATCAGTTGATTTAGGTATTTTTTCGTTACATCTAGCAGGGGTTTCTTCTATTTTAGGTTCAGTGAATTTTATAACAACGGCTATTAATATACGGGCGGCTGGTATAACTATGGATCGAATACCGTTGTTTGTTTGATCTGTTTTTATTACGACTGTTTTATTATTATTATCTTTACCTGTATTAGCAGGTGCAATTACTATATTATTAACTGATCGAAATTTAAATACTTCTTTTTTTGATCCTGCG---------------GGAGGCAAGGCTCCTCGTAAGCAGCTGGCCACCAAGGCAGCACGCAAGTCTGCTCCTGCCACAGGGGGCGTGAAGAAGCCTCACCGTTACAGGCCCGGAACGGTCGCCCTGCGTGAGATCCGTCGTTACCAGAAGAGCACCGAGCTCCTCATCAGGAAACTTCCCTTCCAGCGTCTCGTGCGTGAGATTGCCCAGGACTTCAAGACCGACCTTCGCTTCCAGTCATCTGCCGTCATGGCTTTACAGGAGGCATCCGAGGCTTACCTGGTCGGTCTCTTCGAGGACACTAACCTCTGTGCCATCCACGCCAAGCGT---
Cambarellus_diminutus ????????????????????????????????????????????????????????????????????????????????????????????????????????????????????????????????????????????????????????????????????????????????????????????????????????????????????????????????????????????????????????????????????????????????????????????????????????????????????????????????????????????????????????????????????????????????????????????????????????????????????????????????????????-----------------------------------------------------------------------ATTAGTTTTTT-AATTGAAGGCTAGAATG-AACGGTTGGACAAGAAATAATCTGTCTT-AAT-AAA-AGATA-TTGAATTTAACTTTTAA-GTGAAAAGGCTTAAATAATTTGAGGGGACGATAAGACCCTATAAAAC-TTT--ATG-TT--T--AATA--AT-AG--T-A-GCTAGTT--TT-G-T-T-TA-----AA-T-T-TA-TTA--T---T--TTAA-AGCATTT-GGTTGGGGTGACAAGGATAAAA-TTAATAGTAACTG-TC---T--T--TTT--AT---T---TT-A--CAATTATATTT-GG---A--G-TTATGAT-CCTTA---AA-AGG-A---TT-A-AAGATTAAGTTACTTTAGGG-ATAACA-GCG--TGA-TTTTTTTTAAGAGTTCTTATCGACAAGAAAGTTT-GC-GACCTCGATGTTGAATTAAAA-GTTCGTTGTAGAGTAGAAACTAT-GATA-GAAGGTCTGTTCGA-CCTTTAAAATTTTACATGATTTGAGTTCAGACCGGTGTAAG-------------------????????????????????????????????????????????????????????????????????????????????????????????????????????????????????????????????????????????????????????????????????????????????????????????????????????????????????????????????????????????????????????????????????????????????????????????????????????????????????????????????????????????????????????????????????????????????????????????????????????????????????????????????????????????????????????????????????????????????????????????????????????????????????????????????????????????????????????????????????????????????????????????????????????????????????????????????????????????????????????????????????????????????????????????????????????????????????????????????????????????????????????????????????????????????????????????????????????????????????????????????????????????????????????????????????????????????????????????????????????????????????????????????????????????????????????????????????????????????????????????????????????????????????????????????????????????????????????????????????????????????????????????????????????????????????????????????????????????????????????????????????????????????????????????????????????????????????????????????????????????????????????????????????????????????????????????????????????????????????????????????????????????????????????????????????????????????????????????????????????????????????????????????????????????????????????????????????????????????????????????????????????????????????????????????????????????????????????????????????????????????????????????????????????????????????????????????????????????????????????????????????????????????????????????????????????????????????????????????????????????????????????????????????????????????????????????????????????????????????????????????????????????????????????????????????????????????????????????????????????????????????????????????????????????????????????????????????????????????????????????????????????????????????????????????????????-------------------------------------------------------------------------------------------------------------------------------------------------------------------------------------------------------------------------------------------------------------------------------------------------------------------------------------------------------------------------------------------------------------------------------------------------------------------------------------------------------------------------------------------------------------------------------------------------------------------------------------------------------------GCCAAACGGGTGGAACCTCGAAGGTCGAACTGG-GGGATTCAGCTCGTCGGCTGT-CGGCTGGGTGGGGA----------CGT-------AAC--------AAAGCGACC-CAGG---AATGCTTGGG-CGTG-CCTC--CACCCA-CGCCGGCGTCGGC-GGGCGTATTTCGCCTCACAGTAGGTCGCCGCGACCCGT------TGCTTT-CGGGGA---CGTC---TAAGGCCCG---GACGGATTGGTACCCTA------CC----GGCTGGGGATGCGGC---------------------------------------------------------------TTCGGCT--TCTCCTCT------------------------------TGTCCGGTGGGCGAAACCGCC---GGTG-------TCCTGGCTG-CCCTGCGACGGTCGTAGAGACGAGC-CCT-------------------CCTCTCATTC---GT---------GGGGGG--------------TCGGCTCTCGCGGCGTGC-AAAAGGTCGGTGATCCACCCGACCCGTCTTGAAACACGGACCAAGGAGTCTAACATGTGTGCGAGTCAGTGGGCGC----ACTAAACCCAGAGGCGTAATGAAAGTG-----------------AC------------ACGGGTTCG---GCTGTC-------GCCTCG--------------TGTG---GCAGCCG-GAC---TC---------------AGGGCCGATCCCT-CACCGGTTGGCC-TC-----------GCC----TCT-C----TT--CCGCG------------TCTCGGTA------AGCCGGGT-GAGCTAT-TTTCCCC---TGC----CGCTGCT-----GCGG-GGCTC--GG---------GGGG---------A----------------------------------------------------------------------------------------------------------------------------------------------------------------------------------------------------------------------------------------------------------------------------------------------------------------------------------------------------------------------------------------------------------------------------------------------------------------------------------------------------------------------------------------------------------------------------------------------------------------------------------------------------------------------------------------------------------------------------------------------------------------------------------------------------------------------------------------------------------------------------------------------------------------------------------------------------------------------------------------------------------------------------------------------------------------------------------------------------------------------------------------------------------------------------------------------------------------------------------------------------------------------------------------------------------------------------------------------------------------------------------------------------------------------------------------------------------------------------------------------------------------------------------------------------------------------------------------------------------------------------------------------------------------------------------------------------------------------------------------------------------------------------------------------------------------------------------------------------------------------------------------------------------------------------------------------------------------------------------------------------------------------------------------------------------------------------------------------------------------------------------------------------------------------------------------------------------------------------------------------------------------------------------------------------------------------------------------------------------------------------------------------------------------------------------------------------------------------------------------------------------------------------------------------------------------TTTGGAGTTTGAGCGGGAATAGTAGGGACTTCATTAAGAATAATTATTCGTGTAGAGCTAGGGCAGCCGGGGAGCTTGATTGGCGATGATCAAATTTATAATGTAGTAGTTACAGCACATGCTTTTGTAATGATTTTTTTTATAGTGATACCTATTATAATCGGAGGTTTTGGAAATTGATTAATTCCTTTAATATTGGGTGCACCTGATATAGCTTTTCCTCGAATAAATAATATAAGATTCTGATTACTTCCTTTTTCTTTAACTTTATTATTAACTAGGGGGATAGTAGAGAGGGGAGTCGGAACAGGTTGAACGGTGTATCCTCCTTTGGCTTCTGCGATTGCTCATGCCGGGGCATCAGTTGATCTAGGAATTTTTTCT---------------------------------------------------------------------------------------------------------------------------------------------------------------------------------------------------------------------------------------------GGAGGCAAGGCTCCTCGTAAGCAGTTGGCCACCAAGGCAGCACGCAAGTCTGCTCCTGCCACAGGGGGCGTGAAGAAGCCTCACCGTTACAGGCCCGGAACGGTCGCCCTGCGTGAGATCCGTCGTTACCAGAAGAGCACCGAGCTGCTCATCAGGAAACTTCCCTTCCAGCGTCTCGTGCGTGAGATTGCCCAGGACTTCAAGACCGATCTTCGCTTCCAGTCATCTGCCGTCATGGCTTTACAGGAGGCATCCGAGGCTTACCTGGTCGGTCTCTTCGAGGACACTAACCTCTGTGCCATCCACGCCAAGCGT---
Cambarellus_lesliei ????????????????????????????????????????????????????????????????????????????????????????????????????????????????????????????????????????????????????????????????????????????????????????????????????????????????????????????????????????????????????????????????????????????????????????????????????????????????????????????????????????????????????????????????????????????????????????????????????????????????????????????????????????-----------------------------------------------------------------------ATTAGTTTTTT-AATTGAAGGCTAGAATG-AATGGTTGGACAAGAAATAATCTGTCTT-AAT-TAA-AAATA-TTGAATTTAACTTTTAA-GTGAAAAGGCTTAAATAATTTGAAGGGACGATAAGACCCTATAAAAC-TTT--ATA-TT--T--AATA--TT-AG--T-A-ATTAATT--TT-G-T-T-TT-----AA-T-T-TA-TTA------T--TAAA-AATATTT-CATTGGGGTGACAAGGATAAAA-TGAATAATAACTG-TC---T--T--TTT--AT---T---TA-A--CAATGATATTT-GG---G--T-TAATGAT-CCTTA---AA-AGG-A---TT-A-AAGATTAAGTTACTTTAGGG-ATAACA-GCG--TAA-TTTTCTTTAAGAGTTCTTATCGACAAGAAAGTTT-GC-GACCTCGATGTTGAATTAAAA-GTTCATTATAGAGCAGAGACTAT-AATA-GAAGGTCTGTTCGA-CCTTTAAAGTTTTACATGATTTGAGTTCAGACCGGTGTGAG-------------------????????????????????????????????????????????????????????????????????????????????????????????????????????????????????????????????????????????????????????????????????????????????????????????????????????????????????????????????????????????????????????????????????????????????????????????????????????????????????????????????????????????????????????????????????????????????????????????????????????????????????????????????????????????????????????????????????????????????????????????????????????????????????????????????????????????????????????????????????????????????????????????????????????????????????????????????????????????????????????????????????????????????????????????????????????????????????????????????????????????????????????????????????????????????????????????????????????????????????????????????????????????????????????????????????????????????????????????????????????????????????????????????????????????????????????????????????????????????????????????????????????????????????????????????????????????????????????????????????????????????????????????????????????????????????????????????????????????????????????????????????????????????????????????????????????????????????????????????????????????????????????????????????????????????????????????????????????????????????????????????????????????????????????????????????????????????????????????????????????????????????????????????????????????????????????????????????????????????????????????????????????????????????????????????????????????????????????????????????????????????????????????????????????????????????????????????????????????????????????????????????????????????????????????????????????????????????????????????????????????????????????????????????????????????????????????????????????????????????????????????????????????????????????????????????????????????????????????????????????????????????????????????????????????????????????????????????????????????????????????????????????????????????????????????????????-------------------------------------------------------------------------------------------------------------------------------------------------------------------------------------------------------------------------------------------------------------------------------------------------------------------------------------------------------------------------------------------------------------------------------------------------------------------------------------------------------------------------------------------------------------------------------------------------------------------------------------------------------------GCCAAACGGGTGGAACCTCGAAGGTCGAACTGG-GGGATTCAGCTCGTCGGCTGT-CGGCTGGGTGGGGA----------CGT-------AAC--------AAAGCGACC-CAGG---AATGCTTGGG-CGTG-CCTC--CACCCA-CGCCGGCGTCGGC-GGGCGTATTTCGCCTCACAGTAGGTCGCCGCGACCCGT------TGCTTT-CGGGGA---CGTC---TAAGGCCCG---GACGGATTGGTACCCTA------CC----GGCTGGGGATGCGGC---------------------------------------------------------------TTCGGCT--TCTCCTCT------------------------------TGTCCGGTGGGCGAAACCGCC---GGTG-------TCCTGGCTG-CCCTGCGACGGTCGTAGAGACGAGC-CCT-------------------CG-CCCATTC---GT---------GGGGGG--------------GCGGCTCTCGCGGCGTGC-AAAAGGTCGGTGATCCACCCGACCCGTCTTGAAACACGGACCAAGGAGTCTAACATGTGTGCGAGTCAGTGGGCGC----ACTAAACCCAGAGGCGTAATGAAAGTG-----------------AC------------ACGGGTTCG---GCTGTC-------GCCTCG--------------TGTG---GCAGCCG-GAC---TC---------------AGGGCCGATCCCT-CACCGGTTGGCC-TC-----------GCC----TCT-C----TT--CCGCG------------TCTCGGTA------AGCCGGGT-GAGCTAT-TTTCCCC---GGC----CGCTGCT-----GCGG-GGCTC--GG---------GGGG---------A----------------------------------------------------------------------------------------------------------------------------------------------------------------------------------------------------------------------------------------------------------------------------------------------------------------------------------------------------------------------------------------------------------------------------------------------------------------------------------------------------------------------------------------------------------------------------------------------------------------------------------------------------------------------------------------------------------------------------------------------------------------------------------------------------------------------------------------------------------------------------------------------------------------------------------------------------------------------------------------------------------------------------------------------------------------------------------------------------------------------------------------------------------------------------------------------------------------------------------------------------------------------------------------------------------------------------------------------------------------------------------------------------------------------------------------------------------------------------------------------------------------------------------------------------------------------------------------------------------------------------------------------------------------------------------------------------------------------------------------------------------------------------------------------------------------------------------------------------------------------------------------------------------------------------------------------------------------------------------------------------------------------------------------------------------------------------------------------------------------------------------------------------------------------------------------------------------------------------------------------------------------------------------------------------------------------------------------------------------------------------------------------------------------------------------------------------------------------------------------------------------------------------------------------------------------TTTGGGGTTTGAGCTGGGATAGTGGGAACTTCATTAAGAATAATTATTCGTGTAGAGCTGGGACAACCAGGGAGCTTGATTGGTGATGATCAAATTTATAATGTAGTAGTTACAGCACATGCTTTTGTAATAATTTTTTTTATAGTAATGCCTATTATAATTGGAGGTTTTGGTAATTGGTTAATTCCTTTAATGTTAGGGGCACCTGATATAGCTTTTCCACGGATAAATAATATAAGGTTTTGATTACTTCCTTTTTCTTTAACCTTGCTATTAACTAGGGGAATAGTAGAAAGTGGGGTAGGAACAGGATGAACTGTTTATCCTCCTTTGGCTTCTGCAATTGCGCATGCAGGGGCGTCAGTAGATTTAGGTATTTTT------------------------------------------------------------------------------------------------------------------------------------------------------------------------------------------------------------------------------------------------GGAGGCAAGGCTCCTCGTAAGCAGTTGGCCACCAAGGCAGCACGCAAGTCTGCTCCTGCCACAGGGGGCGTGAAGAAGCCTCACCGTTACAGGCCCGGAACGGTCGCCCTGCGTGAGATCCGTCGTTACCAGAAGAGCACCGAGCTGCTCATCAGGAAACTTCCCTTCCAGCGTCTCGTGCGTGAGATTGCCCAGGACTTCAAGACCGATCTTCGCTTCCAGTCATCTGCCGTCATGGCTTTACAGGAGGCATCCGAGGCTTACCTGGTCGGTCTCTTCGAGGACACTAACCTCTGTGCCATCCACGCCAAGCGT---
Cambarellus_montezumae ----------------------------------------TACTAGAATATTAAAAGTTATGGTCTTTAAATTTAAAAAATTTGGCGGTGTTTTAGTCTAGTTAGAGGAACCTGTTTTATAAACGATACAACACGTATTATTTTACTTATTTTAGTA--GAGCAGTTTGTATACCGTCATTAT-AAGATAA-TTTAGGAGAGAATATTATTG-GAATC--ATAT-T--T-G-TGAGTATATTAGATCAAGGTGCAGCTTAT-AATAAGTAAATATGGGTTACAATAAAATTAATTTAA-TATGAATTAAGTATTTAAAT-A-TATTTATGAAGGAGGATTTAATTGTAAG-GGGAGG-AGTAGTGAGATTTTCTGATAAAAGCTCTAAATTAT------------------------------------------------------------------------------------------------------ATTAGTTTTTT-AATTGAAGGCTAGAATG-AATGGTTGGACAAGAAATAATCTGTCTT-AAT-TGA-AAATA-TTGAATTTAACTTTTAA-GTGAAAAGGCTTAAATAATTTGGGGGGACGATAAGACCCTATAAAAC-TTT--ATA-TT--T--AGGG--GT-AA--T-A-GTTAATT--TT-G-T-T-TT-----AT-T-T-TA-TTA--T---T--TAAA-AGTATTT-GGTTGGGGCGACGGGGATATAA-TATATAATAACTG-TT---C--T--TAT--TT---A---TA-A--CAATGCTATTT-GG---T--T-TTATGAT-CCTGA--TAA-TGG-A---TT-A-AAGATTAAGTTACTTTAGGG-ATAACA-GCG--TAA-TTTTTTTTAAGAGTTCTTATCGACAAAAAAGTTT-GC-GACCTCGATGTTGAATTAAAA-GTTCTTTATAAAGTAGAGATTAT-AAGA-GAAGGTCTGTTCGA-CCTTTAAAATTTTACATGATTTGAGTTCAGACCGGTGTGAG-------------------????????????????????????????????????????????????????????????????????????????????????????????????????????????????????????????????????????????????????????????????????????????????????????????????????????????????????????????????????????????????????????????????????????????????????????????????????????????????????????????????????????????????????????????????????????????????????????????????????????????????????????????????????????????????????????????????????????????????????????????????????????????????????????????????????????????????????????????????????????????????????????????????????????????????????????????????????????????????????????????????????????????????????????????????????????????????????????????????????????????????????????????????????????????????????????????????????????????????????????????????????????????????????????????????????????????????????????????????????????????????????????????????????????????????????????????????????????????????????????????????????????????????????????????????????????????????????????????????????????????????????????????????????????????????????????????????????????????????????????????????????????????????????????????????????????????????????????????????????????????????????????????????????????????????????????????????????????????????????????????????????????????????????????????????????????????????????????????????????????????????????????????????????????????????????????????????????????????????????????????????????????????????????????????????????????????????????????????????????????????????????????????????????????????????????????????????????????????????????????????????????????????????????????????????????????????????????????????????????????????????????????????????????????????????????????????????????????????????????????????????????????????????????????????????????????????????????????????????????????????????????????????????????????????????????????????????????????????????????????????????????????????????????????????????????????-------------------------------------------------------------------------------------------------------------------------------------------------------------------------------------------------------------------------------------------------------------------------------------------------------------------------------------------------------------------------------------------------------------------------------------------------------------------------------------------------------------------------------------------------------------------------------------------------------------------------------------------------------------GCCAAACGGGTGGAACCTCGAAGGTCGAACTGG-GGGATTCAGCTCGTCGGCTGT-CGGCTGGGTGGGGA----------CGT-------AAC--------AAAGCGACC-CAGG---AATGCTTGGG-CGTG-CCTC--CACCCA-CGCCGGCGTCGGC-GGGCGTATTTCGCCTCACAGTAGGTCGCCGCGACCCGT------TGCTTT-CGGGGA---CGTC---GAAGGCCCG---GACGGATTGGTACCCTA------CC----GGCTGGGGATGCGGC---------------------------------------------------------------TTCGGCT--TCTCCTCT------------------------------TGTCCGGTGGGCGAAACCGCC---GGTG-------TCCTGGCTG-CCCTGCGACGGTCGTAGAGACGAGC-CCT-------------------CACCCCATTC---GT---------GGGGGGA-------------GCGGCTCTCGCGGCGTGC-AAAAGGTCGGTGATCCACCCGACCCGTCTTGAAACACGGACCAAGGAGTCTAACATGTGTGCGAGTCAGTGGGCGC----ACTAAACCCAGAGGCGTAATGAAAGTG-----------------AC------------ACGGGTTCG---GCTGTC-------GCCTCG--------------TGTG---GCAGCCG-GAC---TC---------------AGGGCCGATCCCT-CACCGGTTGGCC-TC-----------GCC----TCT-C----TT--CCGCG------------TCTCGGTA------AGCCGGGT-GAGCTAT-TTTCCCC---GGC----CGCTGCT-----GCGG-GGCTC--GG---------GGGG---------A----------------------------------------------------------------------------------------------------------------------------------------------------------------------------------------------------------------------------------------------------------------------------------------------------------------------------------------------------------------------------------------------------------------------------------------------------------------------------------------------------------------------------------------------------------------------------------------------------------------------------------------------------------------------------------------------------------------------------------------------------------------------------------------------------------------------------------------------------------------------------------------------------------------------------------------------------------------------------------------------------------------------------------------------------------------------------------------------------------------------------------------------------------------------------------------------------------------------------------------------------------------------------------------------------------------------------------------------------------------------------------------------------------------------------------------------------------------------------------------------------------------------------------------------------------------------------------------------------------------------------------------------------------------------------------------------------------------------------------------------------------------------------------------------------------------------------------------------------------------------------------------------------------------------------------------------------------------------------------------------------------------------------------------------------------------------------------------------------------------------------------------------------------------------------------------------------------------------------------------------------------------------------------------------------------------------------------------------------------------------------------------------------------------------------------------------------------------------------------------------------------------------------------------------------------------TTTGGAATCTGAGCTGGGATGGTAGGGACTTCATTGAGAATAATTATTCGGGTAGAGTTAGGTCAGCCAGGAAGGTTAATTGGGGATGATCAGATTTATAATGTAGTGGTTACAGCCCATGCTTTTGTAATAATTTTTTTTATAGTGATGCCTATTATAATTGGGGGGTTTGGTAATTGGTTAATTCCTTTAATATTAGGCGCTCCGGATATAGCTTTTCCTCGTATAAATAATATAAGATTTTGGCTGCTTCCTTTTTCCTTAACTTTGTTATTAACCAGGGGTATAGTAGAAAGTGGTGTGGGCACAGGGTGAACTGTTTACCCTCCTTTAGCTTCTGCTATTGCTCATGCAGGTGCATCGGTTGATTTAGGTATTTTTTCGTTGCACCTGGCTGGGGTATCTTCTATTTTAGGTTCAGTGAATTTTATAACAACGGCTATTAATATACGGGCGGCTGGTATAACTATGGATCGAATACCGTTGTTTGTTTGATCTGTTTTTATTACGACTGTTTTATTATTATTATCTTTACCTGTATTAGCAGGTGCAATTACTATATTATTAACTGATCGAAATTTAAATACTTCTTTTTTTGATCCTGCG---------------GGAGGCAAGGCTCCTCGTAAGCAGCTGGCCACCAAGGCAGCACGCAAGTCTGCTCCTGCCACAGGGGGCGTGAAGAAGCCTCACCGTTACAGGCCCGGAACGGTCGCCCTGCGTGAGATCCGTCGTTACCAGAAGAGCACCGAGCTCCTCATCAGGAAACTTCCCTTCCAGCGTCTCGTGCGTGAGATTGCCCAGGACTTCAAGACCGACCTTCGCTTCCAGTCATCTGCCGTCATGGCTTTACAGGAGGCATCCGAGGCTTACCTGGTCGGTCTCTTCGAGGACACTAACCTCTGTGCCATCCACGCCAAGCGT---
Cambarellus_ninae ----------------------------------------TACTAGAATATTAAAAGTTATGGTCTTTAAATTTAAAAAATTTGGCGGTGTTTTAGTCTAGTTAGAGGAACCTGTTTTTTAAACGATACAACACGCATTATTTTACTTATTCTAGTA-TAAACAGTTTGTATACCGTCATTAT-AAGATAA-TTTAGGAGAAGATATTATTA-GAATC--ATAT-T--A-T-TGAGTATATTAGATCAAGGTGCAGCTTATGAGTAAGTAAATATGGGTTACAATAAAATTTATTTAT-TATGGATTAGGTATTTAAAT-A-TATTTATGAAGGAGGATTTAATTGTAAG-AAGAGA-AGTAGTAAGGTTTTCTGATAGAAGCTCTAAATTAT------------------------------------------------------------------------------------------------------ATTAGTTTTTT-AATTGAAGGCTAGAATG-AATGGTTGGACAAGAAATAATCTGTCTT-AAT-TAA-AAATA-TTGAATTTAACTTTTAA-GTGAAAAGGCTTAAATAATTTGAGGGGACGATAAGACCCTATAAAAC-TTT--ATG-TT--T--AATA--AT-AG--T-A-GTTAATT--TT-G-T-T-TT-----GG-T-T-TA-TTA--T---T--TAAA-AGCATTT-GGTTGGGGTGACAAAGATAAAA-TTAATAGTAACTG-TC---T--T--TAT--AT---T---TA-A--CAGTGATATCT-GG---G--T-TTATGAT-CCTCA---AA-AGG-A---TT-G-AAGATTAAGTTACTTTAGGG-ATAACA-GCG--TAA-TTTTCTTTAAGAGTTCTTATCGACAAGAAAGTTT-GC-GACCTCGATGTTGAATTAAAA-GTTCATTATAGAGTAGAGACTAT-AATA-GAAGGTCTGTTCGA-CCTTTAAAGTTTTACATGATTTGAGTTCAGACCGGTGTGAG-------------------????????????????????????????????????????????????????????????????????????????????????????????????????????????????????????????????????????????????????????????????????????????????????????????????????????????????????????????????????????????????????????????????????????????????????????????????????????????????????????????????????????????????????????????????????????????????????????????????????????????????????????????????????????????????????????????????????????????????????????????????????????????????????????????????????????????????????????????????????????????????????????????????????????????????????????????????????????????????????????????????????????????????????????????????????????????????????????????????????????????????????????????????????????????????????????????????????????????????????????????????????????????????????????????????????????????????????????????????????????????????????????????????????????????????????????????????????????????????????????????????????????????????????????????????????????????????????????????????????????????????????????????????????????????????????????????????????????????????????????????????????????????????????????????????????????????????????????????????????????????????????????????????????????????????????????????????????????????????????????????????????????????????????????????????????????????????????????????????????????????????????????????????????????????????????????????????????????????????????????????????????????????????????????????????????????????????????????????????????????????????????????????????????????????????????????????????????????????????????????????????????????????????????????????????????????????????????????????????????????????????????????????????????????????????????????????????????????????????????????????????????????????????????????????????????????????????????????????????????????????????????????????????????????????????????????????????????????????????????????????????????????????????????????????????????????-------------------------------------------------------------------------------------------------------------------------------------------------------------------------------------------------------------------------------------------------------------------------------------------------------------------------------------------------------------------------------------------------------------------------------------------------------------------------------------------------------------------------------------------------------------------------------------------------------------------------------------------------------------GCCAAACGGGTGGAACCTCGAAGGTCGAACTGG-GGGATTCAGCTCGTCGGCTGT-CGGCTGGGTGGGGA----------CGT-------AAC--------AAAGCGACC-CAGG---AATGCTTGGG-CGTG-CCTC--CACCCA-CGCCGGCGTCGGC-GGGCGTATTTCGCCTCACAGTAGGTCGCCGCGACCCGT------TGCTTT-CGGGGA---CGTC---TAAGGCCCG---GACGGATTGGTACCCTA------CC----GGCTGGGGATGCGGC---------------------------------------------------------------TTCGGCT--TCTCCTCT------------------------------TGTCCGGTGGGCGAAACCGCC---GGTG-------TCCTGGCTG-CCCTGCGACGGTCGTAGAGACGAGC-CCT-------------------CCTCTCATTC---GT---------GGGGGG--------------TCGGCTCTCGCGGCGTGC-AAAAGGTCGGTGATCCACCCGACCCGTCTTGAAACACGGACCAAGGAGTCTAACATGTGTGCGAGTCAGTGGGCGC----ACTAAACCCAGAGGCGTAATGAAAGTG-----------------AC------------ACGGGTTCG---GCTGTC-------GCCTCG--------------TGTG---GCAGCCG-GAC---TC---------------A-GGCCGATCCCT-CACCGGTTGGCC-TC-----------GCC----TCT-C----TT---CGCG------------TCTCGGT-------AGCCGGGT-GAGCTAT-TTTCCCC---GGC----CGCTGCT-----GCGG-GCTCG--GG---------GGGA--------------------------------------------------------------------------------------------------------------------------------------------------------------------------------------------------------------------------------------------------------------------------------------------------------------------------------------------------------------------------------------------------------------------------------------------------------------------------------------------------------------------------------------------------------------------------------------------------------------------------------------------------------------------------------------------------------------------------------------------------------------------------------------------------------------------------------------------------------------------------------------------------------------------------------------------------------------------------------------------------------------------------------------------------------------------------------------------------------------------------------------------------------------------------------------------------------------------------------------------------------------------------------------------------------------------------------------------------------------------------------------------------------------------------------------------------------------------------------------------------------------------------------------------------------------------------------------------------------------------------------------------------------------------------------------------------------------------------------------------------------------------------------------------------------------------------------------------------------------------------------------------------------------------------------------------------------------------------------------------------------------------------------------------------------------------------------------------------------------------------------------------------------------------------------------------------------------------------------------------------------------------------------------------------------------------------------------------------------------------------------------------------------------------------------------------------------------------------------------------------------------------------------------------------------------------------TTTGGGGTTTGAGCTGGGATAGTGGGAACTTCATTAAGAATAATTATTCGTGTAGAGTTGGGGCAACCAGGGAGCTTGATTGGTGATGATCAAATTTATAATGTAGTAGTTACAGCACATGCTTTTGTAATAATTTTTTTTATGGTAATGCCTATTATAATTGGGGGGTTTGGTAATTGGTTAATTCCTTTAATGTTAGGAGCACCTGATATAGCTTTCCCACGGATAAATAATATAAGGTTTTGATTACTTCCTTTTTCTTTAACTTTGTTATTAACTAGGGGGATAGTAGAGAGTGGAGTGGGAACAGGATGAACTGTTTATCCTCCTTTAGCTTCTGCTATTGCACATGCAGGGGCGTCAGTTGATTTAGGTATTTTTTCTTTGCATTTAGCAGGAGTATCTTCTATTTTAGGTTCAGTTAATTTTATAACTACAGCTATTAACATACGAACAGCAGGTATAACTATAGATCGAATACCATTATTTGTCTGATCTGTTTTTATTACTACTGTATTATTATTGTTATCTTTACCTGTATTGGCTGGGGCAATTACTATATTATTAACTGATCGAAATTTAAATACTTCTTTTTTTGATCCTGCT---------------GGAGGCAAGGCTCCTCGTAAGCAGTTGGCCACCAAGGCAGCACGCAAGTCTGCTCCTGCCACAGGGGGCGTGAAGAAGCCTCACCGTTACAGGCCCGGAACGGTCGCCCTGCGTGAGATCCGTCGTTACCAGAAGAGCACCGAGCTGCTCATCAGGAAACTTCCCTTCCAGCGTCTCGTGCGTGAGATTGCCCAGGACTTCAAGACCGATCTTCGCTTCCAGTCATCTGCCGTCATGGCTTTACAGGAGGCATCCGAGGCTTACCTGGTCGGTCTCTTCGAGGACACTAACCTCTGTGCCATCCACGCCAAGCGT---
Cambarellus_occidentalis ----------------------------------------TACTAGAATATTAAAAGTTATGGTCTTTAAATTTAAAAAATTTGGCGGTGTTTTAGTCTAGTTAGAGGAACCTGTTTTATAAACGATACAACACGCATTATTTTACTTATTTTAGTA--GAACAGTTTGTATACCGTCATTAT-AAGATAA-TTTATGAGAAAATATTATTG-AAATC--ATAT-T--T-G-TGAGTATATTAGATCAAGGTGCAGCTTATAAATAAGTAAATATGGGTTACAATAAAATTAATTTAA-TATGAATTAAGTATTTAAAT-A-TATTTATGAAGGAGGATTTAATTGTAAG-GGAAGG-AGTAGTGAGATTTTCTGATAAAAGCTCTAAATTAT------------------------------------------------------------------------------------------------------ATTAGTTTTTT-AATTGAAGGCTAGAATG-AATGGTTGGACAAGAAATAATCTGTCTT-AAT-TGA-AAATA-TTGAACTTAACTTTTAA-GTGAAAAGGCTTAAATAATTTGGGGGGACGATAAGACCCTATAAAAC-TTT--ATA-TT--T--AGGG--GT-AA--T-A-GTTAATT--TT-G-T-T-TT-----AT-T-T-TA-TTA--T---T--TAAA-AGTATTT-GGTTGGGGCGACGAGGATATAA-TATATAATAACTG-TT---C--T--TAT--TT---A---TA-A--CAATGCTATTT-GG---T--T-TTATGAT-CCTGA--TAA-TGG-A---TT-A-AAGATTAAGTTACTTTAGGG-ATAACA-GCG--TAA-TTTTTTTTAAGAGTTCTTATCGACAAAAAAGTTT-GC-GACCTCGATGTTGAATTAAAA-GTTCTTTATAAAGTAGAGATTAT-AATA-GAGGGTCTGTTCGA-CCTTTAAAATTTTACATGATTTGAGTTCAGACCGGTGTAAG-------------------????????????????????????????????????????????????????????????????????????????????????????????????????????????????????????????????????????????????????????????????????????????????????????????????????????????????????????????????????????????????????????????????????????????????????????????????????????????????????????????????????????????????????????????????????????????????????????????????????????????????????????????????????????????????????????????????????????????????????????????????????????????????????????????????????????????????????????????????????????????????????????????????????????????????????????????????????????????????????????????????????????????????????????????????????????????????????????????????????????????????????????????????????????????????????????????????????????????????????????????????????????????????????????????????????????????????????????????????????????????????????????????????????????????????????????????????????????????????????????????????????????????????????????????????????????????????????????????????????????????????????????????????????????????????????????????????????????????????????????????????????????????????????????????????????????????????????????????????????????????????????????????????????????????????????????????????????????????????????????????????????????????????????????????????????????????????????????????????????????????????????????????????????????????????????????????????????????????????????????????????????????????????????????????????????????????????????????????????????????????????????????????????????????????????????????????????????????????????????????????????????????????????????????????????????????????????????????????????????????????????????????????????????????????????????????????????????????????????????????????????????????????????????????????????????????????????????????????????????????????????????????????????????????????????????????????????????????????????????????????????????????????????????????????????????????-------------------------------------------------------------------------------------------------------------------------------------------------------------------------------------------------------------------------------------------------------------------------------------------------------------------------------------------------------------------------------------------------------------------------------------------------------------------------------------------------------------------------------------------------------------------------------------------------------------------------------------------------------------GCCAAACGGGTGGAACCTCGAAGGTCGAACTGG-GGGATTCAGCTCGTCGGCTGT-CGGCTGGGTGGGGA----------CGT-------AAC--------AAAGCGACC-CAGG---AATGCTTGGG-CGTG-CCTC--CACCCA-CGCCGGCGTCGGC-GGGCGTATTTCGCCTCACAGTAGGTCGCCGCGACCCGT------TGCTTT-CGGGGA---CGTC---GAAGGCCCG---GACGGATTGGTACCCTA------CC----GGCTGGGGATGCGGC---------------------------------------------------------------TTCGGCT--TCTCCTCT------------------------------TGTCCGGTGGGCGAAACCGCC---GGTG-------TCCTGGCTG-CCCTGCGACGGTCGTAGAGACGAGC-CCT-------------------CACCCCATTC---GT---------GGGGGGA-------------GCGGCTCTCGCGGCGTGC-AAAAGGTCGGTGATCCACCCGACCCGTCTTGAAACACGGACCAAGGAGTCTAACATGTGTGCGAGTCAGTGGGCGC----ACTAAACCCAGAGGCGTAATGAAAGTG-----------------AC------------ACGGGTTCG---GCTGTC-------GCCTCG--------------TGTG---GCAGCCG-GAC---TC---------------AGGGCCGATCCCT-CACCGGTTGGCC-TC-----------GCC----TCT-C----TT--CCGCG------------TCTCGGTA------AGCCGGGT-GAGCTAT-TTTCCCC---GGC----CGCTGCT-----GCGG-GGCTC--GG---------GGGG---------A----------------------------------------------------------------------------------------------------------------------------------------------------------------------------------------------------------------------------------------------------------------------------------------------------------------------------------------------------------------------------------------------------------------------------------------------------------------------------------------------------------------------------------------------------------------------------------------------------------------------------------------------------------------------------------------------------------------------------------------------------------------------------------------------------------------------------------------------------------------------------------------------------------------------------------------------------------------------------------------------------------------------------------------------------------------------------------------------------------------------------------------------------------------------------------------------------------------------------------------------------------------------------------------------------------------------------------------------------------------------------------------------------------------------------------------------------------------------------------------------------------------------------------------------------------------------------------------------------------------------------------------------------------------------------------------------------------------------------------------------------------------------------------------------------------------------------------------------------------------------------------------------------------------------------------------------------------------------------------------------------------------------------------------------------------------------------------------------------------------------------------------------------------------------------------------------------------------------------------------------------------------------------------------------------------------------------------------------------------------------------------------------------------------------------------------------------------------------------------------------------------------------------------------------------------------TTTGGAATTTGAGCTGGAATAGTAGGGACTTCGTTGAGAATAATTATTCGGGTAGAATTAGGCCAACCAGGTAGGTTAATTGGGGACGATCAGATTTACAATGTAGTGGTTACAGCCCATGCGTTTGTAATAATTTTTTTTATAGTAATGCCTATTATAATTGGGGGATTTGGTAATTGGCTAATTCCTTTAATATTAGGTGCCCCGGACATAGCTTTCCCTCGTATAAATAATATAAGATTTTGGTTGCTTCCTTTTTCTTTAACTTTGTTATTAACTAGGGGTATAGTAGAAAGAGGTGTAGGCACTGGGTGAACTGTTTACCCTCCTCTAGCTTCTGCTATTGCTCATGCAGGCGCGTCAGTTGATTGAGGTATTTTTTCGTTACACTTAGCAGGGGTATCTTCTATTTTAGGTTCAGTAAATTTTATAACAACGGCTATTAATATACGGGCAGCGGGAAACACTCCNNATAGAATGCCGTTGTTTGTTTGATCTGTTTTTATTACGACTGTTTTATTATTATTATCTTTACCTGTGTTAGCAGGTGCAATTACTATATTATTAACTGATCGAAATTTAAATACTTCTTTTTTTGATCCTGCG---------------GGAGGCAAGGCTCCTCGTAAGCAGCTGGCCACCAAGGCAGCACGCAAGTCTGCTCCTGCCACAGGGGGCGTGAAGAAGCCTCACCGTTACAGGCCCGGAACGGTCGCCCTGCGTGAGATCCGTCGTTACCAGAAGAGCACCGAGCTCCTCATCAGGAAACTTCCCTTCCAGCGTCTCGTGCGTGAGATTGCCCAGGACTTCAAGACCGACCTTCGCTTCCAGTCATCTGCCGTCATGGCTTTACAGGAGGCATCCGAGGCTTACCTGGTCGGTCTCTTCGAGGACACTAACCTCTGTGCCATCCACGCCAAGCGT---
Cambarellus_patzcuarensis ----------------------------------------TACTAGAATATTAAAAGTTATGGCCTTTAAATTTAAAAAATTTGGCGGTGTTTTAGTCTAGTTAGAGGAACCTGTTTTATAAACGATACAACACGCATTATTTTACTTATTTTAGTG--GAGCAGTTTGTATACCGTCATTAT-AAGATAA-TTTAGGAGAAAATATTATTG-GAATC--GTAT-T--T-G-TGAATATATTAGATCAAGGTGCAGCTTATAGATAAGTAAATATGGGTTACAATAAAATTAATTTAA-TATGAATTAAGTATTTAAAT-A-TATTTATGAAGGAGGATTTAATTGTAAG-GGAAGG-AGTAGTGAGATTTTCTGATAAAAGCTCTAAATTAT------------------------------------------------------------------------------------------------------ATTAGTTTTTT-AATTGAAGGCTAGAATG-AATGGTTGGACAAGAAATAATCTGTCTT-AAT-TGA-AAATA-TTGAATTTAACTTTTAA-GTGAAAAGGCTTAAATAATTTGGAGGGACGATAAGACCCTATAAAAC-TTT--ATA-TT--T--GGGG--AT-AG--T-A-GTTAATT--TT-G-T-T-TT-----AT-T-T-TA-TTA--T---T--TAAA-AGTATTT-GGTTGGGGCGACGAGAATATAA-TATATAATAACTG-TT---C--T--TAT--TT---A---TA-A--CAATGCTATTT-GG---T--T-TTATGAT-CCTGA--TAA-TGG-A---TT-A-AAGATTAAGTTACTTTAGGG-ATAACA-GCG--TAA-TTTTTTTTAAGAGTTCTTATCGACAAAAAAGTTT-GC-GACCTCGATGTTGAATTAAAA-GTTCTTTATAAAGTAGAGATTAT-AAGA-GAGGGTCTGTTCGA-CCTTTAAAATTTTACATGATTTGAGTTCAGACCGGTGTGAG-------------------????????????????????????????????????????????????????????????????????????????????????????????????????????????????????????????????????????????????????????????????????????????????????????????????????????????????????????????????????????????????????????????????????????????????????????????????????????????????????????????????????????????????????????????????????????????????????????????????????????????????????????????????????????????????????????????????????????????????????????????????????????????????????????????????????????????????????????????????????????????????????????????????????????????????????????????????????????????????????????????????????????????????????????????????????????????????????????????????????????????????????????????????????????????????????????????????????????????????????????????????????????????????????????????????????????????????????????????????????????????????????????????????????????????????????????????????????????????????????????????????????????????????????????????????????????????????????????????????????????????????????????????????????????????????????????????????????????????????????????????????????????????????????????????????????????????????????????????????????????????????????????????????????????????????????????????????????????????????????????????????????????????????????????????????????????????????????????????????????????????????????????????????????????????????????????????????????????????????????????????????????????????????????????????????????????????????????????????????????????????????????????????????????????????????????????????????????????????????????????????????????????????????????????????????????????????????????????????????????????????????????????????????????????????????????????????????????????????????????????????????????????????????????????????????????????????????????????????????????????????????????????????????????????????????????????????????????????????????????????????????????????????????????????????????????????-------------------------------------------------------------------------------------------------------------------------------------------------------------------------------------------------------------------------------------------------------------------------------------------------------------------------------------------------------------------------------------------------------------------------------------------------------------------------------------------------------------------------------------------------------------------------------------------------------------------------------------------------------------GCCAAACGGGTGGAACCTCGAAGGTCGAACTGG-GGGATTCAGCTCGTCGGCTGT-CGGCTGGGTGGGGA----------CGT-------AAC--------AAAGCGACC-CAGG---AATGCTTGGG-CGTG-CCTC--CACCCA-CGCCGGCGTCGGC-GGGCGTATTTCGCCTCACAGTAGGTCGCCGCGACCCGT------TGCTTT-CGGGGA---CGTC---GAAGGCCCG---GACGGATTGGTACCCTA------CC----GGCTGGGGATGCGGC---------------------------------------------------------------TTCGGCT--TCTCCTCT------------------------------TGTCCGGTGGGCGAAACCGCC---GGTG-------TCCTGGCTG-CCCTGCGACGGTCGTAGAGACGAGC-CCT-------------------CACCCCATTC---GT---------GGGGGGA-------------GCGGCTCTCGCGGCGTGC-AAAAGGTCGGTGATCCACCCGACCCGTCTTGAAACACGGACCAAGGAGTCTAACATGTGTGCGAGTCAGTGGGCGC----ACTAAACCCAGAGGCGTAATGAAAGTG-----------------AC------------ACGGGTTCG---GCTGTC-------GCCTCG--------------TGTG---GCAGCCG-GAC---TC---------------AGGGCCGATCCCT-CACCGGTTGGCC-TC-----------GCC----TCT-C----TT--CCGCG------------TCTCGGTA------AGCCGGGT-GAGCTAT-TTTCCCC---GGC----CGCTGCT-----GCGG-GGCTC--GG---------GGGG---------A----------------------------------------------------------------------------------------------------------------------------------------------------------------------------------------------------------------------------------------------------------------------------------------------------------------------------------------------------------------------------------------------------------------------------------------------------------------------------------------------------------------------------------------------------------------------------------------------------------------------------------------------------------------------------------------------------------------------------------------------------------------------------------------------------------------------------------------------------------------------------------------------------------------------------------------------------------------------------------------------------------------------------------------------------------------------------------------------------------------------------------------------------------------------------------------------------------------------------------------------------------------------------------------------------------------------------------------------------------------------------------------------------------------------------------------------------------------------------------------------------------------------------------------------------------------------------------------------------------------------------------------------------------------------------------------------------------------------------------------------------------------------------------------------------------------------------------------------------------------------------------------------------------------------------------------------------------------------------------------------------------------------------------------------------------------------------------------------------------------------------------------------------------------------------------------------------------------------------------------------------------------------------------------------------------------------------------------------------------------------------------------------------------------------------------------------------------------------------------------------------------------------------------------------------------------TTTGGAATTTGAGCTGGGATAGTAGGAACTTCACTGAGAATAATTATTCGGGTAGAATTAGGTCAACCAGGTAGGTTAATTGGAGATGATCAGATTTATAATGTGGTGGTTACAGCCCATGCTTTTGTAATAATTTTTTTTATAGTAATGCCTATTATAATTGGGGGATTTGGTAATTGGTTAATTCCTTTAATATTAGGTGCTCCGGATATAGCTTTTCCTCGTATAAATAATATAAGATTTTGGTTGCTTCCTTTTTCCTTAACTTTGTTATTAACCAGGGGTATAGTAGAAAGTGGTGTGGGCACTGGGTGAACTGTTTATCCTCCCTTAGCTTCTGCTATTGCCCATGCAGGTGCATCAGTTGATTTAGGTATTTTTTCGTTGCATTTAGCAGGGGTATCTTCTATTTTAGGTTCAGTGAATTTTATAACAACGGCTATTAATATACGGGCAGCGGGGATAACTATAGATCGAATGCCGCTGTTTGTTTGATCTGTTTTTATTACTACTGTTTTATTATTATTATCTTTACCTGTACTAGCAGGTGCGATTACTATATTATTAACTGATCGAAATTTAAATACTTCTTTTTTTGATCCTGCG---------------GGAGGCAAGGCTCCTCGTAAGCAGCTGGCCACCAAGGCAGCACGCAAGTCTGCTCCTGCCACAGGGGGCGTGAAGAAGCCTCACCGTTACAGGCCCGGAACGGTCGCCCTGCGTGAGATCCGTCGTTACCAGAAGAGCACCGAGCTCCTCATCAGGAAACTTCCCTTCCAGCGTCTCGTGCGTGAGATTGCCCAGGACTTCAAGACCGACCTTCGCTTCCAGTCATCTGCCGTCATGGCTTTACAGGAGGCATCCGAGGCTTACCTGGTCGGTCTCTTCGAGGACACTAACCTCTGTGCCATCCACGCCAAGCGT---
Cambarellus_prolixus ----------------------------------------TACTAGAATATTAAAAGTTATGGTCTTTAAATTTAAAAAATTTGGCGGTGTTTTAGTCTAGTTAGAGGAACCTGTTTTATAAACGATACAACACGCATTATTTTACTTATTTTAGTG--GAGCAGTTTGTATACCGTCATTAT-AAGATAA-TTTAGGAGAAAATATTATTG-AAATC--ATAT-T--T-G-TGAGTATATTAGATCAAGGTGCAGCTTATAGATAAGTAAATATGGGTTACAATAAAATTTATTTAA-TATGAATTAAGTATTTAAAT-A-TATTTATGAAGGAGGATTTAATTGTAAG-GGAAGG-AGTAGTGAGATTTTCTGATAAAAGCTCTAAATTAT------------------------------------------------------------------------------------------------------ATTAGTTTTTT-AATTGAAGGCTAGAATG-AATGGTTGGACAAGAAATAATCTGTCTT-AAT-TGA-AAATA-TTGAATTTAACTTTTAA-GTGAAAAGGCTTAAATAATTTGGGGGGACGATAAGACCCTATAAAAC-TTT--ATA-TT--T--GGGG--GT-AA--T-A-GTTAATT--TT-G-T-T-TT-----AT-T-T-TA-TTA--T---T--TAAA-AGTATTT-GGTTGGGGCGACGAGGATATAA-TATATAATAACTG-TT---C--T--TGT--TT---A---TA-A--CAATGCTATTT-GG---T--T-TTATGAT-CCTGA--TAA-CGG-A---TT-A-AAGATTAAGTTACTTTAGGG-ATAACA-GCG--TAA-TTTTTTTTAAGAGTTCTTATCGACAAAAAAGTTT-GC-GACCTCGATGTTGAATTAAAA-GTTCTTTATAAAGTAGAGATTAT-AAGA-GAGGGTCTGTTCGA-CCTTTAAAATTTTACATGATTTGAGTTCAGACCGGTGTGAG-------------------????????????????????????????????????????????????????????????????????????????????????????????????????????????????????????????????????????????????????????????????????????????????????????????????????????????????????????????????????????????????????????????????????????????????????????????????????????????????????????????????????????????????????????????????????????????????????????????????????????????????????????????????????????????????????????????????????????????????????????????????????????????????????????????????????????????????????????????????????????????????????????????????????????????????????????????????????????????????????????????????????????????????????????????????????????????????????????????????????????????????????????????????????????????????????????????????????????????????????????????????????????????????????????????????????????????????????????????????????????????????????????????????????????????????????????????????????????????????????????????????????????????????????????????????????????????????????????????????????????????????????????????????????????????????????????????????????????????????????????????????????????????????????????????????????????????????????????????????????????????????????????????????????????????????????????????????????????????????????????????????????????????????????????????????????????????????????????????????????????????????????????????????????????????????????????????????????????????????????????????????????????????????????????????????????????????????????????????????????????????????????????????????????????????????????????????????????????????????????????????????????????????????????????????????????????????????????????????????????????????????????????????????????????????????????????????????????????????????????????????????????????????????????????????????????????????????????????????????????????????????????????????????????????????????????????????????????????????????????????????????????????????????????????????????????????-------------------------------------------------------------------------------------------------------------------------------------------------------------------------------------------------------------------------------------------------------------------------------------------------------------------------------------------------------------------------------------------------------------------------------------------------------------------------------------------------------------------------------------------------------------------------------------------------------------------------------------------------------------GCCAAACGGGTGGAACCTCGAAGGTCGAACTGG-GGGATTCAGCTCGTCGGCTGT-CGGCTGGGTGGGGA----------CGT-------AAC--------AAAGCGACC-CAGG---AATGCTTGGG-CGTG-CCTC--CACCCA-CGCCGGCGTCGGC-GGGCGTATTTCGCCTCACAGTAGGTCGCCGCGACCCGT------TGCTTT-CGGGGA---CGTC---GAAGGCCCG---GACGGATTGGTACCCTA------CC----GGCTGGGGATGCGGC---------------------------------------------------------------TTCGGCT--TCTCCTCT------------------------------TGTCCGGTGGGCGAAACCGCC---GGTG-------TCCTGGCTG-CCCTGCGACGGTCGTAGAGACGAGC-CCT-------------------CACCCCATTC---GT---------GGGGGGA-------------GCGGCTCTCGCGGCGTGC-AAAAGGTCGGTGATCCACCCGACCCGTCTTGAAACACGGACCAAGGAGTCTAACATGTGTGCGAGTCAGTGGGCGC----ACTAAACCCAGAGGCGTAATGAAAGTG-----------------AC------------ACGGGTTCG---GCTGTC-------GCCTCG--------------TGTG---GCAGCCG-GAC---TC---------------AGGGCCGATCCCT-CACCGGTTGGCC-TC-----------GCC----TCT-C----TT--CCGCG------------TCTCGGTA------AGCCGGGT-GAGCTAT-TTTCCCC---GGC----CGCTGCT-----GCGG-GGCTC--GG---------GGGG---------A----------------------------------------------------------------------------------------------------------------------------------------------------------------------------------------------------------------------------------------------------------------------------------------------------------------------------------------------------------------------------------------------------------------------------------------------------------------------------------------------------------------------------------------------------------------------------------------------------------------------------------------------------------------------------------------------------------------------------------------------------------------------------------------------------------------------------------------------------------------------------------------------------------------------------------------------------------------------------------------------------------------------------------------------------------------------------------------------------------------------------------------------------------------------------------------------------------------------------------------------------------------------------------------------------------------------------------------------------------------------------------------------------------------------------------------------------------------------------------------------------------------------------------------------------------------------------------------------------------------------------------------------------------------------------------------------------------------------------------------------------------------------------------------------------------------------------------------------------------------------------------------------------------------------------------------------------------------------------------------------------------------------------------------------------------------------------------------------------------------------------------------------------------------------------------------------------------------------------------------------------------------------------------------------------------------------------------------------------------------------------------------------------------------------------------------------------------------------------------------------------------------------------------------------------------------TTTGGAATTTGAGCTGGGATAGTAGGGACTTCATTGAGAATAATTATTCGGGTAGAATTAGGTCAGCCAGGTAGGTTAATTGGGGACGATCAGATTTATAATGTAGTAGTTACAGCCCATGCTTTTGTAATAATTTTTTTTATAGTAATGCCTATTATAATTGGGGGATTTGGTAATTGGTTAATTCCTTTAATGTTGGGTGCCCCGGATATAGCTTTTCCTCGTATAAATAATATAAGATTTTGGTTACTTCCTTTTTCCCTAACTTTGTTATTAACCAGAGGTATAGTAGAAAGTGGTGTGGGTACAGGGTGAACTGTTTATCCCCCCTTAGCTTCTGCTATTGCCCATGCAGGCGCATCAGTTGATTTAGGTATTTTTTCGTTGCATCTAGCAGGGGTTTCTTCTATTTTAGGTTCAGTGAATTTTATAACAACGGCTATTAATATACGGGCGGCTGGTATAACTATGGATCGAATACCGTTGTTTGTTTGATCTGTTTTTATTACGACTGTTTTATTATTATTATCTTTACCTGTATTAGCAGGTGCAATTACTATATTATTAACTGATCGAAATTTAAATACTTCTTTTTTTGATCCTGCG---------------GGAGGCAAGGCTCCTCGTAAGCAGCTGGCCACCAAGGCAGCACGCAAGTCTGCTCCTGCCACAGGGGGCGTGAAGAAGCCTCACCGTTACAGGCCCGGAACGGTCGCCCTGCGTGAGATCCGTCGTTACCAGAAGAGCACCGAGCTCCTCATCAGGAAACTTCCCTTCCAGCGTCTCGTGCGTGAGATTGCCCAGGACTTCAAGACCGACCTTCGCTTCCAGTCATCTGCCGTCATGGCTTTACAGGAGGCATCCGAGGCTTACCTGGTCGGTCTCTTCGAGGACACTAACCTCTGTGCCATCCACGCCAAGCGT---
Cambarellus_puer ----------------------------------------TACTAGAATATTAAAAGTTATGGTCTTTAAATTTAAAAAATTTGGCGGTGTTTTAGTCTAGTTAGAGGAACCTGTTTTTTAAACGATACAACACGCATTATTTTACTTATTCTAGTA-TAAACAGTTTGTATACCGTCATTAT-AAGATAA-TTTAGGAGAAGATATTATTA-GAATC--ATAT-T--A-T-TGAGTATATTAGATCAAGGTGCAGCTTATGAGTAAGTAAATATGGGTTACAATAAAATTTATTTAT-TATGGATTAGGTATTTAAAT-A-TATTTATGAAGGAGGATTTAATTGTAAG-AAGAGA-AGTAGTAAGGTTTTCTGATAGAAGCTCTAAATTAT------------------------------------------------------------------------------------------------------ATTAGTTTTTT-AATTGAAGGCTAGAATG-AATGGATGGACAAGAAATAATCTGTCTT-AAT-TAA-AAATA-TTGAATTTAACTTTTAA-GTGAAAAGGCTTAAATAATTTGAGGGGACGATAAGACCCTATAAAAC-TTT--ATG-TT--T--AATA--AT-AG--T-A-GTTAATT--TT-G-T-T-TT-----GA-T-T-TA-TTA--T---T--TAAA-AGCATTT-GGTTGGGGTGACAAGGATAAAA-TTAATAGTAACTG-TC---T--T--TTT--AT---T---TA-A--CAGTGATATCT-GG---G--T-TTATGAT-CCTC----AA-AGG-A---TT-G-AAGATTAAGTTACTTTAGGG-ATAACA-GCG--TAA-TTTTCTTTAAGA--TTTTATCGACAAGAAAGTTT-GC-GACCTCGATGTTGAATTAAAA-GTTCATTATAGAGTAGAGACTAT-AATA-GAAGGTCTGTTCGA-CCTTTAAAGTTTTACATGATTTGAGTTC-GACCGGTGTGAG-------------------????????????????????????????????????????????????????????????????????????????????????????????????????????????????????????????????????????????????????????????????????????????????????????????????????????????????????????????????????????????????????????????????????????????????????????????????????????????????????????????????????????????????????????????????????????????????????????????????????????????????????????????????????????????????????????????????????????????????????????????????????????????????????????????????????????????????????????????????????????????????????????????????????????????????????????????????????????????????????????????????????????????????????????????????????????????????????????????????????????????????????????????????????????????????????????????????????????????????????????????????????????????????????????????????????????????????????????????????????????????????????????????????????????????????????????????????????????????????????????????????????????????????????????????????????????????????????????????????????????????????????????????????????????????????????????????????????????????????????????????????????????????????????????????????????????????????????????????????????????????????????????????????????????????????????????????????????????????????????????????????????????????????????????????????????????????????????????????????????????????????????????????????????????????????????????????????????????????????????????????????????????????????????????????????????????????????????????????????????????????????????????????????????????????????????????????????????????????????????????????????????????????????????????????????????????????????????????????????????????????????????????????????????????????????????????????????????????????????????????????????????????????????????????????????????????????????????????????????????????????????????????????????????????????????????????????????????????????????????????????????????????????????????????????????????????-------------------------------------------------------------------------------------------------------------------------------------------------------------------------------------------------------------------------------------------------------------------------------------------------------------------------------------------------------------------------------------------------------------------------------------------------------------------------------------------------------------------------------------------------------------------------------------------------------------------------------------------------------------GCCAAACGGGTGGAACCTCGAAGGTCGAACTGG-GGGATTCAGCTCGTCGGCTGT-CGGCTGGGTGGGGA----------CGT-------AAC--------AAAGCGACC-CAGG---AATGCTTGGG-CGTG-CCTC--CACCCA-CGCCGGCGTCGGC-GGGCGTATTTCGCCTCACAGTAGGTCGCCGCGACCCGT------TGCTTT-CGGGGA---CGTC---TAAGGCCCG---GACGGATTGGTACCCTA------CC----GGCTGGGGATGCGGC---------------------------------------------------------------TTCGGCT--TCTCCTCT------------------------------TGTCCGGTGGGCGAAACCGCC---GGTG-------TCCTGGCTG-CCCTGCGACGGTCGTAGAGACGAGC-CCT-------------------CCTCTCATTC---GT---------GGGGGG--------------TCGGCTCTCGCGGCGTGC-AAAAGGTCGGTGATCCACCCGACCCGTCTTGAAACACGGACCAAGGAGTCTAACATGTGTGCGAGTCAGTGGGCGC----ACTAAACCCAGAGGCGTAATGAAAGTG-----------------AC------------ACGGGTTCG---GCTGTC-------GCCTCG--------------TGTG---GCAGCCG-GAC---TC---------------AGGGCCGATCCCT-CACCGGTTGGCC-TC-----------GCC----TCT-C----TT--CCGCG------------TCTCGGTA------AGCCGGGT-GAGCTAT-TTTCCCC---GGC----CGCTGCT-----GCGG-GGCTC--GG---------GGGG---------A----------------------------------------------------------------------------------------------------------------------------------------------------------------------------------------------------------------------------------------------------------------------------------------------------------------------------------------------------------------------------------------------------------------------------------------------------------------------------------------------------------------------------------------------------------------------------------------------------------------------------------------------------------------------------------------------------------------------------------------------------------------------------------------------------------------------------------------------------------------------------------------------------------------------------------------------------------------------------------------------------------------------------------------------------------------------------------------------------------------------------------------------------------------------------------------------------------------------------------------------------------------------------------------------------------------------------------------------------------------------------------------------------------------------------------------------------------------------------------------------------------------------------------------------------------------------------------------------------------------------------------------------------------------------------------------------------------------------------------------------------------------------------------------------------------------------------------------------------------------------------------------------------------------------------------------------------------------------------------------------------------------------------------------------------------------------------------------------------------------------------------------------------------------------------------------------------------------------------------------------------------------------------------------------------------------------------------------------------------------------------------------------------------------------------------------------------------------------------------------------------------------------------------------------------------------TTTGGGGTTTGAGCTGGAATAGTGGGAACTTCATTAAGAATAATTATTCGTGTAGAATTAGGGCAACCAGGGAGCTTGATTGGTGATGATCAAATTTATAATGTAGTAGTTACAGCACATGCTTTTGTAATAATTTTTTTTATAGTAATGCCTATTATAATTGGNGGGTTTGGTAATTGGTTAATTCCTTTAATGTTAGGAGCACCTGATATAGCTTTTCCACGGATAAATAATATAAGGTTTTGATTACTTCCCTTTTCTTTAACTTTGTTATTAACNAGGGGNATAGTAGAGAGTGGAGTAGGAACAGGATGAACTGTTTATCCTCCTTTAGCTTGGGCTATTGCACATGCAGGGGCGTCAGTTGATTTAGGTATTATTTCTTTGCATTTAGCAGGAGTATCTTCTATTTTAGGTTCAGTTAATTTTATAACTACAGCTATTAATATACGAACAGTAGGTATAACTATAGATCGAATACCATTATTTGTCTGATCNGTTTTTATTACTACTGTATTATTATTGTTATCTTTACCTGTATTGGCTGGGGCAATTACTATATTATTAACTGATCGAAATTTAAATACTTCTTTTTTTGATCCTGCT---------------GGAGGCAAGGCTCCTCGTAAGCAGTTGGCCACCAAGGCAGCACGCAAGTCTGCTCCTGCCACAGGGGGCGTGAAGAAGCCTCACCGTTACAGGCCCGGAACGGTCGCCCTGCGTGAGATCCGTCGTTACCAGAAGAGCACCGAGCTGCTCATCAGGAAACTTCCCTTCCAGCGTCTCGTGCGTGAGATTGCCCAGGACTTCAAGACCGATCTTCGCTTCCAGTCATCTGCCGTCATGGCTTTACAGGAGGCATCCGAGGCTTACCTGGTCGGTCTCTTCGAGGACACTAACCTCTGTGCCATCCACGCCAAGCGT---
Cambarellus_schmitti -----------TAGTACACTTAAA-TTTAAT-TCAA-AAGTACTAGAATATTAAAAGTTATGGTCTTTAAATTTAAAAAATTTGGCGGTGTTTTAGTCTAGTTAGAGGAACCTGTTTTTTAAACGATATAACACGCATTATTTTACTTATTTTAGTA--TAACAGTTTGTATACCGTCATTAT-AAGATAA-TTTAGGAGAAGATATTATTA-GAATC--ATAT-T--A-T-TGAGTATATTAGATCAAGGTGCAGCTTATGAGTAAGTAAATATGGGTTACAATAAGATTTATTTAT-TATGGATTAGGTGTTTAAAT-A-TATTTATGAAGGAGGATTTAATTGTAAG-AAGAGA-AATAGTAAGGTTTTCTGATAAAAGCTCTAAATTAT------------------------------------------------------------------------------------------------------ATTAGCTTTTT-AATTGAAGGCTAGAATG-AATGGTTGGACAAGAAATAACCTGTCTT-AAT-TAA-AAATA-TTGAATTTAACTTTTAA-GTGAAAAGGCTTAAATGATTTGAAGGGACGATAAGACCCTATAAAAC-TTT--ATA-TT--T--GATA--TT-AA--T-A-ATTAATT--TT-G-T-T-TT-----AA-T-T-TA-TTA--T---T--TAAA-AATATTT-GGTTGGGGTGACAAGGATAAAA-TGAGTAATAACTG-TT---T--T--TTT--AT---T---TA-A--CAATGATATTT-GG---G--C-CAATGAT-CCTCA---AA-AGG-A---TT-G-AAGATTAAGTTACTTTAGGG-ATAACA-GCG--TAA-TTTTCTTTAAGAGTTCTTATCGACAAGAAAGTTT-GC-GACCTCGATGTTGAATTAAAA-GTTCATTATAGAGTAGAGACTAT-AATA-GAAGGTCTGTTCGA-CCTTTAAAGTTTTACATGATTTGAGTTCAGACCGGTGTGAG-------------------????????????????????????????????????????????????????????????????????????????????????????????????????????????????????????????????????????????????????????????????????????????????????????????????????????????????????????????????????????????????????????????????????????????????????????????????????????????????????????????????????????????????????????????????????????????????????????????????????????????????????????????????????????????????????????????????????????????????????????????????????????????????????????????????????????????????????????????????????????????????????????????????????????????????????????????????????????????????????????????????????????????????????????????????????????????????????????????????????????????????????????????????????????????????????????????????????????????????????????????????????????????????????????????????????????????????????????????????????????????????????????????????????????????????????????????????????????????????????????????????????????????????????????????????????????????????????????????????????????????????????????????????????????????????????????????????????????????????????????????????????????????????????????????????????????????????????????????????????????????????????????????????????????????????????????????????????????????????????????????????????????????????????????????????????????????????????????????????????????????????????????????????????????????????????????????????????????????????????????????????????????????????????????????????????????????????????????????????????????????????????????????????????????????????????????????????????????????????????????????????????????????????????????????????????????????????????????????????????????????????????????????????????????????????????????????????????????????????????????????????????????????????????????????????????????????????????????????????????????????????????????????????????????????????????????????????????????????????????????????????????????????????????????????????????????----------------------------------------------------------------------------------------------------------------------------------------------------------------------------------------------------------------------------------------------------------------------------------------------------------------------------------------------------------------------------------------------------------------------------------------------------------------------------------------------------------------------------------------------------------------------------------------------------------------------------------------------------------------------------------------------------TCAGCTCGTCGGCTGT-CGGCTGGGTGGGGA----------CGT-------AAC--------AAAGCGACC-CAGG---AATGCTTGGG-CGTG-CCTC--CACCCA-CGCCGGCGTCGGC-GGGCGTATTTCGCCTCACAGTAGGTCGCCGCGACCCGT------TGCTTT-CGGGGA---CGTC---TAAGGCCCG---GACGGATTGGTACCCTA------CC----GGCTGGGGATGCGGC---------------------------------------------------------------TTCGGCT--TCTCCTCT------------------------------TGTCCGGTGGGCGAAACCGCC---GGTG-------TCCTGGCTG-CCCTGCGACGGTCGTAGAGACGAGC-CCT-------------------TC-CCCATTC---GT---------GGGGGG--------------GCGGCTCTCGCGGCGTGC-AAAAGGTCGGTGATCCACCCGACCCGTCTTGAAACACGGACCAAGGAGTCTAACATGTGTGCGAGTCAGTGGGCGC----ACTAAACCCAGAGGCGTAATGAAAGTG-----------------AC------------ACGGGTTCG---GCTGTC-------GCCTCG--------------TGTG---GCAGCCG-GAC---TC---------------AGGGCCGATCCCT-CACCGGTTGGCC-TC-----------GCC----TCT-C----TT--CCGCG------------TCTCGGTA------AGCCGGGT-GAGCTAT-TTTCCCC---GGC----CGCTGCT-----GCGG-GGCTC--GG---------GGGG---------AGG----CGGGG-TGCGATG-----GTGTCCGT---------AAAAAAGA------------GCCTGCTT-T-TG------------CAGG--GGGGCGCAGGCCCGGGACTTGCCA---GGACGCCGC------GAGA-----------C---TG---TCAC-T------TT---GCT----------------------------------------------------------GTGAGGC---------------------TCCAGGGC------------------------------------------------------------------------------------CGATCAGCG---------------GGTCAT-------GCG-TGCAGTCGGCAAGTACCATGAGCAGACATGTTGGGACCCGAAAGATGGTGAACTATGCCTGGCCAGGATGAAGCCAGAGGAAACTCTGGTGGAGGTCCGTAGCGATTCTGACGTGCAAATCGATCGTCGGAGCTGGGTATAGGGGCGAAAGACTAATCGAACCATCTAGTAGCTGGTTCCCTCCGAAGTTTCCCTCAGGATAGCTGGAACTCGTGGGATGAATTTCATCCGGTAAAGCGAATGATTAGAGGCCTTGGGGACGAAACGTCCTCAACCTATTCTCAAACTTTAAATGGGTGAGATGCCGAGCTTGCTTGAACGC----------TGAAGCT---TCGGCGA---CTAAT------------------------------------------------------------------------------------------------------------------------------------------------------------------------------------------------------------------------------------------------------------------------------------------------------------------------------------------------------------------------------------------------------------------------------------------------------------------------------------------------------------------------------------------------------------------------------------------------------------------------------------------------------------------------------------------------------------------------------------------------------------------------------------------------------------------------------------------------------------------------------------------------------------------------------------------------------------------------------------------------------------------------------------------------------------------------------------------------------------------------------------------------------------------------------------------------------------------------------------------------------------------------------------------------------------------------------------------------------------------------------------------------------------------------------------------------------------------------------------------------------------------------------------------------------------------------------------------------------------------------------------------------------------------------------------------------------------------------------------------------------------------------------TTTGGGGTTTGAGCTGGGATAGTGGGAACTTCATTAAGAATAATTATTCGTGTAGAGCTAGGACAACCAGGAAGCTTGATTGGTGATGATCAGATTTATAATGTAGTAGTTACAGCACATGCTTTTGTAATAATTTTTTTTATAGTAATGCCTATTATAATTGGAGGGTTTGGTAATTGGTTAATTCCTTTAATGTTAGGCGCACCTGATATAGCTTTTCCACGGATAAATAATATAAGGTTTTGATTACTTCCTTTTTCTTTAACTTTGTTATTGACCAGGGGAATAGTAGAGAGTGGGGTAGGAACAGGATGGACTGTTTATCCCCCCTTGGCTTCTGCAATTGCACATGCAGGGGCGTCAGTTGATTTAGGTATTTTTTCTTTGCATTTAGCAGGGGTATCTTCTATTTTAGGTTCAGTTAATTTTATAACTACAGCTATTAATATACGAACAGCTGGTATAACTATGGATCGAATGCCATTATTTGTTTGATCCGTTTTTATTACTACTGTATTATTATTATTATCTTTACCTGTATTGGCTGGGGCTATTACTATGTTATTGACTGATCGGAATTTAAATACCTCTTTTTTTGATCCTGCA---CGCAAGTCCACAGGAGGCAAGGCTCCTCGTAAGCAGTTGGCCACCAAGGCAGCACGCAAGTCTGCTCCTGCCACAGGGGGCGTGAAGAAGCCTCACCGTTACAGGCCCGGAACGGTCGCCCTGCGTGAGATCCGTCGTTACCAGAAGAGCACCGAGCTGCTCATCAGGAAACTTCCCTTCCAGCGTCTCGTGCGTGAGATTGCCCAGGACTTCAAGACCGATCTTCGCTTCCAGTCATCTGCCGTCATGGCTTTACAGGAGGCATCCGAGGCTTACCTGGTCGGTCTCTTCGAGGACACTAACCTCTGTGCCATCCACGCCAAGCGT---
Cambarellus_shufeldtii -----------TAGTACACTTAAA-TTTAAT-TTAA-AAGTACTAGAATATTAAAAGTTATGGTCTTTAAATTTAAAAAATTTGGCGGTGTTTTAGTCTAGTTAGAGGAACCTGTTTTTTAAACGATACAACACGCATTATTTTACTTATTCTAGTA------TGTTTGTATACCGTCATTAT-AAGATAA-TTTAGGAGAAGATATTATTA-GAATC--ATAT-T--A-T-TGAGTATATTAGATCAAGGTGCAGCTTATGAGTAAGTAAATATGGGTTACAATAAAATTTATTTA---ATGGATTAGGTATTTAAA--A-TATTTATGAAGGAGGATTTAATTGTAAG-AAGAGA-AGTAGTAAGGTTTTCTGATAGAAGCTCTAAATTAT------------------------------------------------------------------------------------------------------ATTAGTTTTTT-AATTGAAGGCTAGAATG-AATGGTTGGACAAGAAATAATCTGTCTT-AAT-TAA-AAATA-TTGAATTTAACTTTTAA-GTGAAAAGGCTTAAATAATTTGAGGGGACGATAAGACCCTATAAAAC-TTT--ATA-TT--T--AACA--TT-AG--T-A-GTTAATT--TT-G-T-T-TT-----AA-T-T-TA-TTA--T---T--TAAA-AGTATTT-GGTTGGGGTGACAAGGATAAAA-TGAATAATAACTG-TC---T--T--TTT--AT---T---TA-A--CAATAATATTT-GG---G--C-TTATGAT-CCTTC---AA-AGG-A---TT-A-AAGATTAAGTTACTTTAGGG-ATAACA-GCG--TAA-TTTTCTTTAAGAGTTCTTATCGACAAGAAAGTTT-GC-GACCTCGATGTTGAATTAAAA-GTTCATTATAGAGCAGAGACTAT-AATA-GAAGGTCTGTTCGA-CCTTTAAAGTTTTACATGATTTGAGTTCA----------------------------------------------------TCATATGCTTGTCTCAAAGATTAAGCCATGCATGTGTAAGTACAAGCCGAGTTAAGGCGAAACCGCGAATGGCTCATTAAATCAGCTATGTTTCATTGGATCT-GTAAA-CCCACTTACTTGGATAACTGTGGTAATTCTAGAGCTAATACATG--CAT--CACGTCTCTGACCGCAAGGGAAGAGCGCTTTTATTAGTTCAAAACTGGTCGGGCCTCGGTCCGTTAACCCACCCGTGGTGAATCTGAATAACTTTTTGCTGAGCGCACGGTCTCCGCACCGGCGCCGCATCCTTCAAGTGTCTGCCTTATCAGCTTTCGATTGTAGGTTATGCGCCTACAATGGCTATAACGGGTAACGGGGAATCAGGGTTCGATTCCGGAGAGGGAGCCTGAGAAACGGCTACCACATCTAAGGAAGGCAGCAGGCACGCAAATTACCCACTCCCGGCACGGGGAGGTAGTGACGAAAAATAACGATGCGAGACTCATCCGAGGCCTCGCAATCGGAATGAGTACACTTTAAATCCTTTAACGAGGATCTATTGGAGGGCAAGTCTGGTGCCAGCAGCCGCGGTAATTCCAGCTCCAATAGCGTATATTAAAGTTGTTGCGGTTAAAAAGCTCGTAGTTGGATCTCAGTTCCGGACTGACG------GTACACCG-CCT--GGTGCTTACTGTCACGCTCCGAACAGCT------AAC---------------TAGCCCCGCCGGCTCGCACGGGGTGCTCTTCATCGAGTGTCCCGAGTGGCCGGCACGTTTACTTTGAAAAAATTAGAGTGCTCAGAGCAGGCTACTTTAATGGCCTGAATGT--CTATGCA-TGGAATAATGGAATAGGACCTCGGTTCTATTT-TG-TT--GGTTTT-CGGAACCTGAGGTAATGACTAATAGGAACAGGCGGGGGCATTCGTATTGCGACGCTAGAGGTGAAATTGTTGGACCGTC----GACGAACTACTGCGAAAGCATTTGCCAAGGATGTTTTCATTAATCAAGAACGAAAGTTAGAGGTTCGAAGGCGATCAGATACCGCCCTAGTTCTAACCATAAACGATGCCAACTAGCGATCCGCCGGCGTTATTCCCATGACCCGGCGGGCAGCTTCCGGGAAACCAAAGTCTTTGGGTTCCGGGGGAAGTATGGTTGCAAAGCTGAAACTTAAAGGAATTGACGGAAGGGCACCACCAGGAGTGGAGCCTGCGGCTTAATTTGACTCAACACGGGGAACCTCACCAGGCCCAGACACCGGAAGGATTGACAGATTGAGAGCTCTTTCTCGATTCGGTGGGTGGTGGTGCATGGCCGTTCTTAGTTGGTGGAGCGATTTGTCTGGTTAATTCCGATAACGAACGAGACTCTGGCCTATTAACTAGTCGACGGATCTCCAGCAATTGGTGTCCAGTTCGCAACTTCTTCTTAGAGGGATTAGCGGCAATTCTAGCCGCACGAGATTGAGCAATAACAGGTCTGTGATGCCCTTAGATGTTCTGGGCCGCACGCGCGCTACACTGAAGAGATCAACGTGTTCT-CCCCCTCCGAGAGGAGCGGGTAACCCGTTCAATCCCCTTCATGATAGGGATTGGGGCTTGCAATTGTTTCCCATGAACGAGGAATTCCCAGTAAGTGCAAGTCATCAGCTTGCGCTGATTACGTCCCTGCCCTTTGTACACACCGCCCGTCGCTACTACCGATTGAATGATTTAGTGAGGCCTTCGGACTGGCGCTCTTGGAT------GT--TCTACCCC-T---CGCG---------TT---T-----CGGC-------------G-CAGGGGG----TTCTCGCCTCGAGCTGACGGAAAGATGTCCAAACTTGATCATTTAGAGGAAGTAAAAGTCGTAACAAGGTTTCCGTAGGTGAACCTG-------------------------------------------------------------------------------------------------------------------------------------------------------------------------------------------------------------------------------------------------------------------------------------------------------------------------------------------------------------------------------------------------------------------------------------------------------------------------------------------------------------------------------------------------------------------------------------------------------------------------------------------------------------------------GCCAAACGGGTGGAACCTCGAAGGTCGAACTGG-GGGATTCAGCTCGTCGGCTGT-CGGCTGGGTGGGGA----------CGT-------AAC--------AAAGCGACC-CAGG---AATGCTTGGG-CGTG-CCTC--CACCCA-CGCCGGCGTCGGC-GGGCGTATTTCGCCTCACAGTAGGTCGCCGCGACCCGT------TGCTTT-CGGGGA---CGTC---TAAGGCCCG---GACGGATTGGTACCCTA------CC----GGCTGGGGATGCGGC---------------------------------------------------------------TTCGGCT--TCTCCTCT------------------------------TGTCCGGTGGGCGAAACCGCC---GGTG-------TCCTGGCTG-CCCTGCGACGGTCGTAGAGACGAGC-CCT-------------------CCCCTCATTC---GT---------GGGGGG--------------TCGGCTCTCGCGGCGTGC-AAAAGGTCGGTGATCCACCCGACCCGTCTTGAAACACGGACCAAGGAGTCTAACATGTGTGCGAGTCAGTGGGCGC----ACTAAACCCAGAGGCGTAATGAAAGTG-----------------AC------------ACGGGTTCG---GCTGTC-------GCCTCG--------------TGTG---GCAGCCG-GAC---TC---------------AGGGCCGATCCCT-CACCGGTTGGCC-TC-----------GCC----TCT-C----TT--CCGCG------------TCTCGGTA------AGCCGGGT-GAGCTAT-TTTCCCC---GGC----CGCTGCT-----GCGG-GGCTC--GG---------GGGG---------AGG----CGGGG-TGCGATG-----GTGTCCGT---------AAAAAAGA------------GCCTGCTT-T-TG------------CAGG--GGGGCGCAGGCCCGGGACTTGCCA---GGACGCCGC------GAGA-----------C---TG---TCAC-T------TT---GCT----------------------------------------------------------GTGAGGC---------------------TCCAGGGC------------------------------------------------------------------------------------CGATCAGCG---------------GGTCAT-------GCG-TGCAGTCGGCAAGTACCATGAGCAGACATGTTGGGACCCGAAAGATGGTGAACTATGCCTGGCCAGGATGAAGCCAGAGGAAACTCTGGTGGAGGTCCGTAGCGATTCTGACGTGCAAATCGATCGTCGGAGCTGGGTATAGGGGCGAAAGACTAATCGAACCATCTAGTAGCTGGTTCCCTCCGAAGTTTCCCTCAGGATAGCTGGAACTCGTGGGATGAATTTCATCCGGTAAAGCGAATGATTAGAGGCCTTGGGGACGAAACGTCCTCAACCTATTCTCAAACTTTAAATGGGTGAGATGCCGAGCTTGCTTGAACGC----------TGAAGCT---TCGGCGA---CTAATCTGAGTATCTAGTGGGCCATTTTTG-----------------------------------------------------------------------------------------------------------------------------------------------------------------------------------------------------------------------------------------------------------------------------------------------------------------------------------------------------------------------------------------------------------------------------------------------------------------------------------------------------------------------------------------------------------------------------------------------------------------------------------------------------------------------------------------------------------------------------------------------------------------------------------------------------------------------------------------------------------------------------------------------------------------------------------------------------------------------------------------------------------------------------------------------------------------------------------------------------------------------------------------------------------------------------------------------------------------------------------------------------------------------------------------------------------------------------------------------------------------------------------------------------------------------------------------------------------------------------------------------------------------------------------------------------------------------------------------------------------------------------------------------------------------------------------------------------------------------------------------------------TTTGGGGTTTGAGCTGGAATAGTGGGAACTTCATTAAGAATAATTATTCGTGTAGAGTTGGGACAACCAGGGAGCTTGATTGGTGATGATCAAATTTATAATGTAGTAGTTACAGCACATGCTTTTGTAATAATTTTTTTTATAGTAATACCTATTATAATTGGGGGGTTTGGTAATTGGTTAATTCCTTTAATGTTAGGAGCACCTGATATAGCTTTCCCACGGATAAATAATATAAGGTTTTGATTACTTCCCTTTTCTTTAACTTTGTTATTAACTAGGGGGATAGTAGAGAGTGGAGTGGGAACAGGATGAACTGTTTATCCTCCTTTAGCTTCTGCTATTGCACATGCAGGGGCGTCAGTTGACTTAGGTATTTTTTCTTTGCATTTAGCAGGAGTATCTTCTATTTTAGGTTCAGTTAATTTTATAACTACAGCTATTAATATACGAACAGTAGGTATAACTATAGATCGAATACCATTATTTGTCTGATCAGTTTTTATTACTACTGTATTATTATTGTTATCTTTACCTGTATTGGCTGGGGCAATTACTATATTATTAACTGATCGAAATTTAAATACTTCTTTTTTTGATCCTGCT---CGCAAGTCCACAGGAGGCAAGGCTCCTCGTAAGCAGTTGGCCACCAAGGCAGCACGCAAGTCTGCTCCTGCCACAGGGGGCGTGAAGAAGCCTCACCGTTACAGGCCCGGAACGGTCGCCCTGCGTGAGATCCGTCGTTACCAGAAGAGCACCGAGCTGCTCATCAGGAAACTTCCCTTCCAGCGTCTCGTGCGTGAGATTGCCCAGGACTTCAAGACCGATCTTCGCTTCCAGTCATCTGCCGTCATGGCTTTACAGGAGGCATCCGAGGCTTACCTGGTCGGTCTCTTCGAGGACACTAACCTCTGTGCCATCCACGCCAAGCGT---
Cambarellus_texanus ----------------------------------------TACTAGAATATTAAAAGTTATGGTCTTTAAATTTAAAAAATTTGGCGGTGTTTTAGTCTAGTTAGAGGAACCTGTTTTTTAAACGATACAACACGCATTATTTTACTTATTCTAGTA--TAACAGTTTGTATACCGTCATTAT-AAGATAA-TTTAGGAGAAGATATTATTA-GAATC--ATAT-T--A-T-TGAGTATATTAGATCAAGGTGCAGCTTATGAGTAAGTAAATATGGGTTACAATAAAATTTATTTAT-TATGGATTAGGTATTTAAAT-A-TATTTATGAAGGAGGATTTAATTGTAAG-AAGA-A-AGTAGTAAGGTTTTCTGATAGAAGCTCTAAATTAT------------------------------------------------------------------------------------------------------ATTAGTTTTTT-AATTGAAGGCTAGAATG-AATGGTTGGACAAGAAATAATCTGTCTT-AAT-TAA-AAATA-TTGAATTTAACTTTTAA-GTGAAAAGGCTTAAATAATTTGAGGGGACGATAAGACCCTATAAAAC-TTT--ATG-TT--T--AATA--AT-AG--T-A-GCTAATT--TT-G-T-T-TT-----GG-T-T-TA-TTA--T---T--TAAA-AGCATTT-GGTTGGGGTGACAAAGATAAAA-TTAATAGTAACTG-TC---T--T--TTT--AT---T---TA-A--CAGTGATATCT-GG---G--T-TTATGAT-CCTTA---AA-AGG-A---TT-G-AAGATTAAGTTACTTTAGGG-ATAACA-GCG--TAA-TTTTCTTTAAGAGTTCTTATCGACAAGAAAGTTT-GC-GACCTCGATGTTGAATTAAAA-GTTCATTATAGAGTAGAGACTAT-AATA-GAAGGTCTGTTCGA-CCTTTAAAGTTTTACATGATTTGAGTTCAGACCGGTGTGAG-------------------????????????????????????????????????????????????????????????????????????????????????????????????????????????????????????????????????????????????????????????????????????????????????????????????????????????????????????????????????????????????????????????????????????????????????????????????????????????????????????????????????????????????????????????????????????????????????????????????????????????????????????????????????????????????????????????????????????????????????????????????????????????????????????????????????????????????????????????????????????????????????????????????????????????????????????????????????????????????????????????????????????????????????????????????????????????????????????????????????????????????????????????????????????????????????????????????????????????????????????????????????????????????????????????????????????????????????????????????????????????????????????????????????????????????????????????????????????????????????????????????????????????????????????????????????????????????????????????????????????????????????????????????????????????????????????????????????????????????????????????????????????????????????????????????????????????????????????????????????????????????????????????????????????????????????????????????????????????????????????????????????????????????????????????????????????????????????????????????????????????????????????????????????????????????????????????????????????????????????????????????????????????????????????????????????????????????????????????????????????????????????????????????????????????????????????????????????????????????????????????????????????????????????????????????????????????????????????????????????????????????????????????????????????????????????????????????????????????????????????????????????????????????????????????????????????????????????????????????????????????????????????????????????????????????????????????????????????????????????????????????????????????????????????????????????????-------------------------------------------------------------------------------------------------------------------------------------------------------------------------------------------------------------------------------------------------------------------------------------------------------------------------------------------------------------------------------------------------------------------------------------------------------------------------------------------------------------------------------------------------------------------------------------------------------------------------------------------------------------GCCAAACGGGTGGAACCTCGAAGGTCGAACTGG-GGGATTCAGCTCGTCGGCTGT-CGGCTGGGTGGGGA----------CGT-------AAC--------AAAGCGACC-CAGG---AATGCTTGGG-CGTG-CCTC--CACCCA-CGCCGGCGTCGGC-GGGCGTATTTCGCCTCACAGTAGGTCGCCGCGACCCGT------TGCTTT-CGGGGA---CGTC---TAAGGCCCG---GACGGATTGGTACCCTA------CC----GGCTGGGGATGCGGC---------------------------------------------------------------TTCGGCT--TCTCCTCT------------------------------TGTCCGGTGGGCGAAACCGCC---GGTG-------TCCTGGCTG-CCCTGCGACGGTCGTAGAGACGAGC-CCT-------------------CCTCTCATTC---GT---------GGGGGG--------------TCGGCTCTCGCGGCGTGC-AAAAGGTCGG-----------------------------------------------------------------------------------------------------------------------------------------------------------------------------------------------------------------------------------------------------------------------------------------------------------------------------------------------------------------------------------------------------------------------------------------------------------------------------------------------------------------------------------------------------------------------------------------------------------------------------------------------------------------------------------------------------------------------------------------------------------------------------------------------------------------------------------------------------------------------------------------------------------------------------------------------------------------------------------------------------------------------------------------------------------------------------------------------------------------------------------------------------------------------------------------------------------------------------------------------------------------------------------------------------------------------------------------------------------------------------------------------------------------------------------------------------------------------------------------------------------------------------------------------------------------------------------------------------------------------------------------------------------------------------------------------------------------------------------------------------------------------------------------------------------------------------------------------------------------------------------------------------------------------------------------------------------------------------------------------------------------------------------------------------------------------------------------------------------------------------------------------------------------------------------------------------------------------------------------------------------------------------------------------------------------------------------------------------------------------------------------------------------------------------------------------------------------------------------------------------------------------------------------------------------------------------------------------------------------------------------------------------------------------------------------------------------------------------------------------------------------------------------------------------------------------------------------------------------------------------------------------------------------------------------------------------------------TTTGGGGTTTGAGCTGGAATAGTGGGAACTTCATTAAGAATAATTATTCGTGTAGAGTTGGGACAACCAGGGAGCTTGATTGGTGATGATCAAATTTATAATGTAGTAGTTACAGCACATGCTTTTGTAATAATTTTTTTTATAGTAATACCTATTATAATTGGGGGGTTTGGTAATTGGTTAATTCCTTTAATGTTAGGAGCACCTGATATAGCTTTCCCACGGATAAATAATATAAGGTTTTGATTACTTCCCTTTTCTTTAACTTTGTTATTAACTAGGGGGATAGTAGAGAGTGGAGTGGGAACAGGATGAACTGTTTATCCTCCTTTAGCTTCTGCTATTGCACATGCAGGGGCGTCAGTTGACTTAGGTATTTTTTCTTTGCATTTAGCAGGAGTATCTTCTATTTTAGGTTCAGTTAATTTTATAACTACAGCTATTAATATACGAACAGTAGGTATAACTATAGATCGAATACCATTATTTGTCTGATCAGTTTTTATTACTACTGTATTATTATTGTTATCTTTACCTGTATTGGCTGGGGCAATTACTATATTATTAACTGATCGAAATTTAAATACTTCTTTTTTTGATCCTGCT---------------GGAGGCAAGGCTCCTCGTAAGCAGTTGGCCACCAAGGCAGCACGCAAGTCTGCTCCTGCCACAGGGGGCGTGAAGAAGCCTCACCGTTACAGGCCCGGAACGGTCGCCCTGCGTGAGATCCGTCGTTACCAGAAGAGCACCGAGCTGCTCATCAGGAAACTTCCCTTCCAGCGTCTCGTGCGTGAGATTGCCCAGGACTTCAAGACCGATCTTCGCTTCCAGTCATCTGCCGTCATGGCTTTACAGGAGGCATCCGAGGCTTACCTGGTCGGTCTCTTCGAGGACACTAACCTCTGTGCCATCCACGCCAAGCGT---
Cambarellus_zempoalensis ----------------------------------------TACTAGAATATTAAAAGTTATGGCCTTTAAATTTAAAAAATTTGGCGGTGTTTTAGTCTAGTTAGAGGAACCTGTTTTATAAACGATACAACACGCATTATTTTACTTATTTTAGTG--GAGCAGTTTGTATACCGTCATTAT-AAGATAA-TTTAGGAGAAAATATTATTG-AAATC--ATAT-T--T-G-TGAGTATATTAGATCAAGGTGCAGCTTATGGATAAGTAAATATGGGTTACAATAAAATTAATTTAA-TATGAATTAAGTATTTAAAT-A-TATTTATGAAGGAGGATTTAATTGTAAG-GGAAGG-AGTAGTGAGATTTTCTGATAAAAGCTCTAAATTAT------------------------------------------------------------------------------------------------------ATTAGTTTTTT-AATTGAAGGCTAGAATG-AATGGTTGGACAAGAAATAATCTGTCTT-AAT-TGA-AAATA-TTGAATTTAACTTTTAA-GTGAAAAGGCTTAAATAATTTGGAGGGACGATAAGACCCTATAAAAC-TTT--ATA-TT--T--GGGG--AT-AA--T-A-GTTAATT--TT-G-T-T-TT-----AT-T-T-TA-TTA--T---T--TAAA-AGTATTT-GGTTGGGGCGACGAGAATATAA-TATATAATAACTG-TT---C--T--TAT--TT---A---TA-A--CAATGCTATTT-GG---T--T-TTATGAT-CCTGA--TAA-TGG-A---TT-A-AAGATTAAGTTACTTTAGGG-ATAACA-GCG--TAA-TTTTTTTTAAGAGTTCTTATCGACAAAAAAGTTT-GC-GACCTCGATGTTGAATTAAAA-GTTCTTTATAAAGTAGAGATTAT-AAGA-GAGGGTCTGTTCGA-CCTTTAAAATTTTACATGATTTGAGTTCAGACCGGTGTGAG-------------------????????????????????????????????????????????????????????????????????????????????????????????????????????????????????????????????????????????????????????????????????????????????????????????????????????????????????????????????????????????????????????????????????????????????????????????????????????????????????????????????????????????????????????????????????????????????????????????????????????????????????????????????????????????????????????????????????????????????????????????????????????????????????????????????????????????????????????????????????????????????????????????????????????????????????????????????????????????????????????????????????????????????????????????????????????????????????????????????????????????????????????????????????????????????????????????????????????????????????????????????????????????????????????????????????????????????????????????????????????????????????????????????????????????????????????????????????????????????????????????????????????????????????????????????????????????????????????????????????????????????????????????????????????????????????????????????????????????????????????????????????????????????????????????????????????????????????????????????????????????????????????????????????????????????????????????????????????????????????????????????????????????????????????????????????????????????????????????????????????????????????????????????????????????????????????????????????????????????????????????????????????????????????????????????????????????????????????????????????????????????????????????????????????????????????????????????????????????????????????????????????????????????????????????????????????????????????????????????????????????????????????????????????????????????????????????????????????????????????????????????????????????????????????????????????????????????????????????????????????????????????????????????????????????????????????????????????????????????????????????????????????????????????????????????????????-------------------------------------------------------------------------------------------------------------------------------------------------------------------------------------------------------------------------------------------------------------------------------------------------------------------------------------------------------------------------------------------------------------------------------------------------------------------------------------------------------------------------------------------------------------------------------------------------------------------------------------------------------------GCCAAACGGGTGGAACCTCGAAGGTCGAACTGG-GGGATTCAGCTCGTCGGCTGT-CGGCTGGGTGGGGA----------CGT-------AAC--------AAAGCGACC-CAGG---AATGCTTGGG-CGTG-CCTC--CACCCA-CGCCGGCGTCGGC-GGGCGTATTTCGCCTCACAGTAGGTCGCCGCGACCCGT------TGCTTT-CGGGGA---CGTC---GAAGGCCCG---GACGGATTGGTACCCTA------CC----GGCTGGGGATGCGGC---------------------------------------------------------------TTCGGCT--TCTCCTCT------------------------------TGTCCGGTGGGCGAAACCGCC---GGTG-------TCCTGGCTG-CCCTGCGACGGTCGTAGAGACGAGC-CCT-------------------CACCCCATTC---GT---------GGGGGGA-------------GCGGCTCTCGCGGCGTGC-AAAAGGTCGGTGATCCACCCGACCCGTCTTGAAACACGGACCAAGGAGTCTAACATGTGTGCGAGTCAGTGGGCGC----ACTAAACCCAGAGGCGTAATGAAAGTG-----------------AC------------ACGGGTTCG---GCTGTC-------GCCTCG--------------TGTG---GCAGCCG-GAC---TC---------------AGGGCCGATCCCT-CACCGGTTGGCC-TC-----------GCC----TCT-C----TT--CCGCG------------TCTCGGTA------AGCCGGGT-GAGCTAT-TTTCCCC---GGC----CGCTGCT-----GCGG-GGCTC--GG---------GGGG---------A----------------------------------------------------------------------------------------------------------------------------------------------------------------------------------------------------------------------------------------------------------------------------------------------------------------------------------------------------------------------------------------------------------------------------------------------------------------------------------------------------------------------------------------------------------------------------------------------------------------------------------------------------------------------------------------------------------------------------------------------------------------------------------------------------------------------------------------------------------------------------------------------------------------------------------------------------------------------------------------------------------------------------------------------------------------------------------------------------------------------------------------------------------------------------------------------------------------------------------------------------------------------------------------------------------------------------------------------------------------------------------------------------------------------------------------------------------------------------------------------------------------------------------------------------------------------------------------------------------------------------------------------------------------------------------------------------------------------------------------------------------------------------------------------------------------------------------------------------------------------------------------------------------------------------------------------------------------------------------------------------------------------------------------------------------------------------------------------------------------------------------------------------------------------------------------------------------------------------------------------------------------------------------------------------------------------------------------------------------------------------------------------------------------------------------------------------------------------------------------------------------------------------------------------------------------TTTGGAATTTGAGCTGGGATAGTAGGAACTTCACTGAGAATAATTATTCGGGTAGAATTAGGTCAACCAGGCAGGTTAATTGGAGATGATCAGATTTATAATGTAGTGGTCACAGCCCATGCTTTTGTAATAATTTTTTTTATAGTAATGCCTATTATAATTGGGGGATTTGGTAATTGGTTAATTCCTTTAATATTAGGTGCTCCGGACATAGCTTTTCCTCGTATAAATAATATAAGATTTTGGTTGCTTCCTTTTTCCTTAACTTTGTTATTAACCAGGGGTATAGTAGAAAGAGGTGTGGGCACTGGATGAACTGTTTATCCTCCCTTAGCTTCTGCTATTGCCCATGCAGGTGCATCAGTTGATTTAGGTATTTTTTCGTTGCATTTAGCAGGAGTATCTTCTATTTTAGGCTCAGTGAATTTTATAACAACGGCTATTAATATACGGGCAGCGGGGATAACTATCGATCGAATGCCGGTGTTTGTCTGATCTGTTTTTATTACTACTGTTTTATTATTATTATCTTTACCTGTATTAGCAGGTGCGATTACTATATTATTAACTGATCGTAATTTAAATACTTCTTTTTTTGATCCTGCG---------------GGAGGCAAGGCTCCTCGTAAGCAGCTGGCCACCAAGGCAGCACGCAAGTCTGCTCCTGCCACAGGGGGCGTGAAGAAGCCTCACCGTTACAGGCCCGGAACGGTCGCCCTGCGTGAGATCCGTCGTTACCAGAAGAGCACCGAGCTCCTCATCAGGAAACTTCCCTTCCAGCGTCTCGTGCGTGAGATTGCCCAGGACTTCAAGACCGACCTTCGCTTCCAGTCATCTGCCGTCATGGCTTTACAGGAGGCATCCGAGGCTTACCTGGTCGGTCTCTTCGAGGACACTAACCTCTGTGCCATCCACGCCAAGCGT---
Cambaroides_dauricus ????????????????????????????????????????????????????????????????????????????????????????????????????????????????????????????????????????????????????????????????????????????????????????????????????????????????????????????????????????????????????????????????????????????????????????????????????????????????????????????????????????????????????????????????????????????????????????????????????????????????????????????????????????-----------------------------------------------------------------------ATTAGTCTTTT-AATTGAAGGCTAGAATG-AATGGTTGAACAAGAAATTAGCTGTCTT-GAG-TAA-AAATA-TTAAATTTAACTTTTAA-GTGAAAAGGCTTAAATAAATTAGAGGGACGATAAGACCCTATAAAAC-TTT-TATA-TT--T--ATAAT-TT-AA--T-A-GAAATCT--TT-G-T-T-TA----CAA-A-A-AT-TTA--A---G--TTAG-AATATTT-TATTGGGGCGATGAAGATAAAA-TTTTAGGTAACTG-TT-T-T--T--GCT--TT---T---TA-A--CAATAATATTT-GA---A--T-TTTAGAT-CCCA---AAA-AAG-A---TCAA-AAGATTAAGTTACTTTAGGG-ATAACA-GCG--TTA-TTTTCTTTAAGAGTTCATATCGACAAGAAAGTTT-GC-GACCTCGATGTTGAATTAAAA-GTTCTTTGTGGGGCAGAAATTAC-AAAA-GAAGGTCTGTTCGA-CCTTTAAAATTTTACATGATTTGAGTTC--------------------------------??????????????????????????????????????????????????????????????????????????????????????????????????????????????????????????????????????????????????????????????????????????????????????????????????????????????????????????????????????????????????????????????????????????????????????????????????????????????????????????????????????????????????????????????????????????????????????????????????????????????????????????????????????????????????????????????????????????????????????????????????????????????????????????????????????????????????????????????????????????????????????????????????????????????????????????????????????????????????????????????????????????????????????????????????????????????????????????????????????????????????????????????????????????????????????????????????????????????????????????????????????????????????????????????????????????????????????????????????????????????????????????????????????????????????????????????????????????????????????????????????????????????????????????????????????????????????????????????????????????????????????????????????????????????????????????????????????????????????????????????????????????????????????????????????????????????????????????????????????????????????????????????????????????????????????????????????????????????????????????????????????????????????????????????????????????????????????????????????????????????????????????????????????????????????????????????????????????????????????????????????????????????????????????????????????????????????????????????????????????????????????????????????????????????????????????????????????????????????????????????????????????????????????????????????????????????????????????????????????????????????????????????????????????????????????????????????????????????????????????????????????????????????????????????????????????????????????????????????????????????????????????????????????????????????????????????????????????????????????????????????????????????????????????????????????????????????????????????????????????????????????????????????????????????????????????????????????????????????????????????????????????????????????????????????????????????????????????????????????????????????????????????????????????????????????????????????????????????????????????????????????????????????????????????????????????????????????????????????????????????????????????????????????????????????????????????????????????????????????????????????????????????????????????????????????????????????????????????????????????????????????????????????????????????????????????????????????????????????????????????????????????????????????????????????????????????????????????????????????????????????????????????????????????????????????????????????????????????????????????????????????????????????????????????????????????????????????????????????????????????????????????????????????????????????????????????????????????????????????????????????????????????????????????????????????????????????????????????????????????????????????????????????????????????????????????????????????????????????????????????????????????????????????????????????????????????????????????????????????????????????????????????????????????????????????????????????????????????????????????????????????????????????????????????????????????????????????????????????????????????????????????????????????????????????????????????????????????????????????????????????????????????????????????????????????????????????????????????????????????????????????????????????????????????????????????????????????????????????????????????????????????????????????????????????????????????????????????????????????????????????????????????????????????????????????????????????????????????????????????????????????????????????????????????????????????????????????????????????????????????????????????????????????????????????????????????????????????????????????????????????????????????????????????????????????????????????????????????????????????????????????????????????????????????????????????????????????????????????????????????????????????????????????????????????????????????????????????????????????????????????????????????????????????????????????????????????????????????????????????????????????????????????????????????????????????????????????????????????????????????????????????????????????????????????????????????????????????????????????????????????????????????????????????????????????????????????????????????????????????????????????????????????????????????????????????????????????????????????????????????????????????????????????????????????????????????????????????????????????????????????????????????????????????????????????????????????????????????????????????????????????????????????????????????????????????????????????????????????????????????????????????????????????????????????????????????????????????????????????????????????????????????????????????????????????????????????????????????????????????????????????????????????????????????????????????????????????????????????????????????????????????????????????????????????????????????????????????????????????????????????????????????????????????????????????????????????????????????????????????????????????????????????????????????????????????????????????????????????????????????????????????????????????????????????????????????????????????????????????????????????????????????????????????????????????????????????????????????????????????????????????????????????????????????????????????????????????????????????????????????????????????????????????????????????????????????????????????????????????????????????????????????????????????????????????????????????????????????????????????????????????????????????????????????????????????????????????????????????????????????????????????????????????????????????????????????????????????????????????????????????????????????????????????????????????????????????????????????????????????????????????????????????????????????????????????????????????????????????????????????????????????????????????????????????????????????????????????????????????????????????????TTTGGAACTTGAGCAGGAATAGTAGGAACTTCATTAAGAATAATTATTCGAGTAGAATTAGGCCAACCAGGAAGTTTGATTGGGGATGACCAAATTTATAATGTAGTTGTTACTGCTCATGCTTTTGTTATAATTTTTTTTATGGTTATGCCAATCATAATTGGAGGGTTTGGAAATTGATTGGTTCCTTTAATATTGGGGGCCCCAGACATAGCATTTCCTCGAATAAACAATATAAGATTTTGGTTACTACCTTTTTCTTTAACGTTATTATTAACTAGAGGTATAGTAGAAAGAGGAGTTGGGACTGGTTGAACGGTGTACCCTCCTTTAGCGAGAGCAATTGCTCATGCGGGAGCTTCTGTTGACTTAGGAATTTTTTCGCTTCATTTAGCAGGAGTATCATCTATTTTAGGAGCAGTAAATTTTATAACTACAGCTATTAATATACGTAGGGTGGGTATAACTTTAGATCGGATACCTTTATTTGTCTGATCAGTATTTATTACAGCAGTTCTTCTTTTATTGTCTTTACCTGTTTTAGCAGGAGCT------------------------------------------------------?????????????????????????????????????????????????????????????????????????????????????????????????????????????????????????????????????????????????????????????????????????????????????????????????????????????????????????????????????????????????????????????????????????????????????????????????????????????????????????????????????????????
Cambaroides_japonicus -----------TAGTACACTTAAT-TTTAAT-TGTT-TAATACTAGGATACTAAGAGATATGTTCTTGAAATTTAAAAAATTTGGCGGTATTTTAGTCTAGTTAGAGGAACCTGTTTTATAAACGACACTACACGCATTATCTTACTTTTTTTTGT---ATTCAGTTTGTATACCGTCATTAT-TAGATAA-TTTGAGAAATAATATTATTG-GAATC--ATAG-T----T-TGAGTATATTAGATCAAGGTGCAGCTTATAAAGAAGAAAAAATGGGTTACAATAAAATTTATTTAT-AACGGAGTTAAAATTTAAAA-A-TTTAAATGAAGGAGGATTTAATTGTAAA-ATTGGG-AATAATAAAACTTTTTGGTATAAGCTCTAAATTAT------------------------------------------------------------------------------------------------------ATTAGTCTTTT-AATTGAAGGCTAGAATG-AATGGTTGGACAAGAAATTAACTGTCTT-AGG-TAA-AAATA-TTAAATTTAACTTTTAA-GTGAAAAGGCTTAAATAAATTAGAGGGACGATAAGACCCTATAAAAC-TTTATATA-TT--T--ATGAA-CT-AG--T-A-ATTATTT--TT-A-T-T-TA----TAA-A-A-TT-TTA--G---A--TCAG-AGTATTT-TATTGGGGCGATAAAAATAAAA-TTTAAAGTAACTG-TT---T--T--ATT--TT---T---TA-A--CAATAATATTT-GA---A--T-TTTAGAT-CCTA---AAA-AGG-A---TCAA-TAGATTAAGTTACTTTAGGG-ATAACA-GCG--TTA-TTTTTTTTAAGAGTTCATATCGACAAAAAAGTTT-GC-GACCTCG--------------------------------------------------------------------------------------------------------------------------------------------TCATATGCTTGTCTCAAAGATTAAGCCATGCATGTGTAAGTACAAGCCGAGTTAAGGCGAAACCGCGAATGGCTCATTAAATCAGCTATGTTTCATTGGATCT-GTAAA-CCCACTTACTTGGATAACTGTGGTAATTCTAGAGCTAATACATG--CAT--CACGTCTCTGACCGCAAGGGAAGAGCGCTTTTATTAGTTCAAAACTGGTCGGGCCTCGGTCCGTTAACCCACCCGTGGTGAATCTGAATAACTTTTTGCTGAGCGCACGGTCTCCGCACCGGCGCCGCATCCTTCAAGTGTCTGCCTTATCAGCTTTCGATTGTAGGTTATGCGCCTACAATGGCTATAACGGGTAACGGGGAATCAGGGTTCGATTCCGGAGAGGGAGCCTGAGAAACGGCTACCACATCTAAGGAAGGCAGCAGGCACGCAAATTACCCACTCCCGGCACGGGGAGGTAGTGACGAAAAATAACGATGCGAGACTCATCCGAGGCCTCGCAATCGGAATGAGTACACTTTAAATCCTTTAACGAGGATCTATTGGAGGGCAAGTCTGGTGCCAGCAGCCGCGGTAATTCCAGCTCCAATAGCGTATATTAAAGTTGTTGCGGTTAAAAAGCTCGTAGTTGGATCTCAGTTCCGGACTGACG------GTACACCG-CCT--GGTGCTTACTGTCACGCTCCGAACAGCT------AAC---------------TAGCCCCGCCGGCTCGCACGGGGTGCTCTTCATCGAGTGTCCCGAGTGGCCGGCACGTTTACTTTGAAAAAATTAGAGTGCTCAGAGCAGGCTACTTTAATGGCCTGAATGT--CTATGCA-TGGAATAATGGAATAGGACCTCGGTTCTATTT-TG-TT--GGTTTT-CGGAACCTGAGGTAATGACTAATAGGAACAGGCGGGGGCATTCGTATTGCGACGCTAGAGGTGAAATTGTTGG------------------------------------------------------------------------------------------------------------------------------------------------------------------------------------------------------------------------------------------------------------------------------------------------------------------------------------------------------------------------------------AGTTGGTGGAGCGATTTGTCTGGTTAATTCCGATAACGAACGAGACTCTGGCCTATTAACTAGTCGACGGATCTCCAGCAATTGGTGTCCAGTTCGCAACTTCTTCTTAGAGGGATTAGCGGCAATTCTAGCCGCACGAGATTGAGCAATAACAGGTCTGTGATGCCCTTAGATGTTCTGGGCCGCACGCGCGCTACACTGAAGGGATCAACGTGTTCT-CCCCCTCCGAGAGGAGCGGGTAACCCGTTCAAACCCCTTCATGATAGGGATTGGGGCTTGCAATTGTTTCCCATGAACGAGGAATTCCCAGTAAGTGCAAGTCATCAGCTTGCGCTGATTACGTCCCTGCCCTTTGTACACACCGCCCGTCGCTACTACCGATTGAATGATTTAGTGAGGCCTTCGGACTGGCGCTCTTGGAT------GT--TCTACCCC-T---CGCG---------TT---T-----CGGC-------------G-CAGGGGG----TTCTCGCCTCGAGCTGACGGAAAGATGTCCAAACTTGATCATTTAGAGGAAGTAAAAGTCGTAACAAGGTTTCCGTAGGTGAACCT--------------------------------------------------------------------------------------------------------------------------------------------------------------------------------------------------------------------------------------------------------------------------------------------------------------------------------------------------------------------------------------------------------------------------------------------------------------------------------------------------------------------------------------------------------------------------------------------------------------------------------------------------------------------------GCCAAACGGGTGGAACCTCGAAGGTCGAACTGAGGGGATTCAGCTCGTCGGCGGT-CGGCTGGGTGGGGA----------CGT-------AAC--------AAAGCGACC-CAGG---AATGCTTGGG-CGTG-CCTC--CACCCA-CGCCGGCGTCGGC-GGGCGTATTTCGCCTCACAGTAGGTCGCCGCGACCCGT------TGCTGT-TGGGGA---CGTC---GAAGGCCCG---GACGGATTGGTACCCTA------CC----GGCTTTGG--GAGGC---------------------------------------------------------------TTCGG----TCTCCTCT------------------------------GGTTCGGTGGGCGAAACCGCC---GGTG-------TCCTGGCTG-CCCTGCGACGGTCGTAGAGACGAGC-CCT-------------------C--CCC---C---TT--------GTGGGG---------------TCGGCTCTCGCGGCGTGC-AAAAGGTCGGTGATCCACCCGACCCGTCTTGAAACACGGGCCAAGGAGTCCAACATGTGTGCGAGTCAGTGGGCGC----ACTAAACCCAGAGGCGTAATGAAAGTG-----------------AC------------ACGGGTTCG---GCGGTC-------GCCTCG--------------TGCG---GCCGCCG-GAC---TC---------------AGGGCCGATCCCT-CACCGGTTGCCC-TC-----------GCC----TCTCC----CC--CCGCG------------TCCCGGTA------AGTCGGGT-GAGCTAT-TTTCCCC---GGC----CGCTGCT-----GCGG-GGCGT--GTTT----TGGGGGT---------TGG----GCGGGGAGCGATG-----GTGTCCGT---------AAAAAAGA------------GCCTGCTT-TGAG------------CAGG--GGGGCGCAGGCCCGGGACTTGCCA---GGACGCCGC------GCGA-----------C---TG---TCAC-T------TT---GCT----------------------------------------------------------GTGAGGC---------------------TTTCCGGC------------------------------------------------------------------------------------CGATCAGCG---------------GGTCAT-------GCG-TGCAGTCGGCAAGTACCATGAGCAGACATGTTGGGACCCGAAAGATGGTGAACTATGCCTGGCCAGGATGAAGCCAGAGGAAACTCTGGTGGAGGTCCGTAGCGATTCTGACGTGCAAATCGATCGTCGGAGCTGGGTATAGGGGCGAAAGACTAATCGAACCATCTAGTAGCTGGTTCCCTCCGAAGTTTCCCTCAGGATAGCTGGAACTCGAGGGATGAATTTCATCCGGTAAAGCGAATGATTAGAGGCCTTGGGGACGAAACGTCCTCAACCTATTCTCAAACTTTAAATGGGTGAGATGCCGAGCTTGCTTGAACGC----------TGAAGCT---TCGGCGA---CTAATCTGAGTATCTAGTGGGCCATTTTTG-----------------------------------------------------------------------------------------------------------------------------------------------------------------------------------------------------------------------------------------------------------------------------------------------------------------------------------------------------------------------------------------------------------------------------------------------------------------------------------------------------------------------------------------------------------------------------------------------------------------------------------------------------------------------------------------------------------------------------------------------------------------------------------------------------------------------------------------------------------------------------------------------------------------------------------------------------------------------------------------------------------------------------------------------------------------------------------------------------------------------------------------------------------------------------------------------------------------------------------------------------------------------------------------------------------------------------------------------------------------------------------------------------------------------------------------------------------------------------------------------------------------------------------------------------------------------------------------------------------------------------------------------------------------------------------------------------------------------------------------------------TTTGGGACTTGAGCGGGGATAGTTGGAACTTCATTAAGAATAATTATTCGGGTAGAATTAGGTCAACCAGGGAGGTTAATTGGGGACGATCAAATTTATAATGTAGTTGTTACTGCACATGCTTTTGTAATAATTTTTTTTATAGTAATACCAATTATAATTGGGGGCTTTGGGAATTGATTAGTTCCTTTAATGTTGGGAGCTCCTGATATAGCATTTCCTCGAATAAATAATATAAGATTTTGGTTATTACCCTTTTCTTTAACTTTATTATTAACTAGAGGTATAGTAGAAAGGGGAGTGGGTACTGGATGAACAGTTTATCCGCCTTTAGCGAGAGCAATTGCTCACGCGGGGGCTTCTGTTGATTTAGGGATTTTCTCCCTTCATTTAGCAGGTGTATCATCTATTTTAGGAGCAGTAAATTTTATAACTACAGCTATTAATATGCGAAGAGTAGGTATAACCTTAGATCGGATGCCATTATTTGTTTGATCGGTATTTATTACAGCAGTTCTTTTGTTATTATCTTTACCTGTTTTAGCAGGGGCAATTACGATATTACTTACAGATCGGAATTTAAATACTTCTTTTTTTGATCCTGCT---CGCAAGTCTACAGGAGGCAAGGCTCCTCGTAAGCAGCTGGCCACGAAGGCAGCCCGCAAGTCTGCACCTGCTACCGGAGGTGTGAAGAAGCCTCACCGTTACAGGCCTGGAACAGTCGCCCTGCGCGAGATCCGTCGTTACCAGAAGAGTACAGAGTTGCTCATCAGGAAACTTCCCTTCCAGCGTCTTGTGCGTGAGATTGCCCAAGACTTCAAGACTGATCTTCGCTTCCAGTCTTCTGCTGTTATGGCTTTACAGGAGGCCTCTGAGGCTTACCTAGTCGGTCTCTTTGAGGACACTAACCTGTGTGCCATCCATGCCAAGCGT---
Cambaroides_schrenckii ------------------TCTTAA-TTTAAA-TTTA-GAATACTGGAATATTAGGCGCTATGTTCTTGAAATTTAAAAAATTTGGCGGTATTTTAGTCTAGTTAGAGGAACCTGTTTTATAAACGATACTACACGCATTATCTTACTTCTTTTTGT---ATTCAGTTTGTATACCGTCATTAT-TAGATAA-TTTGAGAGATAATATTATTA-GGATC--AAAA-G--G-T-TGAGTATATTAGATCAAGGTGCAGCTTATAAATAAGGCAAAATGGGTTACAATAAAATTTATTTAT-TACGGAGTTAAGGTTTAAAA-A--TTTAATGAAGGAGGATTTAATTGTAAA-AAAGGA-AATAATAAAATTTTTTGATAAAAGCTCTAAATTATGTACATAT-CGCCCGT--------------------------------------------------------------------------------------ATTAGTCTTTT-AATTGAAGGCTAGAATG-AATGGTTGGACAAGAAATTAACTGTCTT-TGA-TAA-AAATA-TTAAATTTAACTTTTAA-GTGAAAAGGCTTAAATAAATTAGAGGGACGATAAGACCCTATAAAAC-TTTATATA-CT--T--ATAAT-TT-AA--T-A-GAAATCT--TT-G-T-T-TA----TAA-A-A-AT-TTA--G---A--TTAG-AGTATTT-TATTGGGGCGATGAAAATAAAA-TCTTAGGTAACTG-TT-T-T--T--GTT--TT---T---TA-A--CAATAATATTT-GA---A--T-TTTAGAT-CCCG---AAA-AAG-A---TCAA-AAGATTAAGTTACTTTAGGG-ATAACA-GCG--TTA-TTTTCTTTAAGAGTTCATATCGACAAGAAAGTTT-GC-GACCTCGATGTTGAATTAAAA-GTTCTTTGTGGGGCAGAAATTAC-AAGA-GAAGGTCTGTTCGA-CCTTTAAAATTTTACAT-ATTTGAGTTC--------------------------------??????????????????????????????????????????????????????????????????????????????????????????????????????????????????????????????????????????????????????????????????????????????????????????????????????????????????????????????????????????????????????????????????????????????????????????????????????????????????????????????????????????????????????????????????????????????????????????????????????????????????????????????????????????????????????????????????????????????????????????????????????????????????????????????????????????????????????????????????????????????????????????????????????????????????????????????????????????????????????????????????????????????????????????????????????????????????????????????????????????????????????????????????????????????????????????????????????????????????????????????????????????????????????????????????????????????????????????????????????????????????????????????????????????????????????????????????????????????????????????????????????????????????????????????????????????????????????????????????????????????????????????????????????????????????????????????????????????????????????????????????????????????????????????????????????????????????????????????????????????????????????????????????????????????????????????????????????????????????????????????????????????????????????????????????????????????????????????????????????????????????????????????????????????????????????????????????????????????????????????????????????????????????????????????????????????????????????????????????????????????????????????????????????????????????????????????????????????????????????????????????????????????????????????????????????????????????????????????????????????????????????????????????????????????????????????????????????????????????????????????????????????????????????????????????????????????????????????????????????????????????????????????????????????????????????????????????????????????????????????????????????????????????????????????????????????????????????????????????????????????????????????????????????????????????????????????????????????????????????????????????????????????????????????????????????????????????????????????????????????????????????????????????????????????????????????????????????????????????????????????????????????????????????????????????????????????????????????????????????????????????????????????????????????????????????????????????????????????????????????????????????????????????????????????????????????????????????????????????????????????????????????????????????????????????????????????????????????????????????????????????????????????????????????????????????????????????????????????????????????????????????????????????????????????????????????????????????????????????????????????????????????????????????????????????????????????????????????????????????????????????????????????????????????????????????????????????????????????????????????????????????????????????????????????????????????????????????????????????????????????????????????????????????????????????????????????????????????????????????????????????????????????????????????????????????????????????????????????????????????????????????????????????????????????????????????????????????????????????????????????????????????????????????????????????????????????????????????????????????????????????????????????????????????????????????????????????????????????????????????????????????????????????????????????????????????????????????????????????????????????????????????????????????????????????????????????????????????????????????????????????????????????????????????????????????????????????????????????????????????????????????????????????????????????????????????????????????????????????????????????????????????????????????????????????????????????????????????????????????????????????????????????????????????????????????????????????????????????????????????????????????????????????????????????????????????????????????????????????????????????????????????????????????????????????????????????????????????????????????????????????????????????????????????????????????????????????????????????????????????????????????????????????????????????????????????????????????????????????????????????????????????????????????????????????????????????????????????????????????????????????????????????????????????????????????????????????????????????????????????????????????????????????????????????????????????????????????????????????????????????????????????????????????????????????????????????????????????????????????????????????????????????????????????????????????????????????????????????????????????????????????????????????????????????????????????????????????????????????????????????????????????????????????????????????????????????????????????????????????????????????????????????????????????????????????????????????????????????????????????????????????????????????????????????????????????????????????????????????????????????????????????????????????????????????????????????????????????????????????????????????????????????????????????????????????????????????????????????????????????????????????????????????????????????????????????????????????????????????????????????????????????????????????????????????????????????????????????????????????????????????????????????????????????????????????????????????????????????????????????????????????????????????????????????????????????????????????????????????????????????????????????????????????????????????????????????????????????????????????????????????????????????????????????????????????????????????????????????????????????????????????????????????????????????????????????????????????????????????????????????????????????????????????????????????????????????????????????????????????????????????????????????????????????????????????????????????????????????????????????????????????????????????????????????????????????????????????????????????????????????????????????????????????????????????????????????????????????????????????????????????????????????????????????????????????????????????????????????????????????????????????------------------------------------------------------------GGCCAGCCAGGGAGTTTGATCGGGGATGACCAAATTTATAATGTGGTTGTTACTGCTCATGCTTTTGTTATAATTTTTTTTATAGTTATACCAATCATAATTGGGGGCTTTGGAAATTGGTTGGTTCCTTTGATATTAGGGGCTCCAGATATAGCATTTCCTCGAATAAATAATATGAGATTTTGGCTTTTACCCTTTTCTTTAACTTTGTTACTGACTAGGGGTATAGTAGAGAGGGGGGTCGGCACTGGTTGAACAGTGTACCCTCCTTTAGCAGGGGCAATCGCTCATGCGGGAGCCTCCGTTGACCTGGGGATTTTTTCTCTTCATTTAGCAGGGGTGTCATCTATTTTAGGGGCAGTAAATTTTATAACTACAGCTATTAATATACGAAGAGCGGGTATAACTTTAGACCGGATACCTTTATTTGTTTGGTCGGTGTTTATCACAGCTGTTCTTCTTTTACTATCTTTACCTGTTTTAGCGGGAGCTATCACGATACTATTAACAGACCGAAATTTGAACACTTCTTTTTTTGACCCTGCT?????????????????????????????????????????????????????????????????????????????????????????????????????????????????????????????????????????????????????????????????????????????????????????????????????????????????????????????????????????????????????????????????????????????????????????????????????????????????????????????????????????????
Cambaroides_similis -------------------------------------------------------------GTTCTTGAAATTTAAAAAATTTGGCGGTATTTTAGTCTAGTTAGAGGAACCTGTTTTATAAACGATACTACACGCATTATCTTACTTTTTTTTGT---ATTCAGTTTGTATACCGTCATTGT-CAGATAA-TTTAAGAGATAACATTATTA-GGACC--AGTA-T--T-T-TGAGTATATTAGATCAAGGTGCAGCTTATAAAAAAGAAAAAATGGGTTACAATAAAATTTATTTAT-TACGGAGTTAAAATTTAAAA-A-TTTTAATGAAGGAGGATTTAATTGGT---------------------------------------------------------------------------------------------------------------------------------------------------ATTAGTCTTTT-AATTGAAGGCTAGAATG-AAGGGTTGGACAAGAAATCAACTGTCTT-AGG-TAA-AAATA-TTAAATTTAACTTTTAA-GTGAAAAGGCTTAAATAAATTAGGGGGACGATAAGACCCTATAAAAC-TTTATATA-TT--T--ATAAT-TT-AA--T-A-GTAATTT--TT-A-T-T-TA----TAA-A-A-TT-TTA--G---G--TTAA-AGTATTT-TATTGGGGCGATAAAAATAAAA-TTTTAGGTAACTG-TT---T--T--ATT--TT---T---TA-A--CAGAAATGTTT-GA---G--T-TTTAGAT-CTTA---AAA-AGG-A---TCAA-AAGATTAAGTTACTTTAGGG-ATAACA-GCG--TTA-TTTTCTTCAAGAGTTCCTATCGACGAGAAAGTTT-GC-GACCTCGATGTTGAATTAAAA-GTTCTTTGTGGGGCAGAAATTAC-AAAA-GAAGGTCTGTTCGA-CCTTTAAAATTTTACAT-ATTTGAGTTC--------------------------------?????????????????????????????????????????????????????????????????????????????????????????????????????????????????????????????????????????????????????????????????????????????????????????????????????????????????????????????????????????????????????????????????????????????????????????????????????????????????????????????????????????????????????????????????????????????????????????????????????????????????????????????????????????????????????????????????????????????????????????????????????????????????????????????????????????????????????????????????????????????????????????????????????????????????????????????????????????????????????????????????????????????????????????????????????????????????????????????????????????????????????????????????????????????????????????????????????????????????????????????????????????????????????????????????????????????????????????????????????????????????????????????????????????????????????????????????????????????????????????????????????????????????????????????????????????????????????????????????????????????????????????????????????????????????????????????????????????????????????????????????????????????????????????????????????????????????????????????????????????????????????????????????????????????????????????????????????????????????????????????????????????????????????????????????????????????????????????????????????????????????????????????????????????????????????????????????????????????????????????????????????????????????????????????????????????????????????????????????????????????????????????????????????????????????????????????????????????????????????????????????????????????????????????????????????????????????????????????????????????????????????????????????????????????????????????????????????????????????????????????????????????????????????????????????????????????????????????????????????????????????????????????????????????????????????????????????????????????????????????????????????????????????????????????????????????????????????????????????????????????????????????????????????????????????????????????????????????????????????????????????????????????????????????????????????????????????????????????????????????????????????????????????????????????????????????????????????????????????????????????????????????????????????????????????????????????????????????????????????????????????????????????????????????????????????????????????????????????????????????????????????????????????????????????????????????????????????????????????????????????????????????????????????????????????????????????????????????????????????????????????????????????????????????????????????????????????????????????????????????????????????????????????????????????????????????????????????????????????????????????????????????????????????????????????????????????????????????????????????????????????????????????????????????????????????????????????????????????????????????????????????????????????????????????????????????????????????????????????????????????????????????????????????????????????????????????????????????????????????????????????????????????????????????????????????????????????????????????????????????????????????????????????????????????????????????????????????????????????????????????????????????????????????????????????????????????????????????????????????????????????????????????????????????????????????????????????????????????????????????????????????????????????????????????????????????????????????????????????????????????????????????????????????????????????????????????????????????????????????????????????????????????????????????????????????????????????????????????????????????????????????????????????????????????????????????????????????????????????????????????????????????????????????????????????????????????????????????????????????????????????????????????????????????????????????????????????????????????????????????????????????????????????????????????????????????????????????????????????????????????????????????????????????????????????????????????????????????????????????????????????????????????????????????????????????????????????????????????????????????????????????????????????????????????????????????????????????????????????????????????????????????????????????????????????????????????????????????????????????????????????????????????????????????????????????????????????????????????????????????????????????????????????????????????????????????????????????????????????????????????????????????????????????????????????????????????????????????????????????????????????????????????????????????????????????????????????????????????????????????????????????????????????????????????????????????????????????????????????????????????????????????????????????????????????????????????????????????????????????????????????????????????????????????????????????????????????????????????????????????????????????????????????????????????????????????????????????????????????????????????????????????????????????????????????????????????????????????????????????????????????????????????????????????????????????????????????????????????????????????????????????????????????????????????????????????????????????????????????????????????????????????????????????????????????????????????????????????????????????????????????????????????????????????????????????????????????????????????????????????????????????????????????????????????????????????????????????????????????????????????????????????????????????????????????????????????????????????????????????????????????????????????????????????????????????????????????????????????????????????????????????????????????????????????????????????????????????????????????????????????????????????????????????????????????????????????????????????????????????????????????????????????????????????????????????????????????????????????????????????????????????????????????????????????????????????????????????????????????????????????????????????????????????????????????????????????????????????????????????????????????????????????????????????????????????????????????????????????????????????????????????????????????????????????????????????????????????????????????????????????????????????????????????????????????????????????????????????????????????????????????????????????????????????????????????????????????????????????????????????????????????????????????????????????????????????????????????????????????????????????????????????????????????????????????????????????????????????????????????????????????????????????????????????????????????????????????????????????????????????????????????????????????????????????????????????????????????????????????????????????????????????????????????????????????????????????????????????????????????????????????????????????????????????????????????????????????????????????????????????????????????????????????????????????????????????????????????????????????????????????????????????????????????????????????????????????????????????????????????????????????????????????????????????????????????????????????????????????????
Cambarus_acanthura ---------------------------------------------------------------TCTTGAAATTTAAAGAATTTGGCGGTGTTTTAGTCTGGTTAGAGGAACCTGTTTTATAAACGATATAACACGCATTATTTTACTTACTTTGGTA--GATCAGTTTGTATACCGTCATTAT-AAGATAA-TTTAAGAGAGAATATTATTG-AAATC--ATAT-T--A-T-TGAGTATATTAGATCAAGGTGCAGCTTATGAGTAAGTAAACATGGGTTACAATAAAATTTATTT-A-TATGAATTAGGCGTTTAAAT-G-TGTTTATGAAGGAGGAT------------------------------------------------------------------------------------------------------------------------------------------------------------ATTAGTTTTTT-AATTGAAGGCTAGAATG-AATGGTTGGACAAGAAATAATCTGTCTT-AAT-TAA-AGATA-TTGAATTTAACTTTTGA-GTGAAAAGGCTTAAATGATCTGAAGGGACGATAAGACCCTATAAAAC-TTT--ATA-TT-----A-GGG-GT-GG--A-A-ATTAGTT--TT-A-T-T-TA-----GA-G-GTTA-CTA-TC---T--TTAT-AATATTT-GGTTGGGGCGACAGGGATAAAA-GGAAAAGTAACTG-TC---T--T--TTT--TT---A---AA-A--CAGTAATATTT-GG---T--T-GAATGAT-CCTA---AAA-TGG-A---TT-A-AAGATTAAGTTACTTTAGGG-ATAACA-GCG--TAA-TTTTCTTTAAGAGTTCTTATCGACAGGAAAGTTT-GC-GACCTCGATGTTGAATTAAAG-GTTCTTTATAGAGTAGAAGCTAT-AAAA-GAAGGTCTGTTCGA-CCTTTAAAATTTTACATGATTTGAGTTCA-------------------------------????????????????????????????????????????????????????????????????????????????????????????????????????????????????????????????????????????????????????????????????????????????????????????????????????????????????????????????????????????????????????????????????????????????????????????????????????????????????????????????????????????????????????????????????????????????????????????????????????????????????????????????????????????????????????????????????????????????????????????????????????????????????????????????????????????????????????????????????????????????????????????????????????????????????????????????????????????????????????????????????????????????????????????????????????????????????????????????????????????????????????????????????????????????????????????????????????????????????????????????????????????????????????????????????????????????????????????????????????????????????????????????????????????????????????????????????????????????????????????????????????????????????????????????????????????????????????????????????????????????????????????????????????????????????????????????????????????????????????????????????????????????????????????????????????????????????????????????????????????????????????????????????????????????????????????????????????????????????????????????????????????????????????????????????????????????????????????????????????????????????????????????????????????????????????????????????????????????????????????????????????????????????????????????????????????????????????????????????????????????????????????????????????????????????????????????????????????????????????????????????????????????????????????????????????????????????????????????????????????????????????????????????????????????????????????????????????????????????????????????????????????????????????????????????????????????????????????????????????????????????????????????????????????????????????????????????????????????????????????????????????????????????????????????????????????------------------------------------------------------------------------------------------------------------------------------------------------------------------------------------------------------------------------------------------------------------------------------------------------------------------------------------------------------------------------------------------------------------------------------------------------------------------------------------------------------------------------------------------------------------------------------------------------------------------------------------------------------------------------------------------------------------------------------GGGGA----------CGT-------AAC--------TAAGCGACC-CAGG---AATGCTTGGG-CGTG-CCTC--CACCCA-CGCCGGCGTCGGC-GGGCGTATTTCGCCTCACAGTAGGTCGCCGCGACCCGT------TGCTTT-TGGGGA---CGTC---GAAGGCCCG---GACGGATTGGTACCCTA------CC----GGCTGGGGATGCGGC---------------------------------------------------------------TTCGGCT--TCTCCTCT------------------------------TGTCCGGTGGGCGAAACCGCC---GGTG-------TCCTGGCTG-CCCTGCGACGGTCGTAGAGACGAGC-CCT-------------------C--CCCATTC---GT---------GGGGG---------------GCGGCTCTCGCGGCGTGC-AAAAGGTCGGTGATCCACCCGACCCGTCTTGAAACACGGACCAAGGAGTCTAACATGTGTGCGAGTCAGTGGGCGC----ACTAAACCCAGAGGCGTAATGAAAGTG-----------------AC------------ACGGGTTCG---GCTGTC-------GCCTCG--------------TGTG---GCAGCCG-GAC---TC---------------AGGGCCGATCCCT-CACCGGTTGCCC-TC-----------GCC----TCT-C----TC--CCGCG------------TCTCGGTA------CGCCGGGT-GAGCTAT-TTTCCCC---GGC----CAATGCT-----GC---GGCTC--GG---------GGGG---------AGG----CGGGG-TGCGATG-----GTGTCCGT---------AAAAAAGA------------GCCTGCTG-T-TG------------CAGG--GGGGCGCAGGCCCGGGACTTGCCA---GGACGCCGC------GAGA-----------C---TG---TCAC-T------TT---GCT----------------------------------------------------------GTGAGGC---------------------TCCAGGGC------------------------------------------------------------------------------------CGATCAGCG---------------GGTCAT-------GCG-TGCAGTCGGCAAGTACCATGAGCAGACATGTTGGGACCCGAAAGATGGTGAACTATGCCTGGCCAGGATGAAGCCAGAGGAAACTCTGGTGGAGGTCCGTAGCGATTCTGACGTGCAAATCGATCGTCGGAGCTGGGTATAGGGGCGA-----------------------------------------------------------------------------------------------------------------------------------------------------------------------------------------------------------------------------------------------------------------------------------------------------------------------------------------------------------------------------------------------------------------------------------------------------------------------------------------------------------------------------------------------------------------------------------------------------------------------------------------------------------------------------------------------------------------------------------------------------------------------------------------------------------------------------------------------------------------------------------------------------------------------------------------------------------------------------------------------------------------------------------------------------------------------------------------------------------------------------------------------------------------------------------------------------------------------------------------------------------------------------------------------------------------------------------------------------------------------------------------------------------------------------------------------------------------------------------------------------------------------------------------------------------------------------------------------------------------------------------------------------------------------------------------------------------------------------------------------------------------------------------------------------------------------------------------------------------------------------------------------------------------------------------------------------------------------------------------------TTTGGTACTTGAGCTGGTATAGTGGGGACTTCGTTAAGATTGATTATTCGAGTTGAATTAGGTCAGCCAGGAAGGTTAATTGGAGACGATCAAATTTATAATGTAGTAGTAACGGCCCATGCTTTTGTAATAATTTTTTTTATAGTTATACCTATTATAATTGGAGGGTTTGGTAATTGGTTAATTCCTCTAATATTGGGGGCTCCAGATATAGCTTTCCCTCGAATAAATAATATGAGATTTTGATTACTTCCTTTCTCTTTAACTTTGTTATTAACGAGAGGGATAGTGGAGAGAGGGGTTGGTACAGGATGAACAGTGTATCCTCCTTTAGCTTCTGCAATTGCTCATGCGGGAGCATCAGTAGATTTAGGAATTTTTTCTTTGCATTTAGCAGGTGTATCTTCTATCTTAGGGTCAGTTAATTTTATAACAACAGCTATTAATATGCGGACGGTGGGTATAACTATGGATCGTATGCCATTATTTGTTTGATCTGTATTTATTACTACTGTTTTATTATTATTATCTTTGCCTGTGTTAGCAGGGGCAATCACAATATTGTTAACAGATCGGAATTTAAATACTTCTTTTTTTGATCCTGCA?????????????????????????????????????????????????????????????????????????????????????????????????????????????????????????????????????????????????????????????????????????????????????????????????????????????????????????????????????????????????????????????????????????????????????????????????????????????????????????????????????????????
Cambarus_aculabrum --------------------------------------------------------------------------AAAGAATTTGGCGGTGTTTTAGTCTAGTTAGAGGAACCTGTATCCTAAACGATACACCACGCATTATTTTACTTATTTTAGTA---GTCAGCTTGTATACCGTCATTAT-AAGATAA-TTTAGGAGATAATATTATTG-AAATT--ATAT-C--A-T-TGAGTATATTAGATCAAGGTGCAGCTTATGGGTAAGTAGATATGGGTTACAATAGAATTTATTTAG-TATGGATTAAATGTTGAAAT-A-TATTTATGAAGGAGGATTTAGTTGTAAG-AGGAGG-ATTAGCAAGATTTTCTGATAAAAGCTCTAAATTAT------------------------------------------------------------------------------------------------------ATTAGTTTTTT-AATTGGAGGCTAGAATG-AATGGTCGGACAAGAAATAACCTGTCTT-AAA-TAA-AAATA-TTGAATTTAACTTTTAA-GTGAAAAGGCTTAAATGATCTGAAGGGACGATAAGACCCTATAAAAC-TTT--ATA-TT--T--A-GGA-GT-AG----A-GTTAGTT--TT-A-T-T-TT-----GG-G-A-TC-TTA--T---T--TTAA-AGTATTT-GGTTGGGGTGACATGAACAAAA-AATGAAATAATTG-TT---T--T--TAT--TT---T---TT-A--CAATGATATTT-GG---G--T-TTATGAT-CCTA---AAG-TGG-A---TT-A-AAGATTAAGTTACTTTAGGG-ATAACA-GCG--TAA-TTTTCTTTAAGAGTTCTTATCGACAAGAAAGTTT-GC-GACCTCGATGTTGAATTAAAA-ATTCTTTATAGAGTAGAGACTAT-AATA-GAAGGTCTGTTCGA-CCTTTAAAATTTTACATGATTTGAGTTCAGACCGGTGTGAG-------------------????????????????????????????????????????????????????????????????????????????????????????????????????????????????????????????????????????????????????????????????????????????????????????????????????????????????????????????????????????????????????????????????????????????????????????????????????????????????????????????????????????????????????????????????????????????????????????????????????????????????????????????????????????????????????????????????????????????????????????????????????????????????????????????????????????????????????????????????????????????????????????????????????????????????????????????????????????????????????????????????????????????????????????????????????????????????????????????????????????????????????????????????????????????????????????????????????????????????????????????????????????????????????????????????????????????????????????????????????????????????????????????????????????????????????????????????????????????????????????????????????????????????????????????????????????????????????????????????????????????????????????????????????????????????????????????????????????????????????????????????????????????????????????????????????????????????????????????????????????????????????????????????????????????????????????????????????????????????????????????????????????????????????????????????????????????????????????????????????????????????????????????????????????????????????????????????????????????????????????????????????????????????????????????????????????????????????????????????????????????????????????????????????????????????????????????????????????????????????????????????????????????????????????????????????????????????????????????????????????????????????????????????????????????????????????????????????????????????????????????????????????????????????????????????????????????????????????????????????????????????????????????????????????????????????????????????????????????????????????????????????????????????????????????????????????------------------------------------------------------------------------------------------------------------------------------------------------------------------------------------------------------------------------------------------------------------------------------------------------------------------------------------------------------------------------------------------------------------------------------------------------------------------------------------------------------------------------------------------------------------------------------------------------------------------------------------------------------------------------------------------------------------------------------GGGGA----------CGT-------AAC--------AAAGCGACC-CAGG---AATGCTTGGG-CGTG-CCTC--CACCCA-CGCCGGCGTCGGC-GGGCGTATTTCGCCTCACAGTAGGTCGCCGCGACCCGT------TGCTTT-TGGGGA---CGTC---GAAGGCCCG---GACGGATTGGTACCCTA------CC----GGCTGGGGATGCGGC---------------------------------------------------------------TTCGGCT--TCTCCTCT------------------------------TGTCCGGTGGGCGAAACCGCC---GGTG-------TCCTGGCTG-CCCTGCGACGGTCGTAGAGACGAGC-CCT-------------------C--CCCATTC---GT---------GGGGG---------------GCGGCTCTCGCGGCGTGC-AAAAGGTCGGTGATCCACCCGACCCGTCTTGAAACACGGACCAAGGAGTCTAACATGTGTGCGAGTCAGTGGGCGC----ACTAAACCCAGAGGCGTAATGAAAGTG-----------------AC------------ACGGGTTCG---GCTGTC-------GCCTCG--------------TGTG---GCAGCCG-GAC---TC---------------AGGGCCGATCCCT-CACCGGTTGCCC-TC-----------GCC----TCT-C----TC--CCGCG------------TCTCGGTA------AGCCGGGT-GAGCTAT-TTTCCCC---GGC----CAATGCT-----GCGG-GGCTC--GG---------GGGG---------AGG----CGGGG-TGCGATG-----GTGTCCGT---------AAACAAGA------------GCCTGCTG-T-TG------------CAGG--GGGGCGCAGGCCCGGGACTTGCCA---AGACGCCGC------GAGA-----------C---TG---TCAC-T------TT---GCT----------------------------------------------------------GTGAGGC---------------------TCCAGGGC------------------------------------------------------------------------------------CGATCAGCG---------------GGTCAT-------GCG-TGCAGTCGGCAAGTACCATGAGCAGACATGTTGGGACCCGAAAGATGGTGAACTATGCCTGGCCAGGATGAAGCCAGAGGAAACTCTGGTGGAGGTCCGTAGCGATTCTGACGTGCAAATCGATCGTCGGAGCTGGGTATAGGGGCGA-----------------------------------------------------------------------------------------------------------------------------------------------------------------------------------------------------------------------------------------------------------------------------------------------------------------------------------------------------------------------------------------------------------------------------------------------------------------------------------------------------------------------------------------------------------------------------------------------------------------------------------------------------------------------------------------------------------------------------------------------------------------------------------------------------------------------------------------------------------------------------------------------------------------------------------------------------------------------------------------------------------------------------------------------------------------------------------------------------------------------------------------------------------------------------------------------------------------------------------------------------------------------------------------------------------------------------------------------------------------------------------------------------------------------------------------------------------------------------------------------------------------------------------------------------------------------------------------------------------------------------------------------------------------------------------------------------------------------------------------------------------------------------------------------------------------------------------------------------------------------------------------------------------------------------------------------------------------------------------------------TTTGGTACTTGAGCTGGGATGGTAGGTACTTCATTGAGAATGATTATTCGGGTTGAATTGGGCCAACCAGGAAGCTTAATTGGAGATGACCAAATTTATAATGTAGTAGTCACAGCTCATGCTTTTGTGATAATTTTTTTTATAGTAATACCTATTATAATTGGGGGGTTTGGAAACTGATTAATTCCTTTGATATTGGGAGCTCCTGATATAGCTTTCCCTCGTATGAATAATATAAGATTTTGGTTGCTACCCTTTTCTTTAACTTTATTACTAACAAGAGGGATAGTAGAGAGAGGGGTAGGTACAGGATGAACTGTTTACCCACCTTTAGCTTCAGCAATTGCTCATGCTGGGGCATCAGTAGATTTAGGTATTTTTTCTTTGCACTTAGCCGGGGTGTCTTCTATTTTAGGATCAGTTAATTTTATAACAACAGCTATTAATATACGTGCGGTGGGTATAACTATAGATCGAATGCCATTATTTGTTTGGTCTGTGTTTATTACTACTGTTTTATTATTATTATCTTTACCTGTGTTAGCGGGAGCGATTACTATACTATTAACGGATCGAAACTTAAACACTTCTTTTTTCGATCCTGCT?????????????????????????????????????????????????????????????????????????????????????????????????????????????????????????????????????????????????????????????????????????????????????????????????????????????????????????????????????????????????????????????????????????????????????????????????????????????????????????????????????????????
Cambarus_acuminatus ----------------------------------------------------------------CTTTAAATTTAAAGAATTTGGCGGTGTTTTAGTCTAGTTAGAGGAACCTGTGTTATAAACGAAACAACACGCATTATCTTACTTATTTTAGTA--AGTCAGTTTGTATACCGTCATTAT-TAGATAA-TTTAGGAGAAAATATTATTG-AGGCC--ATAT-T--A-T-TGAGTATATTAGATCAAGGTGCAGCTTATGAGTAAGTAAATATGGGTTACAATAAAATTTATTTAG-TATGAATTAAGTATTAAAAT-A-TATTTATGAAGGAGGATTTAATTGTAAG--AAAAA-AGTAGTAAGGTTTTTTGATAAGAGCTCTAAATTAT-------------------------------???????????????????????????????????????????????????????????????????????????????????????????????????????????????????????????????????????????????????????????????????????????????????????????????????????????????????????????????????????????????????????????????????????????????????????????????????????????????????????????????????????????????????????????????????????????????????????????????????????????????????????????????????????????????????????????????????????????????????????????????????????????????????????????????????????????????????????????????????????????????????????????????????????????????????????????????????????????????????????????????????????????????????????????????????????????????????????????????????????????????????????????????????????????????????????????????????????????????????????????????????????????????????????????????????????????????????????????????????????????????????????????????????????????????????????????????????????????????????????????????????????????????????????????????????????????????????????????????????????????????????????????????????????????????????????????????????????????????????????????????????????????????????????????????????????????????????????????????????????????????????????????????????????????????????????????????????????????????????????????????????????????????????????????????????????????????????????????????????????????????????????????????????????????????????????????????????????????????????????????????????????????????????????????????????????????????????????????????????????????????????????????????????????????????????????????????????????????????????????????????????????????????????????????????????????????????????????????????????????????????????????????????????????????????????????????????????????????????????????????????????????????????????????????????????????????????????????????????????????????????????????????????????????????????????????????????????????????????????????????????????????????????????????????????????????????????????????????????????????????????????????????????????????????????????????????????????????????????????????????????????????????????????????????????????????????????????????????????????????????????????????????????????????????????????????????????????????????????????????????????????????????????????????????????????????????????????????????????????????????????????????????????????????????????????????????????????????????????????????????????????????????????????????????????????????????????????????????????????????????????????????????????????????????????????????????????????????????????????????????????????????????????????????????????????????????????????????????????????????????????????????????????????????????????????????????????????????????????????????????????????????????????????????????????????????????????????????????????????????????????????????????????????????????????????????????????????????????????????????????????????????????????????????????????????????????????????????????????????????????????????????????????????????????????????????????????????????????????????????????????????????????????????????????????????????????????????????????????????????????????????????????????????????????????????????????????????????????????????????????????????????????????????????????????????????????????????????????????????????????????????????????????????????????????????????????????????????????????????????????????????????????????????????????????????????????????????????????????????????????????????????????????????????????????????????????????????????????????????????????????????????????????????????????????????????????????????????????????????????????????????????????????????????????????????????????????????????????????????????????????????????????????????????????????????????????????????????????????????????????????????????????????????????????????????????????????????????????????????????????????????????????????????????????????????????????????????????????????????????????????????????????????????????????????????????????????????????????????????????????????????????????????????????????????????????????????????????????????????????????????????????????????????????????????????????????????????????????????????????????????????????????????????????????????????????????????????????????????????????????????????????????????????????????????????????????????????????????????????????????????????????????????????????????????????????????????????????????????????????????????????????????????????????????????????????????????????????????????????????????????????????????????????????????????????????????????????????????????????????????????????????????????????????????????????????????????????????????????????????????????????????????????????????????????????????????????????????????????????????????????????????????????????????????????????????????????????????????????????????????????????????????????????????????????????????????????????????????????????????????????????????????????????????????????????????????????????????????????????????????????????????????????????????????????????????????????????????????????????????????????????????????????????????????????????????????????????????????????????????????????????????????????????????????????????????????????????????????????????????????????????????????????????????????????????????????????????????????????????????????????????????????????????????????????????????????????????????????????????????????????????????????????????????????????????????????????????????????????????????????????????????????????????????????????????????????????????????????????????????????????????????????????????????????????????????????????????????????????????????????????????????????????????????????????????????????????????????????????????????????????????????????????????????????????????????????????????????????????????????????????????????????????????????????????????????????????????????????????????????????????????????????????????????????????????????????????????????????????????????????????????????????????????????????????????????????????????????????????????????????????????????????????????????????????????????????????????????????????????????????????????????????????????????????????????????????????????????????????????????????????????????????????????????????????????????????????????????????????????????????????????????????????????????????????????????????????????????????????????????????????????????????????????????????????????????????????????????????????????????????????????????????????????????????????????????????????????????????????????????????????????????????????????????????????????????????????????????????????????????????????????????????????????????????????????????????????????????????????????????????????????????????????????????????????????????????????????????????????????????????????????????????????????????????????????????????????????????????????????????????????????????????????????????????????????????????????????????????????????????????????????????????????????????????????????????????????????????????????????????????????????????????????????????????????????????????????????????????????????????????????????????????????????????????????????????????????????????????????????????????????????????????????????????????????????????????????????????????????????????????????????????????????????????????????????????????????????????????????????????????????????????????????????????????????????????????????????????????????????????????????????????????????????????????????????????????????????????????????????????????????????????????????????????????????????????????????????????????????????????????????????????????????????????????????????????????????????
Cambarus_asperimanus ????????????????????????????????????????????????????????????????????????????????????????????????????????????????????????????????????????????????????????????????????????????????????????????????????????????????????????????????????????????????????????????????????????????????????????????????????????????????????????????????????????????????????????????????????????????????????????????????????????????????????????????????????????-----------------------------------------------------------------------------TTTTT-AATTGAAGGCTAGAATG-AATGGTTGGACAAGAAATAACCTGTCTC-AAATTTA-ATATA-TTGAATTTAACTTTTAA-GTGAAAAGGCTTAAATAATCTGAAGGGACGATAAGACCCTATAAAAC-TTT--ATA-TT--T--A-AAA-GG-AGT-A-A-GCAAATT--TT-A-T-T-TA-----GA-A-GTTA-TTG--C---T--TGAA-AATATTT-TGTTGGGGCGACAAGAATAGGG-AGGTAAATAACTG-TT---T--T--TTT--TT---T---TTGA--CAATAATGTTT-GG---A--T-TAGTGAT-CCTG---AAA-GGA-T---AA-T-AAGATTAAGTTACTTTAGGG-ATAACA-GCG--TAA-TTTTCTTTAAGAGTTCTAATCGACAAGAGAGTTT-GC-GACCTCGATGTTGAATTAAAG-GTTCTTTATGGAGAAGCAGC------------------------------------------------------------------------------------??????????????????????????????????????????????????????????????????????????????????????????????????????????????????????????????????????????????????????????????????????????????????????????????????????????????????????????????????????????????????????????????????????????????????????????????????????????????????????????????????????????????????????????????????????????????????????????????????????????????????????????????????????????????????????????????????????????????????????????????????????????????????????????????????????????????????????????????????????????????????????????????????????????????????????????????????????????????????????????????????????????????????????????????????????????????????????????????????????????????????????????????????????????????????????????????????????????????????????????????????????????????????????????????????????????????????????????????????????????????????????????????????????????????????????????????????????????????????????????????????????????????????????????????????????????????????????????????????????????????????????????????????????????????????????????????????????????????????????????????????????????????????????????????????????????????????????????????????????????????????????????????????????????????????????????????????????????????????????????????????????????????????????????????????????????????????????????????????????????????????????????????????????????????????????????????????????????????????????????????????????????????????????????????????????????????????????????????????????????????????????????????????????????????????????????????????????????????????????????????????????????????????????????????????????????????????????????????????????????????????????????????????????????????????????????????????????????????????????????????????????????????????????????????????????????????????????????????????????????????????????????????????????????????????????????????????????????????????????????????????????????????????????????????????????????????????????????????????????????????????????????????????????????????????????????????????????????????????????????????????????????????????????????????????????????????????????????????????????????????????????????????????????????????????????????????????????????????????????????????????????????????????????????????????????????????????????????????????????????????????????????????????????????????????????????????????????????????????????????????????????????????????????????????????????????????????????????????????????????????????????????????????????????????????????????????????????????????????????????????????????????????????????????????????????????????????????????????????????????????????????????????????????????????????????????????????????????????????????????????????????????????????????????????????????????????????????????????????????????????????????????????????????????????????????????????????????????????????????????????????????????????????????????????????????????????????????????????????????????????????????????????????????????????????????????????????????????????????????????????????????????????????????????????????????????????????????????????????????????????????????????????????????????????????????????????????????????????????????????????????????????????????????????????????????????????????????????????????????????????????????????????????????????????????????????????????????????????????????????????????????????????????????????????????????????????????????????????????????????????????????????????????????????????????????????????????????????????????????????????????????????????????????????????????????????????????????????????????????????????????????????????????????????????????????????????????????????????????????????????????????????????????????????????????????????????????????????????????????????????????????????????????????????????????????????????????????????????????????????????????????????????????????????????????????????????????????????????????????????????????????????????????????????????????????????????????????????????????????????????????????????????????????????????????????????????????????????????????????????????????????????????????????????????????????????????????????????????????????????????????????????????????????????????????????????????????????????????????????????????????????????????????????????????????????????????????????????????????????????????????????????????????????????????????????????????????????????????????????????????????????????????????????????????????????????????????????????????????????????????????????????????????????????????????????????????????????????????????????????????????????????????????????????????????????????????????????????????????????????????????????????????????????????????????????????????????????????????????????????????????????????????????????????????????????????????????????????????????????????????????????????????????????????????????????????????????????????????????????????????????????????????????????????????????????????????????????????????????????????????????????????????????????????????????????????????????????????????????????????????????????????????????????????????????????????????????????????????????????????????????????????????????????????????????????????????????????????????????????????????????????????????????????????????????????????????????????????????????????????????????????????????????????????????????????????????????????????????????????????????????????????????????????????????????????????????????????????????????????????????????????????????????????????????????????????????????????????????????????????????????????????????????????????????????????????????????????????????????????????????????????????????????????????????????????????????????????????????????????????????????????????????????????????????????????????????????????????????????????????????????????????????????????????????????????????????????????????????????????????????????????????????????????????????????????????????????????????????????????????????????????????????????????????????????????????????????????????????????????????????????????------------------------GGGACTTCATTAAGATTGATTATCCGAGTTGAATTAGGCCAAGTAGGGGGTTTGATTGGAGATGATCAGATTTACAATGTTGTAGTAACAGCTCATGCTTTTGTGATGATTTTTTTTATAGTAATGCCTATTATAATTGGGGGATTTGGTAATTGATTAATTCCTTTGATGTTAGGGGCTCCTGATATAGCTTTCCCACGAATAAACAATATAAGATTTTGGTTGCTTCCTTTTTCTCTAACTTTATTATTAGCTAGTGGGATGGTAGAAAGAGGAGTTGGTACGGGGTGGACTGTTTATCCTCCTTTAGCTTCTGCAATTGCTCATGCAGGTGCATCGGTAGATCTTGGTATTTTTTCTTTGCATTTAGCAGGAGTATCTTCTATCTTAGGGTCAGTTAATTTTATAACAACAGCTATTAATATGCGGACGGCGGGTATAACTATGGATCGTATACCATTATTTGTTTGATCTGTATTTATTACTACTGTTTTATTATTATTATCTTTACCTGTGTTAGCGGGAGCAATTACTATGTTGTTAACAGATCGGAAT---------------------------?????????????????????????????????????????????????????????????????????????????????????????????????????????????????????????????????????????????????????????????????????????????????????????????????????????????????????????????????????????????????????????????????????????????????????????????????????????????????????????????????????????????
Cambarus_bartonii_bartonii -----------TAGTACACTTAAA-TTTAAT-TAGT-AGATACTAGAATATTAGGAGTTATGTTCTTTAAATTTAAAAAATTTGGCGGTGTTTTAGTCTAGTTAGAGGAACCTGTATTATAAACGAAACAACACGCATTATCTTACTTATTTTAGTA--AGACAGTTTGTATACCGTCATTAT-CAGATAA-TTTAGGAGAAAATATTATTG-AGGTC--ATAT-T--A-T-TGAGTATATTAGATCAAGGTGCAGCTTATGAGTAAGTAAATATGGGTTACAATAAAATTTATTTAG-TATGAATTAAATATTAAAAT-A-TATTTATGAAGGAGGATTTAATTGTAAG--AAAAA-AGTAGTAAGATTTTTTGATAAAAGCTCTAAATTAT----------------------------------------------------------------------------------------------------------------------------------------------------------------------------TA-TTGAATTTAACTTTTAA-GTGAAAAGGCTTAAATAATTTGAAGGGACGATAAGACCCTATAAAAC-TTT--ATA-TT--T--G-GGG-GT-CGT-A-G-GTAGGTT--TT-G-T-T-TG-----TT-A-GTTA-TGA--T---T--TTAA-AGTATTT-GGTTGGGGGGACAAGGATAAAA--AAAAAGTAACTG-TT---C--T--TTA--TT---T---TT-A--CAATAATGTTT-GG---T--A-TAATGAT-CCTA---AGA-WGG-A---TT-A-AAGATTAAGTTACTTTAGGG-ATAACA-GCG--TAA-TTTTCTTTGAGAGTTCTTATCAATAAGAGAGTTT-GC-GACCTCGATGTTGAATTAAAG-GTTCTTTATGGAGTAGAGACTGT-AAAA-GAAGGTCTGTTCGA-CCTTTAAATCTTTACATGATTTGAGTTCAGACCGGCGTGAG-------------------????????????????????????????????????????????????????????????????????????????????????????????????????????????????????????????????????????????????????????????????????????????????????????????????????????????????????????????????????????????????????????????????????????????????????????????????????????????????????????????????????????????????????????????????????????????????????????????????????????????????????????????????????????????????????????????????????????????????????????????????????????????????????????????????????????????????????????????????????????????????????????????????????????????????????????????????????????????????????????????????????????????????????????????????????????????????????????????????????????????????????????????????????????????????????????????????????????????????????????????????????????????????????????????????????????????????????????????????????????????????????????????????????????????????????????????????????????????????????????????????????????????????????????????????????????????????????????????????????????????????????????????????????????????????????????????????????????????????????????????????????????????????????????????????????????????????????????????????????????????????????????????????????????????????????????????????????????????????????????????????????????????????????????????????????????????????????????????????????????????????????????????????????????????????????????????????????????????????????????????????????????????????????????????????????????????????????????????????????????????????????????????????????????????????????????????????????????????????????????????????????????????????????????????????????????????????????????????????????????????????????????????????????????????????????????????????????????????????????????????????????????????????????????????????????????????????????????????????????????????????????????????????????????????????????????????????????????????????????????????????????????????????????????????????????????----------------------------------------------------------------------------------------------------------------------------------------------------------------------------------------------------------------------------------------------------------------------------------------------------------------------------------------------------------------------------------------------------------------------------------------------------------------------------------------------------------------------------------------------------------------------------------------------------------------------------------------------------------------------------------------------------TCAGCTCGTCGGCTGT-CGGCTGGGTGGGGA----------CGT-------AAC--------AAAGCGACC-CAGG---AATGCTTGGG-CGTG-CCTC--CACCCA-CGCCGGCGTCGGC-GGGCGTATTTCGCCTCACAGTAGGTCGCCGCGACCCGT------TGCTTT-TGGGGA---CGTC---GAAGGCCCG---GACGGATTGGTACCCTA------CC----GGCTGGGGATGCGGC---------------------------------------------------------------TTCGGCT--TCTCCTCT------------------------------TGTCCGGTGGGCGAAACCGCC---GGTG-------TCCTGGCTG-CCCTGCGACGGTCGTAGAGACGAGC-CCT-------------------C--CCCATTC---GT---------GGGGG---------------GCGGCTCTCGCGGCGTGC-AAAAGGTCGGTGATCCACCCGACCCGTCTTGAAACACGGACCAAGGAGTCTAACATGTGTGCGAGTCAGTGGGCGC----ACTAAACCCAGAGGCGTAATGAAAGTG-----------------AC------------ACGGGTTCG---GCTGTC-------GCCTCG--------------TGTG---GCAGCCG-GAC---TC---------------AGGGCCGATCCCT-CACCGGTTGCCC-TC-----------GCC----TCT-C----TC--CCGCG------------TCTCGGTA------AGCCGGGT-GAGCTAT-TTTCCCC---GGC----CAATGCT-----GCGG-GGCTC--GG---------GGGG---------AGG----CGGGGTTGCGATG-----GTGTCCGT---------CAAAAAGA------------GCCTGCTG-T-TG------------CAGG--GGGGCGCAGGCCCGGGACTTGCCA---GGACGCCGC------GAGA-----------C---TG---TCAC-T------TT---GCT----------------------------------------------------------GTGAGGC---------------------TCCAGGGC------------------------------------------------------------------------------------CGATCAGCG---------------GGTCAT-------GCG-TGCAGTCGGCAAGTACCATGAGCAGACATGTTGGGACCCGAAAGATGGTGAACTATGCCTGGCCAGGATGAAGCCAGAGGAAACTCTGGTGGAGGTCCGTAGCGATTCTGACGTGCAAATCGATCGTCGGAGCTGGGTATAGGGGCGAAAGACTAATCGAACCATCTAGTAGCTGGTTCCCTCCGAAGTTTCCCTCAGGATAGCTGGAACTCGTGGGATGAATTTCATCCGGTAAAGCGAATGATTAGAGGCCTTGGGGACGAAACGTCCTCAACCTATTCTCAAACTTTAAATGGGTGAGATGCCGAGCTTGCTTGAA--------------------------------------------------------------------------------------------------------------------------------------------------------------------------------------------------------------------------------------------------------------------------------------------------------------------------------------------------------------------------------------------------------------------------------------------------------------------------------------------------------------------------------------------------------------------------------------------------------------------------------------------------------------------------------------------------------------------------------------------------------------------------------------------------------------------------------------------------------------------------------------------------------------------------------------------------------------------------------------------------------------------------------------------------------------------------------------------------------------------------------------------------------------------------------------------------------------------------------------------------------------------------------------------------------------------------------------------------------------------------------------------------------------------------------------------------------------------------------------------------------------------------------------------------------------------------------------------------------------------------------------------------------------------------------------------------------------------------------------------------------------------------------------------------------------------TTTGGCACTTGGGCTGGAATAGTGGGGACTTCATTAAGGATAATTATTCGGGTTGAGTTAGGTCAGGTAGGTAGATTGATTGGGGATGACCAGATTTATAATGTAGTAGTAACAGCCCATGCTTTTGTTATAATTTTTTTTATAGTTATACCTATTATGATTGGGGGCTTTGGTAATTGGTTGATTCCTTTAATATTAGGAGCTCCGGATATAGCTTTCCCTCGAATAAACAATATAAGATTTTGGCTGCTTCCGTTTTCTCTGACATTATTATTAGCTAGGGGTATAGTGGAGAGGGGCGTGGGTACCGGGTGAACTGTTTACCCCCCTCTTGCTTCAGCAATTGCTCATGCGGGTGCGTCGGTAGATCTTGGTATTTTTTCTTTACATTTGGCGGGAGTATCTTCTATTTTAGGATCAGTTAATTTTATAACAACAGCTATTAATATACGAATGGTTGGTATAACTATGGATCGCATACCGTTATTTGTTTGATCTGTATTTATTACTACTGTTTTATTATTGTTATCTTTACCTGTATTAGCGGGGGCTATTACAATATTGCTGACAGATCGAAATTTAAATACTTCTTTTTTCGACCCTGCG---CGCAAGTCCACAGGAGGCAAGGCTCCTCGTAAGCAGCTGGCCACCAAGGCAGCACGCAAGTCTGCGCCTGCCACCGGGGGCGTGAAGAAGCCTCACCGTTACAGGCCCGGMACGGTCGCCCTGCGCGAGATCCGTCGTTACCAGAAGAGCACCGAGTTGCTCATCAGGAAACTTCCCTTCCAGCGTCTGGTGCGTGAGATTGCCCAGGACTTCAAGACCGATCTTCGCTTCCAGTCATCTGCCGTCATGGCTTTACAGGAGGCATCCGAGGCTTACCTGGTCGGTCTCTTCGAGGACACTAACCTCTGTGCCATCCATGCCAAGCGT---
Cambarus_batchi ----------------------------------------------------------------------------------------TGTTTTAGTCTAGTTAGAGGAACCTGTTTTATAAATGATACGACACGCATTATCTTACTTGCTTTGGCG--ACCTAGCTTGTATACCGTCATTAT-AAGATAA-TTTGGGAGAAAACATTGTTA-GAATC--ATAT-T--A-T-TGAATATATTAGATCAAGGTGCAGCTTATAGGTAAGTAAACATGGGTTACAATAAGATTTATTTAA-CACGAATTAGATATTTAAAT-A-TCTCTATGAAGGAGGATTTAATTGTAAG-AGAAGA-AATAATAAGATTTTCTGATAAAAGCTCTAAATTAT------------------------------------------------------------------------------------------------------ATTAGTTTTTT-AATTGAGGGCTAGAATG-AATGGTCGGACAAGAAATAAACTGTCTC-AGG-TTG-ATATA-TTGAATTTAACTTTTAA-GTGAAAAGGCTTAAATAATTTGAGGGGACGATAAGACCCTATAAAAC-TTT--ATA-TT--G--A-AAA-GT-GGT-A-G-GTACGAT--TT-G-T-T-TT-----AA-G-GTTA-CTA--C---T--TTAA-AGTATTT-GGTTGGGGCGACAAGAATAGAA-TAGAAAGTAGCTG-TT---T--T--TTT-TAT---T---TT-A--CAATGATGTTT-GG---G--T-TAGTGAT-CCTA---AAA-CGG-A---TTAA-AAGATTAAGTTACTTTAGGG-ATAACA-GCG--TAA-TTTTCTTTAAGAGTTCTTATCGATAAGAGAGTTT-GC-GACCTCGATGTTGAATTAAAG-GTTCTTTATGGAGTAGAGATTAT-AAGA-GAAGGTCTGTTCGA-CCTTTAAAATTTTACATGATTTGAGTTCAGACCGGTGTGAG-------------------????????????????????????????????????????????????????????????????????????????????????????????????????????????????????????????????????????????????????????????????????????????????????????????????????????????????????????????????????????????????????????????????????????????????????????????????????????????????????????????????????????????????????????????????????????????????????????????????????????????????????????????????????????????????????????????????????????????????????????????????????????????????????????????????????????????????????????????????????????????????????????????????????????????????????????????????????????????????????????????????????????????????????????????????????????????????????????????????????????????????????????????????????????????????????????????????????????????????????????????????????????????????????????????????????????????????????????????????????????????????????????????????????????????????????????????????????????????????????????????????????????????????????????????????????????????????????????????????????????????????????????????????????????????????????????????????????????????????????????????????????????????????????????????????????????????????????????????????????????????????????????????????????????????????????????????????????????????????????????????????????????????????????????????????????????????????????????????????????????????????????????????????????????????????????????????????????????????????????????????????????????????????????????????????????????????????????????????????????????????????????????????????????????????????????????????????????????????????????????????????????????????????????????????????????????????????????????????????????????????????????????????????????????????????????????????????????????????????????????????????????????????????????????????????????????????????????????????????????????????????????????????????????????????????????????????????????????????????????????????????????????????????????????????????????????------------------------------------------------------------------------------------------------------------------------------------------------------------------------------------------------------------------------------------------------------------------------------------------------------------------------------------------------------------------------------------------------------------------------------------------------------------------------------------------------------------------------------------------------------------------------------------------------------------------------------------------------------------------------------------------------------------------------------GGGGA----------CGT-------AAC--------AAAGCGACC-CAGG---AATGCTTGGG-CGTG-CCTC--CACCCA-CGCCGGCGTCGGC-GGGCGTATTTCGCCTCACAGTAGGTCGCCGCGACCCGT------TGCTTT-TGGGGA---CGTC---GAAGGCCCG---GACGGATTGGTACCCTA------CC----GGCTGGGGATGCGGC---------------------------------------------------------------TTCGGCT--TCTCCTCT------------------------------TGTCCGGTGGGCGAAACCGCC---GGTG-------TCCTGGCTG-CCCTGCGACGGTCGTAGAGACGAGC-CCT-------------------C--CCCATTC---GT---------GGGGG---------------GCGGCTCTCGCGGCGTGC-AAAAGGTCGGTGATCCACCCGACCCGTCTTGAAACACGGACCAAGGAGTCTAACATGTGTGCGAGTCAGTGGGCGC----ACTAAACCCAGAGGCGTAATGAAAGTG-----------------AC------------ACGGGTTCG---GCTGTC-------GCCTCG--------------TGTG---GCAGCCG-GAC---TC---------------AGGGCCGATCCCT-CACCGGTTGCCC-TC-----------GCC----TCT-C----TC--CCGCG------------TCTCGGTA------AGCCGGGT-GAGCTAT-TTTCCCC---GGC----CAATGCT-----GCGG-GGCTC--GG---------GGGG---------AGG----CGGGGTTGCGATG-----GTGTCCGT---------AAAAAAGA------------GCCTGCTG-T-TG------------CAGG--GGGGCGCAGGCCCGGGACTTGCCA---GGACGCCGC------GAGA-----------C---TG---TCAC-T------TT---GCT----------------------------------------------------------GTGAGGC---------------------TCCAGGGC------------------------------------------------------------------------------------CGATCAGCG---------------GGTCAT-------GCG-TGCAGTCGGCAAGTACCATGAGCAGACATGTTGGGACCCGAAAGATGGTGAACTATGCCTGGCCAGGATGAAGCCAGAGGAAACTCTGGTGGAGGTCCGTAGCGATTCTGACGTGCAAATCGATCGTCGGAGCTGGGTATAGGGGCGA-----------------------------------------------------------------------------------------------------------------------------------------------------------------------------------------------------------------------------------------------------------------------------------------------------------------------------------------------------------------------------------------------------------------------------------------------------------------------------------------------------------------------------------------------------------------------------------------------------------------------------------------------------------------------------------------------------------------------------------------------------------------------------------------------------------------------------------------------------------------------------------------------------------------------------------------------------------------------------------------------------------------------------------------------------------------------------------------------------------------------------------------------------------------------------------------------------------------------------------------------------------------------------------------------------------------------------------------------------------------------------------------------------------------------------------------------------------------------------------------------------------------------------------------------------------------------------------------------------------------------------------------------------------------------------------------------------------------------------------------------------------------------------------------------------------------------------------------------------------------------------------------------------------------------------------------------------------------------------------------------TTTGGATCTTGGGCTGGGATAGTGGGGGCATCATTAAGATTAATTATTCGGGTTGAATTAGGCCAAGTAGGTAGGTTGATTGGGGACGATCAGATTTATAATGTAGTGGTAACAGCTCACGCTTTCGTAATAATTTTCTTTATGGTAATACCTATCATAATCGGGGGGTTCGGTAATTGGTTAATTCCTTTAATATTAGGGGCTCCTGATATAGCTTTCCCACGAATAAATAATATGAGATTTTGGCTTCTTCCTTTTTCTTTAACTTTATTATTAGCTAGGGGTATAGTAGAGAGAGGGGTAGGTACTGGGTGAACTGTTTATCCTCCCTTAGCTTCTGCAATTGCTCACGCAGGTGCGTCGGTGGATCTCGGTATTTTTTCTTTACATTTAGCAGGTGTGTCTTCTATTTTAGGATCAGTAAATTTTATAACAACGGCTATTAATATGCGAATAGCAGGTATAACTATAGATCGTATACCTTTATTTGTTTGGTCTGTGTTTATTACT------------------------------------------------------------------------------------------------?????????????????????????????????????????????????????????????????????????????????????????????????????????????????????????????????????????????????????????????????????????????????????????????????????????????????????????????????????????????????????????????????????????????????????????????????????????????????????????????????????????????
Cambarus_bouchardi ????????????????????????????????????????????????????????????????????????????????????????????????????????????????????????????????????????????????????????????????????????????????????????????????????????????????????????????????????????????????????????????????????????????????????????????????????????????????????????????????????????????????????????????????????????????????????????????????????????????????????????????????????????-----------------------------------------------------------------------ATTAGTTTTTT-AATTGAAGGCTAGAATG-AATGGTTGGACAAGAAATAATCTGTCTC-AGA-TCA-ATATA-TTGAATTTAACTTTTAA-GTGAAAAGGCTTAAATAATCTGAAGGGACGATAAGACCCTATAAAAC-TTT--ATA-TT--T--A-GAA-GT-GAT-A-G-GTAAGTT--TT-G-T-T-TG-----TA-G-TTTAATTA--C---T--TTAA-AATATTT-GGTTGGGGTGACAAGGATAGAA-TAACAAGTAACTG-TT---T--T--TTT--TT---T---TA-A--CAATGATGTTT-GG---A--T-CGGTGAT-CCTA---AAA-GGA-T---TA-A-AAGATTAAGTTACTTTAGGG-ATAACA-GCG--TAA-TTTTCTTTAAGAGTTCTTATCGATAAGAGAGTTT-GC-GACCTCGATGTTGAATTAAAG-GTTCTTTATGGAGTAGAGACTAT-AAGA-GAAGGTCTGTTCGA-CCTTTAAAACTTTACATGATTTGAGTTCAGACCGGTGTGAG-------------------????????????????????????????????????????????????????????????????????????????????????????????????????????????????????????????????????????????????????????????????????????????????????????????????????????????????????????????????????????????????????????????????????????????????????????????????????????????????????????????????????????????????????????????????????????????????????????????????????????????????????????????????????????????????????????????????????????????????????????????????????????????????????????????????????????????????????????????????????????????????????????????????????????????????????????????????????????????????????????????????????????????????????????????????????????????????????????????????????????????????????????????????????????????????????????????????????????????????????????????????????????????????????????????????????????????????????????????????????????????????????????????????????????????????????????????????????????????????????????????????????????????????????????????????????????????????????????????????????????????????????????????????????????????????????????????????????????????????????????????????????????????????????????????????????????????????????????????????????????????????????????????????????????????????????????????????????????????????????????????????????????????????????????????????????????????????????????????????????????????????????????????????????????????????????????????????????????????????????????????????????????????????????????????????????????????????????????????????????????????????????????????????????????????????????????????????????????????????????????????????????????????????????????????????????????????????????????????????????????????????????????????????????????????????????????????????????????????????????????????????????????????????????????????????????????????????????????????????????????????????????????????????????????????????????????????????????????????????????????????????????????????????????????????????????????------------------------------------------------------------------------------------------------------------------------------------------------------------------------------------------------------------------------------------------------------------------------------------------------------------------------------------------------------------------------------------------------------------------------------------------------------------------------------------------------------------------------------------------------------------------------------------------------------------------------------------------------------------------------------------------------------------------------------GGGGA----------CGT-------AAC--------AAAGCGACC-CAGG---AATGCTTGGG-CGTG-CCTC--CACCCA-CGCCGGCGTCGGC-GGGCGTATTTCGCCTCACAGTAGGTCGCCGCGACCCGT------TGCTTT-TGGGGA---CGTC---GAAGGCCCG---GACGGATTGGTACCCTA------CC----GGCTGGGGATGCGGC---------------------------------------------------------------TTCGGCT--TCTCCTCT------------------------------TGTCCGGTGGGCGAAACCGCC---GGTG-------TCCTGGCTG-CCCTGCGACGGTCGTAGAGACGAGC-CCT-------------------C--CCCATTC---GT---------GGGGG---------------GCGGCTCTCGCGGCGTGC-AAAAGGTCGGTGATCCACCCGACCCGTCTTGAAACACGGACCAAGGAGTCTAACATGTGTGCGAGTCAGTGGGCGC----ACTAAACCCAGAGGCGTAATGAAAGTG-----------------AC------------ACGGGTTCG---GCTGTC-------GCCTCG--------------TGTG---GCAGCCG-GAC---TC---------------AGGGCCGATCCCT-CACCGGTTGCCC-TC-----------GCC----TCT-C----TC--CCGCG------------TCTCGGTA------AGCCGGGT-GAGCTAT-TTTCCCC---GGC----CAATGCT-----GCGG-GGCTC--GG---------GGGG---------AGG----CGGGGTTGCGATG-----GTGTCCGT---------AAAAAAGA------------GCCTGCTG-T-TG------------CAGG--GGGGCGCAGGCCCGGGACTTGCCA---GGACGCCGC------GAGA-----------C---TG---TCAC-T------TT---GCT----------------------------------------------------------GTGAGGC---------------------TCCAGGGC------------------------------------------------------------------------------------CGATCAGCG---------------GGTCAT-------GCG-TGCAGTCGGCAAGTACCATGAGCAGACATGTTGGGACCCGAAAGATGGTGAACTATGCCTGGCCAGGATGAAGCCAGAGGAAACTCTGGTGGAGGTCCGTAGCGATTCTGACGTGCAAATCGATCGTCGGAGCTGGGTATAGGGGCGA-----------------------------------------------------------------------------------------------------------------------------------------------------------------------------------------------------------------------------------------------------------------------------------------------------------------------------------------------------------------------------------------------------------------------------------------------------------------------------------------------------------------------------------------------------------------------------------------------------------------------------------------------------------------------------------------------------------------------------------------------------------------------------------------------------------------------------------------------------------------------------------------------------------------------------------------------------------------------------------------------------------------------------------------------------------------------------------------------------------------------------------------------------------------------------------------------------------------------------------------------------------------------------------------------------------------------------------------------------------------------------------------------------------------------------------------------------------------------------------------------------------------------------------------------------------------------------------------------------------------------------------------------------------------------------------------------------------------------------------------------------------------------------------------------------------------------------------------------------------------------------------------------------------------------------------------------------------------------------------------------TTTGGTACTTGGGCTGGGATAGTAGGGACTTCATTGAGGTTAATTATTCGAGTCGAATTAGGTCAGGTAGGTAGGTTGATTGGGGATGATCAAATTTATAATGTGGTAGTAACAGCTCATGCTTTTGTAATAATTTTCTTTATAGTAATACCTATTATAATTGGAGGGTTTGGCAATTGGTTGATTCCTTTAATATTAGGGGCTCCTGATATAGCTTTTCCTCGAATAAATAATATAAGATTTTGGTTGCTTCCTTTTTCTTTGACTTTATTATTAGCTAGTGGAATAGTAGAGAGGGGGGTAGGTACTGGGTGAACTGTATACCCT---------------------------------------------------------------------------------------------------------------------------------------------------------------------------------------------------------------------------------------------------------------------------------------?????????????????????????????????????????????????????????????????????????????????????????????????????????????????????????????????????????????????????????????????????????????????????????????????????????????????????????????????????????????????????????????????????????????????????????????????????????????????????????????????????????????
Cambarus_brachydactylus ----------------------------------------------------------------CTTTAAATTTAAAAAATTTGGCGGTGTTTTAGTCTAGTTAGAGGAACCTGTTTTATAAACGATACAACACGCATTATCTTACTTGTTTTAGTA--ATTCAGCTTGTATACCGTCATTAT-AAGATAA-TTTAGGAGAGAATATTGTTA-GAATT--ATAT-T--A-T-TAAATATATTAGATCAAGGTGCAGCTTATAGGTAAGTAAATATGGGTTACAATAAAATTTATTTAA-TACGAATTAGGTATTTAAAT-G-TATTTATAAAGGAGGATTTAATTGTAAG-AAAAGA-AGTAGTAAGGTATTCTGATAAAAGCTCTAAATTAT------------------------------------------------------------------------------------------------------ATTAGTTTTTT-AATTGGAGGCTGGAATG-AATGGTTGGACAAGAAATAATCTGTCTT-AGG-TTA-ATATA-TTGAATTTAACTTTTAA-GTGAAAAGGCTTAAATAATCTGAAGGGACGATAAGACCCTATAAAAC-TTT--ATA-TT--G--A-AAA-AT-GGT-A-G-GTATGGT--TT-A-T-C-TA-----AG-G-ATCA-TTA--T---T--TTTT-AGTATTT-GGTTGGGGCGACAAAAATAGAA-TAATAAGTAACTG-TT---T--T--TTT--TT---T---TA-A--CAATGATGTTT-GA---G--T-TAGTGAT-CCTA---AAA-TGG-A---TT-A-GAGATTAAGTTACTTTAGGG-ATAACA-GCG--TAA-TTTTCTTAAAGAGTTCTTATCGATAAGAACGTTT-GC-GACCTCGATGTTGAATTAAAG-GTTCTTTATGGAGTAGAGACTAT-AAGA-GAAGGTCTGTTCGA-CCTTTAAAACTTTACATGATTTGAGTTCAGACCGGTGTGAG-------------------??????????????????????????????????????????????????????????????????????????????????????????????????????????????????????????????????????????????????????????????????????????????????????????????????????????????????????????????????????????????????????????????????????????????????????????????????????????????????????????????????????????????????????????????????????????????????????????????????????????????????????????????????????????????????????????????????????????????????????????????????????????????????????????????????????????????????????????????????????????????????????????????????????????????????????????????????????????????????????????????????????????????????????????????????????????????????????????????????????????????????????????????????????????????????????????????????????????????????????????????????????????????????????????????????????????????????????????????????????????????????????????????????????????????????????????????????????????????????????????????????????????????????????????????????????????????????????????????????????????????????????????????????????????????????????????????????????????????????????????????????????????????????????????????????????????????????????????????????????????????????????????????????????????????????????????????????????????????????????????????????????????????????????????????????????????????????????????????????????????????????????????????????????????????????????????????????????????????????????????????????????????????????????????????????????????????????????????????????????????????????????????????????????????????????????????????????????????????????????????????????????????????????????????????????????????????????????????????????????????????????????????????????????????????????????????????????????????????????????????????????????????????????????????????????????????????????????????????????????????????????????????????????????????????????????????????????????????????????????????????????????????????????????????????????????????????????????????????????????????????????????????????????????????????????????????????????????????????????????????????????????????????????????????????????????????????????????????????????????????????????????????????????????????????????????????????????????????????????????????????????????????????????????????????????????????????????????????????????????????????????????????????????????????????????????????????????????????????????????????????????????????????????????????????????????????????????????????????????????????????????????????????????????????????????????????????????????????????????????????????????????????????????????????????????????????????????????????????????????????????????????????????????????????????????????????????????????????????????????????????????????????????????????????????????????????????????????????????????????????????????????????????????????????????????????????????????????????????????????????????????????????????????????????????????????????????????????????????????????????????????????????????????????????????????????????????????????????????????????????????????????????????????????????????????????????????????????????????????????????????????????????????????????????????????????????????????????????????????????????????????????????????????????????????????????????????????????????????????????????????????????????????????????????????????????????????????????????????????????????????????????????????????????????????????????????????????????????????????????????????????????????????????????????????????????????????????????????????????????????????????????????????????????????????????????????????????????????????????????????????????????????????????????????????????????????????????????????????????????????????????????????????????????????????????????????????????????????????????????????????????????????????????????????????????????????????????????????????????????????????????????????????????????????????????????????????????????????????????????????????????????????????????????????????????????????????????????????????????????????????????????????????????????????????????????????????????????????????????????????????????????????????????????????????????????????????????????????????????????????????????????????????????????????????????????????????????????????????????????????????????????????????????????????????????????????????????????????????????????????????????????????????????????????????????????????????????????????????????????????????????????????????????????????????????????????????????????????????????????????????????????????????????????????????????????????????????????????????????????????????????????????????????????????????????????????????????????????????????????????????????????????????????????????????????????????????????????????????????????????????????????????????????????????????????????????????????????????????????????????????????????????????????????????????????????????????????????????????????????????????????????????????????????????????????????????????????????????????????????????????????????????????????????????????????????????????????????????????????????????????????????????????????????????????????????????????????????????????????????????????????????????????????????????????????????????????????????????????????????????????????????????????????????????????????????????????????????????????????????????????????????????????????????????????????????????????????????????????????????????????????????????????????????????????????????????????????????????????????????????????????????????????????????????????????????????????????????????????????????????????????????????????????????????????????????????????????????????????????????????????????????????????????????????????????????????????????????????????????????????????????????????????????????????????????????????????????????????????????????????????????????????????????????????????????????????????????????????????????????????????????????????????????????????????????????????????????????????????????????????????????????????????????????????????????????????????????????????????????????????????????????TTTGGTACTTGGGCTGGGATAGTAGGGACTTCATTGAGGATAATTATTCGAGTTGAATTAGGCCAAGTAGGTAGATTGATCGGAGATGATCAAATTTATAATGTGGTAGTAACCGCACATGCTTTTGTAATAATTTTTTTTATGGTAATACCTATTATAATTGGGGGATTTGGTAATTGATTAATTCCTTTAATATTAGGGGCACCTGATATAGCTTTTCCACGGATGAATAATATAAGGTTTTGATTACTCCCCTTTTCTTTAACTTTATTATTAACTAGGGGTATAGTAGAGAGAGGAGTAGGTACTGGGTGAACTGTTTATCCACCTCTCGCATCTGCAATTGCCCACTCGGGTGCGAGAGTAGATCTTGGTATTTTTTCTTTACATTTAGCAGGGGTATCCTCTATTTTAGGGTCAGTAAATTTTATGACAACGGTTATTAATATGCGAATAGCAGGTATAACTATAGATCGTATACCTTTATTTGTTTGGTCTGTGTTTATTACTACTGTTTTATTATTGTTATCTTTACCTGTATTAGCGGGAGCAATTACTATATTGTTGACGGATCGAAATTTAAATACTTCTTTTTTCGATCCTGCG?????????????????????????????????????????????????????????????????????????????????????????????????????????????????????????????????????????????????????????????????????????????????????????????????????????????????????????????????????????????????????????????????????????????????????????????????????????????????????????????????????????????
Cambarus_carinirostris -----------TAGTACACTTAAA-TTTAAT-TAGT-AAATACTAGAATATTAGGAGTTATGTTCTTTAAATTTAAAAAATTTGGCGGTGTTTTAGTCTAGTTAGAGGAACCTGTATTATAAACGAAACAACACGCATTATCTTACTTATTTTAGTA--AGACAGTTTGTATACCGTCATTAT-CAGATAA-TTTAGGAGAAAATATTATTG-AGGCC--ATAT-T--A-T-TGAGTATATTAGATCAAGGTGCAGCTTATGAGTAAGTAAATATGGGTTACAATAAAATTTATTTAG-TATGAATTAAATATTAAAAT-A-TATTTATGAAGGAGGATTTAATTGTAAG--AAAAA-AGTAGTAAGATTTTTTGATAAAAGCTCTAAATTAT-------------------------------??????????????????????????????????????????????????????????????????????????????????????????????????????????????????????????????????????????????????????????????????????????????????????????????????????????????????????????????????????????????????????????????????????????????????????????????????????????????????????????????????????????????????????????????????????????????????????????????????????????????????????????????????????????????????????????????????????????????????????????????????????????????????????????????????????????????????????????????????????????????????????????????????????????????????????????????????????????????????????????????????????????????????????????????????????????????????????????????????????????????????????????????????????????????????????????????????????????????????????????????????????????????????????????????????????????????????????????????????????????????????????????????????????????????????????????????????????????????????????????????????????????????????????????????????????????????????????????????????????????????????????????????????????????????????????????????????????????????????????????????????????????????????????????????????????????????????????????????????????????????????????????????????????????????????????????????????????????????????????????????????????????????????????????????????????????????????????????????????????????????????????????????????????????????????????????????????????????????????????????????????????????????????????????????????????????????????????????????????????????????????????????????????????????????????????????????????????????????????????????????????????????????????????????????????????????????????????????????????????????????????????????????????????????????????????????????????????????????????????????????????????????????????????????????????????????????????????????????????????????????????????????????????????????????????????????????????????????????????????????????????????????????????????????????????????????????????????????????????????????????????????????????????????????????????????????????????????????????????????????????????????????????????????????????????????????????????????????????????????????????????????????????????????????????????????????????????????????????????????????????????????????????????????????????????????????????????????????????????????????????????????????????????????????????????????????????????????????????????????????????????????????????????????????????????????????????????????????????????????????????????????????????????????????????????????????????????????????????????????????????????????????????????????????------------------------------------------------------------------------------------------------------------------------------------------------------------------------------------------------------------------------------------------------------------------------------------------------------------------------------------------------------------------------------------------------------------------------------------------------------------------------------------------------------------------------------------------------------------------------------------------------------------------------------------------------------------------------------------------------------------------------------GGGGA----------CGT-------AAC--------AAAGCGACC-CAGG---AATGCTTGGG-CGTG-CCTC--CACCCA-CGCCGGCGTCGGC-GGGCGTATTTCGCCTCACAGTAGGTCGCCGCGACCCGT------TGCTTT-TGGGGA---CGTC---GAAGGCCCG---GACGGATTGGTACCCTA------CC----GGCTGGGGATGCGGC---------------------------------------------------------------TTCGGCT--TCTCCTCT------------------------------TGTCCGGTGGGCGAAACCGCC---GGTG-------TCCTGGCTG-CCCTGCGACGGTCGTAGAGACGAGC-CCT-------------------C--CCCATTC---GT---------GGGGG---------------GCGGCTCTCGCGGCGTGC-AAAAGGTCGGTGATCCACCCGACCCGTCTTGAAACACGGACCAAGGAGTCTAACATGTGTGCGAGTCAGTGGGCGC----ACTAAACCCAGAGGCGTAATGAAAGTG-----------------AC------------ACGGGTTCG---GCTGTC-------GCCTCG--------------TGTG---GCAGCCG-GAC---TC---------------AGGGCCGATCCCT-CACCGGTTGCCC-TC-----------GCC----TCT-C----TC--CCGCG------------TCTCGGTA------AGCCGGGT-GAGCTAT-TTTCCCC---GGC----CAATGCT-----GCGG-GGCTC--GG---------GGGG---------AGG----CGGGGTTGCGATG-----GTGTCCGT---------CAAAAAGA------------GCCTGCTG-T-TG------------CAGG--GGGGCGCAGGCCCGGGACTTGCCA---GGACGCCGC------GAGA-----------C---TG---TCAC-T------TT---GCT----------------------------------------------------------GTGAGGC---------------------TCCAGGGC------------------------------------------------------------------------------------CGATCAGCG---------------GGTCAT-------GCG-TGCAGTCGGCAAGTACCATGAGCAGACATGTTGGGACCCGAAAGATGGTGAACTATGCCTGGCCAGGATGAAGCCAGAGGAAACTCTGGTGGAGGTCCGTAGCGATTCTGACGTGCAAATCGATCGTCGGAGCTGGGTATAGGGGCGA-----------------------------------------------------------------------------------------------------------------------------------------------------------------------------------------------------------------------------------------------------------------------------------------------------------------------------------------------------------------------------------------------------------------------------------------------------------------------------------------------------------------------------------------------------------------------------------------------------------------------------------------------------------------------------------------------------------------------------------------------------------------------------------------------------------------------------------------------------------------------------------------------------------------------------------------------------------------------------------------------------------------------------------------------------------------------------------------------------------------------------------------------------------------------------------------------------------------------------------------------------------------------------------------------------------------------------------------------------------------------------------------------------------------------------------------------------------------------------------------------------------------------------------------------------------------------------------------------------------------------------------------------------------------------------------------------------------------------------------------------------------------------------------------------------------------------------------------------------------------------------------------------------------------------------------------------------------------------------------------------TTTGGCACTTGGGCTGGAATAGTGGGGACTTCATTAAGGATAATTATTCGGGTTGAGTTAGGTCAGGTAGGTAGATTGATTGGGGATGACCAGATTTATAATGTAGTAGTAACAGCCCATGCTTTTGTTATAATTTTTTTTATAGTTATACCTATTATGATTGGGGGTTTTGGTAATTGGTTAATTCCTTTAATATTGGGAGCTCCGGATATAGCTTTCCCTCGAATAAACAATATAAGATTTTGGTTGCTTCCTTTTTCTCTAACATTATTATTAGCTAGGGGTATGGTGGAGAGGGGAGTGGGTACCGGGTGAACTGTTTACCCTCCTCTCGCTTCAGCAATTGCTCACGCAGGTGCGTCGGTAGATCTTGGTATTTTTTCTTTACATTTGGCGGGAGTATCTTCTATTTTAGGATCAGTTAATTTTATAACAACAGCTATTAATATACGAATGGTTGGTATAACTATGGATCGCATACCATTATTTGTTTGATCTGTATTTATTACTACTGTTTTATTATTGTTATCTTTACCTGTATTAGCGGGTGCTATTACAATATTGCTGACAGATCGAAATTTAAATACTTCTTTTTTTGACCCTGCG?????????????????????????????????????????????????????????????????????????????????????????????????????????????????????????????????????????????????????????????????????????????????????????????????????????????????????????????????????????????????????????????????????????????????????????????????????????????????????????????????????????????
Cambarus_chasmodactylus ----------------------------------------------------------------CTTTAAATTTAAAGAATTTGGCGGTGTTTTAGTCTAGTTAGAGGAACCTGTATTATAAACGACATGACACGCATTATCTTACTTATTTTAGTA--AATCAGTTTGTATACCGTCATTAT-TAGATAA-TTTATGAGAAAATATTATTG-AAGTC--ATAT-T--A-T-TGAGTATATTAGATCAAGGTGCAGCTTATAAGTAAGTAAATATGGGTTACAATAAAATTTATTTAA-TATGAATTAGGTATTTAAAT-A-TATTTATGAAGGGGGATTTAATTGTAAG-AAAAAA-AATAGTAAGGTTTTTTGATAGGAGCTCTAAATTAT-------------------------------???????????????????????????????????????????????????????????????????????????????????????????????????????????????????????????????????????????????????????????????????????????????????????????????????????????????????????????????????????????????????????????????????????????????????????????????????????????????????????????????????????????????????????????????????????????????????????????????????????????????????????????????????????????????????????????????????????????????????????????????????????????????????????????????????????????????????????????????????????????????????????????????????????????????????????????????????????????????????????????????????????????????????????????????????????????????????????????????????????????????????????????????????????????????????????????????????????????????????????????????????????????????????????????????????????????????????????????????????????????????????????????????????????????????????????????????????????????????????????????????????????????????????????????????????????????????????????????????????????????????????????????????????????????????????????????????????????????????????????????????????????????????????????????????????????????????????????????????????????????????????????????????????????????????????????????????????????????????????????????????????????????????????????????????????????????????????????????????????????????????????????????????????????????????????????????????????????????????????????????????????????????????????????????????????????????????????????????????????????????????????????????????????????????????????????????????????????????????????????????????????????????????????????????????????????????????????????????????????????????????????????????????????????????????????????????????????????????????????????????????????????????????????????????????????????????????????????????????????????????????????????????????????????????????????????????????????????????????????????????????????????????????????????????????????????????????????????????????????????????????????????????????????????????????????????????????????????????????????????????????????????????????????????????????????????????????????????????????????????????????????????????????????????????????????????????????????????????????????????????????????????????????????????????????????????????????????????????????????????????????????????????????????????????????????????????????????????????????????????????????????????????????????????????????????????????????????????????????????????????????????????????????????????????????????????????????????????????????????????????????????????????????????????????????????????????????????????????????????????????????????????????????????????????????????????????????????????????????????????????????????????????????????????????????????????????????????????????????????????????????????????????????????????????????????????????????????????????????????????????????????????????????????????????????????????????????????????????????????????????????????????????????????????????????????????????????????????????????????????????????????????????????????????????????????????????????????????????????????????????????????????????????????????????????????????????????????????????????????????????????????????????????????????????????????????????????????????????????????????????????????????????????????????????????????????????????????????????????????????????????????????????????????????????????????????????????????????????????????????????????????????????????????????????????????????????????????????????????????????????????????????????????????????????????????????????????????????????????????????????????????????????????????????????????????????????????????????????????????????????????????????????????????????????????????????????????????????????????????????????????????????????????????????????????????????????????????????????????????????????????????????????????????????????????????????????????????????????????????????????????????????????????????????????????????????????????????????????????????????????????????????????????????????????????????????????????????????????????????????????????????????????????????????????????????????????????????????????????????????????????????????????????????????????????????????????????????????????????????????????????????????????????????????????????????????????????????????????????????????????????????????????????????????????????????????????????????????????????????????????????????????????????????????????????????????????????????????????????????????????????????????????????????????????????????????????????????????????????????????????????????????????????????????????????????????????????????????????????????????????????????????????????????????????????????????????????????????????????????????????????????????????????????????????????????????????????????????????????????????????????????????????????????????????????????????????????????????????????????????????????????????????????????????????????????????????????????????????????????????????????????????????????????????????????????????????????????????????????????????????????????????????????????????????????????????????????????????????????????????????????????????????????????????????????????????????????????????????????????????????????????????????????????????????????????????????????????????????????????????????????????????????????????????????????????????????????????????????????????????????????????????????????????????????????????????????????????????????????????????????????????????????????????????????????????????????????????????????????????????????????????????????????????????????????????????????????????????????????????????????????????????????????????????????????????????????????????????????????????????????????????????????????????????????????????????????????????????????????????????????????????????????????????????????????????????????????????????????????????????????????????????????????????????????????????????????????????????????????????????????????????????????????????????????????????????????????????????????????????????????????????????????????????????????????????????????????????????????????????????????????????????????????????????????????????????????????????????????????????????????????????????????????????????????????????????????????????????????????????????????????????????????????????????????????????????????????????????????????????????????????????????????????????????????????????????????????????????????????????????????????????????????????????????????????????????????????????????????????????????????????????????????????????????????????????????????????????????????????????????????????????????????????????????????????????????????????????????????????????????????????????????????????????????????????????????????????????????????????????????????????????????????????????????????????????????????????????????????????????????????????????????????????????????????????????????????????????????????????????????????????????????????????????????????????????????????????????????????????????????????????????????????????????????????????????????????????????????????????????????????????????????????????????????????????????????????????????????????????????????????????????????????????????????????????????????????????????????????????????????????????????????????????????????????????????????????????????????????????????????????????????????????????????????????????????????????????????????????????????????????????????????????????????????????????????????????????????????????????????????????????????????????????????????????????????????????????????????????????????????????????????????????????????????????????????????????????????
Cambarus_coosae -------------------------------------------------------------------------------ATTTGGCGGTGTTTTAGTCTGGTTAGAGGAACCTGTGTTATAAATGATACGGCACGCATTATCTTACTTATTTTAGTA--AATCAGTTTGTATACCGTCATTAT-TAGATAA-TTTATGAGAAAATATTATTA-AGATC--ATAT-T--A-T-TGAGTATATTAGATCAAGGTGCAGCTTATGAGTAAGTAAATATGGGTTACAATAAAATTTATTTAA-TATGAATTAGGTATTTAAAT-A-TATTTATGAAGGAGGATTTAATTGTAAG--AAAAA-AATAGTAAGATTTTTTGATAAAAGCTCTAAATTAT------------------------------------------------------------------------------------------------------ATTAGTTTTTT-AATTGAAGGCTAGAATG-AATGGTTGGACAAGAAGCAAACTGTCTC-TGG-TTA-ATATA-TTGAATTTAACTTTTAA-GTGAAAAGGCTTAAATAATCTGAAGGGACGATAAGACCCTATAAAAC-TTT--ATA-TT--G--A-GAA-GT-AAT-G-G-GCAGGTT--TT-G-T-T-TA-----GA-A-GTTA-TTA-TT---T--TTAG-AGTATTT-GGTTGGGGCGACAAGGATAAAA--AGAAAGTAACTG-TT---C--T--TTT--AT---T---TT-A--CAATAATGTTTGGG---T--A-TAATGAT-CCTA---ATA-TGG-A---TT-A-AAGATTAAGTTACTTTAGGG-ATAACA-GCG--TAA-TTTTCTTTGAGAGTTCTTATCGATAAGAGAGTTT-GC-GACCTCGATGTTGAATTAAAG-GTTCTTTATGGAGTAGAGACTAT-AAGA-GAAGGTCTGTTCGA-CCTTTAAAACTTTACATGAT----------------------------------------??????????????????????????????????????????????????????????????????????????????????????????????????????????????????????????????????????????????????????????????????????????????????????????????????????????????????????????????????????????????????????????????????????????????????????????????????????????????????????????????????????????????????????????????????????????????????????????????????????????????????????????????????????????????????????????????????????????????????????????????????????????????????????????????????????????????????????????????????????????????????????????????????????????????????????????????????????????????????????????????????????????????????????????????????????????????????????????????????????????????????????????????????????????????????????????????????????????????????????????????????????????????????????????????????????????????????????????????????????????????????????????????????????????????????????????????????????????????????????????????????????????????????????????????????????????????????????????????????????????????????????????????????????????????????????????????????????????????????????????????????????????????????????????????????????????????????????????????????????????????????????????????????????????????????????????????????????????????????????????????????????????????????????????????????????????????????????????????????????????????????????????????????????????????????????????????????????????????????????????????????????????????????????????????????????????????????????????????????????????????????????????????????????????????????????????????????????????????????????????????????????????????????????????????????????????????????????????????????????????????????????????????????????????????????????????????????????????????????????????????????????????????????????????????????????????????????????????????????????????????????????????????????????????????????????????????????????????????????????????????????????????????????????????????????????????????????????????????????????????????????????????????????????????????????????????????????????????????????????????????????????????????????????????????????????????????????????????????????????????????????????????????????????????????????????????????????????????????????????????????????????????????????????????????????????????????????????????????????????????????????????????????????????????????????????????????????????????????????????????????????????????????????????????????????????????????????????????????????????????????????????????????????????????????????????????????????????????????????????????????????????????????????????????????????????????????????????????????????????????????????????????????????????????????????????????????????????????????????????????????????????????????????????????????????????????????????????????????????????????????????????????????????????????????????????????????????????????????????????????????????????????????????????????????????????????????????????????????????????????????????????????????????????????????????????????????????????????????????????????????????????????????????????????????????????????????????????????????????????????????????????????????????????????????????????????????????????????????????????????????????????????????????????????????????????????????????????????????????????????????????????????????????????????????????????????????????????????????????????????????????????????????????????????????????????????????????????????????????????????????????????????????????????????????????????????????????????????????????????????????????????????????????????????????????????????????????????????????????????????????????????????????????????????????????????????????????????????????????????????????????????????????????????????????????????????????????????????????????????????????????????????????????????????????????????????????????????????????????????????????????????????????????????????????????????????????????????????????????????????????????????????????????????????????????????????????????????????????????????????????????????????????????????????????????????????????????????????????????????????????????????????????????????????????????????????????????????????????????????????????????????????????????????????????????????????????????????????????????????????????????????????????????????????????????????????????????????????????????????????????????????????????????????????????????????????????????????????????????????????????????????????????????????????????????????????????????????????????????????????????????????????????????????????????????????????????????????????????????????????????????????????????????????????????????????????????????????????????????????????????????????????????????????????????????????????????????????????????????????????????????????????????????????????????????????????????????????????????????????????????????????????????????????????????????????????????????????????????????????????????????????????????????????????????????????????????????????????????????????????????????????????????????????????????????????????????????????????????????????????????????????????????????????????????????????????????????????????????????????????????????????????????????????????????????????????????????????????????????????????????????????????????????????????????????????????????????????????????????????????????????????????????????????????????????????????????????????????????????????????????????????????????????????????????????????????????????????????????????????????????????????????????????????????????????????????????????????????????????????????????????????????????????????????????????????????????????????????????????????????????????????????????????????????????????????????????????????????????????????????????????????????????????????????????????????????????????????????????????????????????????????????????????????????????????????????????????????????????????????????????????????????????????????????????????????????????????????????????????????????????????????????????????????????????????????????????????????????????????????????????????????TTTGGTGTTTGGGCAGGTATAGTGGGAACCTCATTAAGGTTGATTATTCGAGTTGAATTAGGCCAGGTGGGTAGATTGATTGGAGATGACCAGATTTATAATGTGGTAGTAACAGCTCATGCTTTTGTTATAATTTTTTTTATAGTAATACCTATTATAATTGGGGGGTTTGGGAACTGGTTGATTCCTTTAATGCTTGGCGCTCCGGATATAGCTTTTCCTCGGATGAATAATATAAGATTTTGATTGCTTCCTTTTTCTTTAACATTATTATTAGCTAGGGGCATAGTAGAGAGGGGAGTAGGCACGGGGTGAACTGTTTACCCCCCTCTCGCTTCAGCAATCGCTCATGCGGGTGCATCAGTAGATCTTGGTATTTTTTCTTTACATTTGGCGGGGGTGTCTTCTATTTTAGGGTCAGTTAATTTTATAACAACAGTTATCAATATGCGGGTGGTTGGTATAACTATAGATCGTATACCGTTATTTGTTTGATCTGTATTTATTACTACTGTTTTATTATTATTATCTTTGCCTGTATTAGCGGGAGCAATCACAATATTGTTAACAGATCGAAATTTAAATACTTCTTTTTTTGACCCTGCG?????????????????????????????????????????????????????????????????????????????????????????????????????????????????????????????????????????????????????????????????????????????????????????????????????????????????????????????????????????????????????????????????????????????????????????????????????????????????????????????????????????????
Cambarus_coosawattae -----------------------------------------------------------------------TTTAAAGAATTTGGCGGTGTTTTAGTCTGGTTAGAGGAACCTGTGTTATAAATGATACGACACGCATCATCTTACTTATTTTAGTA--AATCAGTTTGTATACCGTCATTAT-TAGATAA-TTTATGAGAAAATATTATTA-AGATC--ATAT-T--A-T-TGAGTATATTAGATCAAGGTGCAGCTTATGAGTAAGTAAATATGGGTTACAATAAAATTTATTTAA-TATGAATTAGGTATTTAAAT-A-TATTTATGAAGGAGGATTTAATTGTAAG--AAAAA-AATAGTAAGATTTTTTGATAAAAGCTCTAAATTAT------------------------------------------------------------------------------------------------------ATTAGTTTTTT-AATTGAAGGCTAGAATG-AATGGTTGGACAAGAAGCAAACTGTCTT-TGG-TTA-ATATA-TTGAATTTAACTTTTAA-GTGAAAAGGCTTAAATAATCTGAAGGGACGATAAGACCCTATAAAAC-TTT--ATA-TT--G--A-GAA-GT-AAT-G-G-GCAGGTT--TT-G-T-T-TA-----GA-A-GTTA-TTA-TT---T--TTAG-AGTATTT-GGTTGGGGCGACAAGGATAAAA--AGAAAGTAACTG-TT---C--T--TTT--AT---T---TT-A--CAATAATGTTTGGG---T--A-TAATGAT-CCTA---ATA-TGG-A---TT-A-AAGATTAAGTTACTTTAGGG-ATAACA-GCG--TAA-TTTTCTTTGAGAGTTCTTATCGATAAGAGAGTTT-GC-GACCTCGATGTTGAATTAAAG-GTTCTTTATGGAGTAGAGACTAT-AAGA-GAAGGTCTGTTCGA-CCTTTAAAACTTTACATGATTTGAGTTCA-------------------------------??????????????????????????????????????????????????????????????????????????????????????????????????????????????????????????????????????????????????????????????????????????????????????????????????????????????????????????????????????????????????????????????????????????????????????????????????????????????????????????????????????????????????????????????????????????????????????????????????????????????????????????????????????????????????????????????????????????????????????????????????????????????????????????????????????????????????????????????????????????????????????????????????????????????????????????????????????????????????????????????????????????????????????????????????????????????????????????????????????????????????????????????????????????????????????????????????????????????????????????????????????????????????????????????????????????????????????????????????????????????????????????????????????????????????????????????????????????????????????????????????????????????????????????????????????????????????????????????????????????????????????????????????????????????????????????????????????????????????????????????????????????????????????????????????????????????????????????????????????????????????????????????????????????????????????????????????????????????????????????????????????????????????????????????????????????????????????????????????????????????????????????????????????????????????????????????????????????????????????????????????????????????????????????????????????????????????????????????????????????????????????????????????????????????????????????????????????????????????????????????????????????????????????????????????????????????????????????????????????????????????????????????????????????????????????????????????????????????????????????????????????????????????????????????????????????????????????????????????????????????????????????????????????????????????????????????????????????????????????????????????????????????????????????????????????????????????????????????????????????????????????????????????????????????????????????????????????????????????????????????????????????????????????????????????????????????????????????????????????????????????????????????????????????????????????????????????????????????????????????????????????????????????????????????????????????????????????????????????????????????????????????????????????????????????????????????????????????????????????????????????????????????????????????????????????????????????????????????????????????????????????????????????????????????????????????????????????????????????????????????????????????????????????????????????????????????????????????????????????????????????????????????????????????????????????????????????????????????????????????????????????????????????????????????????????????????????????????????????????????????????????????????????????????????????????????????????????????????????????????????????????????????????????????????????????????????????????????????????????????????????????????????????????????????????????????????????????????????????????????????????????????????????????????????????????????????????????????????????????????????????????????????????????????????????????????????????????????????????????????????????????????????????????????????????????????????????????????????????????????????????????????????????????????????????????????????????????????????????????????????????????????????????????????????????????????????????????????????????????????????????????????????????????????????????????????????????????????????????????????????????????????????????????????????????????????????????????????????????????????????????????????????????????????????????????????????????????????????????????????????????????????????????????????????????????????????????????????????????????????????????????????????????????????????????????????????????????????????????????????????????????????????????????????????????????????????????????????????????????????????????????????????????????????????????????????????????????????????????????????????????????????????????????????????????????????????????????????????????????????????????????????????????????????????????????????????????????????????????????????????????????????????????????????????????????????????????????????????????????????????????????????????????????????????????????????????????????????????????????????????????????????????????????????????????????????????????????????????????????????????????????????????????????????????????????????????????????????????????????????????????????????????????????????????????????????????????????????????????????????????????????????????????????????????????????????????????????????????????????????????????????????????????????????????????????????????????????????????????????????????????????????????????????????????????????????????????????????????????????????????????????????????????????????????????????????????????????????????????????????????????????????????????????????????????????????????????????????????????????????????????????????????????????????????????????????????????????????????????????????????????????????????????????????????????????????????????????????????????????????????????????????????????????????????????????????????????????????????????????????????????????????????????????????????????????????????????????????????????????????????????????????????????????????????????????????????????????????????????????????????????????????????????????????????????????????????????????????????????????????????????????????????????????????????????????????????????????????????????????????????????????????????????????????????????????????????????????????????????????????????????????????????????????????????????????????????????????????????????????????????????????????????????????????????????????????????????????????????????????????????????????????????????????????????????????????????????????????????????????????????????????????????????????????????????????????????????????????????????????????????????????????????????????????????????????????????????????????????????????????????????????------------------------GGAACCTCATTAAGGTTGATTATTCGAGTTGAATTAGGCCAGGTGGGTAGATTGATTGGAGACGACCAGATTTATAATGTGGTAGTAACAGCTCATGCTTTTGTTATGATTTTTTTTATAGTAATACCTATTATAATTGGGGGGTTTGGGAACTGGTTGATTCCTTTAATGCTTGGCGCCCCGGATATAGCTTTTCCTCGGATGAATAATATAAGATTTTGATTGCTTCCTTTTTCTTTAACATTATTATTAGCTAGGGGTATAGTAGAGAGGGGGGTAGGTACGGGGTGAACTGTTTACCCCCCTCTCGCTTCAGCAATCGCTCATGCGGGTGCATCAGTAGATCTTGGTATTTTTTCTTTACATTTGGCGGGGGTTTCTTCTATTTTAGGGTCAGTTAATTTTATAACAACAGTTATCAATATGCGGATGGTTGGTATAACTATGGATCGTATACCGTTATTTGTCTGATCTGTATTTATTACTACTGTTTTATTATTATTATCTTTGCCTGTATTAGCGGGAGCAATCACAATATTGTTAACAGATCGA------------------------------?????????????????????????????????????????????????????????????????????????????????????????????????????????????????????????????????????????????????????????????????????????????????????????????????????????????????????????????????????????????????????????????????????????????????????????????????????????????????????????????????????????????
Cambarus_cracens --------------------------------------------------------------------AAATTTAAAGAATTTGGCGGTGTTTTAGTCTAGTTAGAGGAACCTGTTTTATAAACGATACAACACGCATTATCTTACTTGTTTTAGTA--ATTCAGCTTGTATACCGTCATTAT-AAGATAA-TTTAGGAGAGAGTATTGTTA-GAATC--ATAT-T--A-T-TGAATATATTAGATCAAGGTGCAGCTTATAGGTAAGCAAACATGGGTTACAATAAAATTTATTTAA-TATGGATTAGGTATTTAAAT-G-TATTTATGAAGGAGGATTAAATTGTAAG-AAAAGA-AATAGTAAGATTTTCTGATAGAAGCTCTAAATTAT------------------------------------------------------------------------------------------------------ATTAGTTTTTT-AATTGAAGGCTAGAATG-AATGGTTGGACAAGAAATAATCTGTCTT-AGA-TTA-ATATA-TTGAATTTAACTTTTAA-GTGAAAAGGCTTAAATAATCTGAAGGGACGATAAGACCCTATAAAAC-TTT--ATA-CT--G--A-AAA-GT-GGT-G-G-GTATGGT--TT-GTT-T-TA-----AA-G-ATTA-TTA--C---T--TTAA-AGTATTT-GGTTGGGGTGACAAGAATAAAA-TAGAAACTAACTG-TT---T--T--TTA--TT---T---TT-A--CAATGATGTTT-GA---G--T-TAGTGAT-CCTA---AAA-CGG-A---TT-A-AAGATTAAGTTACTTTAGGG-ATAACA-GCG--TAA-TTTTCTTTAAGAGTTCTTATCAATAAGAAAGTTT-GC-GACCTCGATGTTGAATTAAAG-GTTCTTTATGGAGTAGAGACTAT-AAAA-GAAGGTCTGTTCGA-CCTTTAAAACTTTACATGATTTGAGTTCAGACCGGTGTGAG-------------------????????????????????????????????????????????????????????????????????????????????????????????????????????????????????????????????????????????????????????????????????????????????????????????????????????????????????????????????????????????????????????????????????????????????????????????????????????????????????????????????????????????????????????????????????????????????????????????????????????????????????????????????????????????????????????????????????????????????????????????????????????????????????????????????????????????????????????????????????????????????????????????????????????????????????????????????????????????????????????????????????????????????????????????????????????????????????????????????????????????????????????????????????????????????????????????????????????????????????????????????????????????????????????????????????????????????????????????????????????????????????????????????????????????????????????????????????????????????????????????????????????????????????????????????????????????????????????????????????????????????????????????????????????????????????????????????????????????????????????????????????????????????????????????????????????????????????????????????????????????????????????????????????????????????????????????????????????????????????????????????????????????????????????????????????????????????????????????????????????????????????????????????????????????????????????????????????????????????????????????????????????????????????????????????????????????????????????????????????????????????????????????????????????????????????????????????????????????????????????????????????????????????????????????????????????????????????????????????????????????????????????????????????????????????????????????????????????????????????????????????????????????????????????????????????????????????????????????????????????????????????????????????????????????????????????????????????????????????????????????????????????????????????????????????????????------------------------------------------------------------------------------------------------------------------------------------------------------------------------------------------------------------------------------------------------------------------------------------------------------------------------------------------------------------------------------------------------------------------------------------------------------------------------------------------------------------------------------------------------------------------------------------------------------------------------------------------------------------------------------------------------------------------------------GGGGA----------CGT-------AAC--------AAAGCGACC-CAGG---AATGCTTGGG-CGTG-CCTC--CACCCA-CGCCGGCGTCGGC-GGGCGTATTTCGCCTCACAGTAGGTCGCCGCGACCCGT------TGCTTT-TGGGGA---CGTC---GAAGGCCCG---GACGGATTGGTACCCTA------CC----GGCTGGGGATGCGGC---------------------------------------------------------------TTCGGCT--TCTCCTCT------------------------------TGTCCGGTGGGCGAAACCGCC---GGTG-------TCCTGGCTG-CCCTGCGACGGTCGTAGAGACGAGC-CCT------------------CC--CCCATTC---GT---------GGGGG---------------GCGGCTCTCGCGGCGTGC-AAAAGGTCGGTGATCCACCCGACCCGTCTTGAAACACGGACCAAGGAGTCTAACATGTGTGCGAGTCAGTGGGCGC----ACTAAACCCAGAGGCGTAATGAAAGTG-----------------AC------------ACGGGTTCG---GCTGTC-------GCCTCG--------------TGTG---GCAGCCG-GAC---TC---------------AGGGCCGATCCCT-CACCGGTTGCCC-TC-----------GCC----TCT-C----TC--CCGCG------------TCTCGGTA------AGCCGGGT-GAGCTAT-TTTCCCC---GGC----CAATGCT-----GCGG-GGCTC--GG---------GGGG---------AGG----CGGGGTTGCGATG-----GTGTCCGT---------AAAAAAGA------------GCCTGCTG-T-TG------------CAGG--GGGGCGCAGGCCCGGGACTTGCCA---GGACGCCGC------GAGA-----------C---TG---TCAC-T------TT---GCT----------------------------------------------------------GTGAGGC---------------------TCTAGGGC------------------------------------------------------------------------------------CGATCAGCG---------------GGTCAT-------GCG-TGCAGTCGGCAAGTACCATGAGCAGACATGTTGGGACCCGAAAGATGGTGAACTATGCCTGGCCAGGATGAAGCCAGAGGAAACTCTGGTGGAGGTCCGTAGCGATTCTGACGTGCAAATCGATCGTCGGAGCTGGGTATAGGGGCGA-----------------------------------------------------------------------------------------------------------------------------------------------------------------------------------------------------------------------------------------------------------------------------------------------------------------------------------------------------------------------------------------------------------------------------------------------------------------------------------------------------------------------------------------------------------------------------------------------------------------------------------------------------------------------------------------------------------------------------------------------------------------------------------------------------------------------------------------------------------------------------------------------------------------------------------------------------------------------------------------------------------------------------------------------------------------------------------------------------------------------------------------------------------------------------------------------------------------------------------------------------------------------------------------------------------------------------------------------------------------------------------------------------------------------------------------------------------------------------------------------------------------------------------------------------------------------------------------------------------------------------------------------------------------------------------------------------------------------------------------------------------------------------------------------------------------------------------------------------------------------------------------------------------------------------------------------------------------------------------------------TTTGGTACTTGGGCTGGGATAGTAGGGACTTCATTAAGGTTAATTATTCGAGTTGAATTAGGCCAAGTAGGTAGGTTGATCGGAGACGATCAAATTTATAATGTGGTAGTAACAGCTCATGCTTTTGTAATAATTTTTTTTATGGTAATGCCTATTATAATTGGGGGATTTGGTAATTGGTTAATTCCTTTAATATTGGGAGCTCCTGATATAGCTTTCCCTCGGATGAATAATATAAGATTTTGGTTACTTCCTTTTTCTTTAACTTTATTATTAGCTAGGGGTATAGTAGAGAGAGGAGTAGGAACTGGGTGAACTGTTTACCCTCCTCTGGCTTCTGCAATTGCTCATGCAGGTGCGTCGGTAGATCTTGGTATTTTTTCTTTACATTTAGCAGGGGTGTCTTCTATTTTAGGGTCAGTAAATTTCATAACAACGGCTATTAATATGCGAATGGTAGGTATAACTATAGACCGTATACCTTTGTTTGTTTGATCTGTGTTTATTACTACTGTTTTATTGTTGTTATCTTTGCCTGTGTTAGCGGGAGCAATTACTATATTGCTGACGGATCGAAATTTAAATACTTCTTTTTTTGATCCTGCA?????????????????????????????????????????????????????????????????????????????????????????????????????????????????????????????????????????????????????????????????????????????????????????????????????????????????????????????????????????????????????????????????????????????????????????????????????????????????????????????????????????????
[truncated: 3,343,388 more chars]
