# Supplementary material for: Phylogenetic evidence from freshwater crayfishes that cave adaptation is not an evolutionary dead‐end
Source: Evolution. 2017 Sep 20;71(10):2522–32. doi: 10.1111/evo.13326 (PMC5656817; doi:10.1111/evo.13326)
Supplement: Supplementary file 2 — Dataset S2. Synthetic tree file. [file EVO-71-2522-s002.tre]

((((Austroastacus_cymus:1.0):15.0,(Pseudengaeus_strictifrons:1.0,Pseudengaeus_sternalis:1.0):15.0,(Euastacoides_setosus:1.0,Euastacoides_maidae:1.0,Euastacoides_urospinosus:1.0):15.0,((Parastacoides_tasmanicus_tasmanicus:1.0):1.0,Parastacoides_leptomerus:2.0,Parastacoides_sternalis:2.0,Parastacoides_setosimerus:2.0,Parastacoides_sp_AB-2005:2.0):14.0,(((Samastacus_araucanius:1.0,Samastacus_sp_AT-2010:1.0,Samastacus_spinifrons:1.0):2.0,(Virilastacus_sp_KAC-2012:2.0,Virilastacus_araucanius:2.0,(Virilastacus_retamali:1.0,Virilastacus_rucapihuelensis:1.0):1.0):1.0):4.0,((Parastacus_nicoleti:5.0,Parastacus_laevigatus:5.0,Parastacus_saffordi:5.0,(Parastacus_varicosus:4.0,(Parastacus_pugnax:3.0,(Parastacus_defossus:2.0,(Parastacus_pilimanus:1.0,Parastacus_brasiliensis:1.0):1.0):1.0):1.0):1.0):1.0,(Ombrastacoides_dissitus:3.0,Ombrastacoides_parvicaudatus:3.0,Ombrastacoides_ingressus:3.0,Ombrastacoides_asperrimanus:3.0,Ombrastacoides_brevirostris:3.0,Ombrastacoides_decemdentatus:3.0,Ombrastacoides_professorum:3.0,Ombrastacoides_leptomerus:3.0,Ombrastacoides_denisoni:3.0,Ombrastacoides_pulcher:3.0,(Ombrastacoides_huonensis:2.0,(Spinastacoides_insignis:1.0,Spinastacoides_inermis:1.0,Spinastacoides_catinipalmus:1.0):1.0):1.0):3.0):1.0):9.0,((Astacoides_nobilis:3.0,Astacoides_hobbsi:3.0,Astacoides_spinifer:3.0,Astacoides_plebejus:3.0,Astacoides_granulimanus:3.0,Astacoides_petiti:3.0,Astacoides_crosnieri:3.0,(Astacoides_madagascariensis:2.0,(Astacoides_betsileoensis:1.0,Astacoides_caldwelli:1.0):1.0):1.0):12.0,((Paranephrops_zealandicus:1.0,Paranephrops_planifrons:1.0):13.0,(((Astacopsis_fleckeri:2.0,Astacopsis_serratus:2.0,Astacopsis_paramattensis:2.0,Astacopsis_kershawi:2.0,Astacopsis_tricornis:2.0,(Astacopsis_franklinii:1.0,Astacopsis_gouldi:1.0):1.0):10.0,(Euastacus_sp_AMB-18-1-FF32SP1:11.0,Euastacus_sp_AMB-17-1-BEC1SP1:11.0,Euastacus_sp_AMB-25-4-IT4SP1:11.0,Euastacus_balanesis:11.0,Euastacus_sp_AMB-18-2-FF31SP1:11.0,Euastacus_sp_AMB-65-1:11.0,Euastacus_sp_AMB-7-1-BC1SP1:11.0,Euastacus_spinosus:11.0,Euastacus_dalagarbe:11.0,Euastacus_nobilis:11.0,Euastacus_maccai:11.0,Euastacus_guruhgi:11.0,Euastacus_jagabar:11.0,Euastacus_neodiversus:11.0,Euastacus_girurmulayn:11.0,Euastacus_keirensis:11.0,Euastacus_clydensis:11.0,Euastacus_alienus:11.0,Euastacus_hirsutus:11.0,Euastacus_simplex:11.0,Euastacus_elongatus:11.0,Euastacus_sydneyensis:11.0,Euastacus_cunninghami:11.0,Euastacus_yarreansis:11.0,Euastacus_wiowuru:11.0,Euastacus_aquilus:11.0,Euastacus_pilosus:11.0,Euastacus_sp_AMB-28-10:11.0,Euastacus_sp_AMB-79-8:11.0,Euastacus_sp_AMB-79-10:11.0,Euastacus_sp_AMB-51-1:11.0,Euastacus_sp_AMB-BEC-1:11.0,Euastacus_sp_AMB-61-2:11.0,Euastacus_sp_AMB-64-1:11.0,Euastacus_sp_AMB-BEC-2:11.0,Euastacus_sp_AMB-IT-5:11.0,Euastacus_sp_AMB-64-9:11.0,Euastacus_sp_KC2705:11.0,Euastacus_sp_SL-2005:11.0,Euastacus_sp_KC2635:11.0,Euastacus_morgani:11.0,Euastacus_sp_AMB-28-1:11.0,Euastacus_sp_AMB-25-5-IT5SP1:11.0,Euastacus_sp_AMB-38-1:11.0,Euastacus_sp_AMB-61-1:11.0,Euastacus_sp_AMB-17-2-BEC2SP1:11.0,Euastacus_sp_AMB-40-1:11.0,Euastacus_sp_AMB-25-1-IT1SP1:11.0,Euastacus_sp_AMB-40-4:11.0,(Euastacus_robertsi:1.0,Euastacus_fleckeri:1.0):10.0,(Euastacus_reductus:10.0,(((Euastacus_eungella:2.0,(Euastacus_bindal:1.0,Euastacus_setosus:1.0):1.0):3.0,(Euastacus_monteithorum:4.0,(Euastacus_balanensis:3.0,(Euastacus_jagara:2.0,(Euastacus_yigara:1.0,Euastacus_sulcatus:1.0):1.0):1.0):1.0):1.0):4.0,(((Euastacus_urospinosus:1.0,Euastacus_hystricosus:1.0):6.0,((Euastacus_gamilaroi:2.0,(Euastacus_maidae:1.0,Euastacus_suttoni:1.0):1.0):4.0,((Euastacus_polysetosus:2.0,(Euastacus_spinichelatus:1.0,Euastacus_clarkae:1.0):1.0):3.0,(Euastacus_mirangudjin:4.0,(Euastacus_neohirsutus:3.0,(Euastacus_valentulus:2.0,(Euastacus_gumar:1.0,Euastacus_dangadi:1.0):1.0):1.0):1.0):1.0):1.0):1.0):1.0,((Euastacus_rieki:1.0,Euastacus_crassus:1.0):6.0,(((Euastacus_woiwuru:1.0,Euastacus_kershawi:1.0):1.0,(Euastacus_bidawalus:1.0,Euastacus_diversus:1.0):1.0):4.0,((Euastacus_armatus:2.0,(Euastacus_bispinosus:1.0,Euastacus_yarraensis:1.0):1.0):3.0,((Euastacus_spinifer:1.0,Euastacus_australasiensis:1.0):3.0,(Euastacus_dharawalus:3.0,((Euastacus_claytoni:1.0,Euastacus_brachythorax:1.0):1.0,(Euastacus_yanga:1.0,Euastacus_guwinus:1.0):1.0):1.0):1.0):1.0):1.0):1.0):1.0):1.0):1.0):1.0):1.0):1.0,((Cherax_holthuisi:8.0,Cherax_pallidus:8.0,Cherax_cartalacoolah:8.0,Cherax_esculus:8.0,Cherax_nucifraga:8.0,Cherax_neopunctatus:8.0,Cherax_urospinosus:8.0,Cherax_gladstonensis:8.0,Cherax_peknyi:8.0,Cherax_leckii:8.0,Cherax_barretti:8.0,Cherax_boesemani:8.0,Cherax_sp_New_Guinea-DM-2003:8.0,Cherax_davisi:8.0,Cherax_lorentzi:8.0,Cherax_bicarinatus:8.0,Cherax_plebejus:8.0,Cherax_monticola:8.0,Cherax_sp_HG-2014a:8.0,Cherax_papuanus:8.0,Cherax_sp_HG-2014b:8.0,Cherax_wasselli:8.0,((Cherax_rhynchotus:2.0,(Cherax_quinquecarinatus:1.0,Cherax_quadricarinatus:1.0):1.0):2.0,((Cherax_tenuimanus:1.0,Cherax_cainii:1.0):2.0,(Cherax_glaber:2.0,(Cherax_crassimanus:1.0,Cherax_preissii:1.0):1.0):1.0):1.0):4.0,(Cherax_cuspidatus:7.0,(((Cherax_setosus:1.0,Cherax_rotundus:1.0):1.0,(Cherax_destructor_albidus:1.0,Cherax_destructor_NMAR-2001:1.0,Cherax_destructor_destructor:1.0):1.0):4.0,(Cherax_robustus:5.0,(Cherax_dispar:4.0,(Cherax_parvus:3.0,(Cherax_punctatus:2.0,(Cherax_depressus:1.0,Cherax_cairnsensis:1.0):1.0):1.0):1.0):1.0):1.0):1.0):1.0):4.0,((Engaewa_similis:1.0,Engaewa_reducta:1.0,Engaewa_walpolea:1.0,Engaewa_subcoerulea:1.0,Engaewa_pseudoreducta:1.0,Engaewa_sp_clade_A:1.0):10.0,(((Tenuibranchiurus_glypticus:1.0):3.0,((Gramastacus_gracilis:1.0,Gramastacus_sp_MBS-2007:1.0,Gramastacus_sp_1-DM-2003:1.0,Gramastacus_sp_2-DM-2003:1.0,Gramastacus_lacus:1.0,Gramastacus_insolitus:1.0):2.0,(Geocharax_lyelli:2.0,Geocharax_falcata:2.0,Geocharax_sp_2-MBS-2007:2.0,Geocharax_laevis:2.0,Geocharax_sp_1-MBS-2007:2.0,Geocharax_sp_n_AM-2013:2.0,Geocharax_tasmanicus:2.0,(Geocharax_insolitus:1.0,Geocharax_gracilis:1.0):1.0):1.0):1.0):6.0,(Engaeus_rostrogaleatus:9.0,Engaeus_orramakunna:9.0,Engaeus_sternalis:9.0,Engaeus_ignotus:9.0,Engaeus_connectus:9.0,Engaeus_leptorhynchus:9.0,Engaeus_leptorhyncus:9.0,Engaeus_curvisuturus:9.0,Engaeus_jumbunna:9.0,Engaeus_marmoratus:9.0,Engaeus_parvulus:9.0,Engaeus_lyelli:9.0,Engaeus_villosus:9.0,(((Engaeus_hemicirratulus:2.0,(Engaeus_orientalis:1.0,Engaeus_mallacoota:1.0):1.0):3.0,((Engaeus_fossor:1.0,Engaeus_lengana:1.0):3.0,(Engaeus_yabbimunna:3.0,(Engaeus_disjuncticus:2.0,(Engaeus_cunicularius:1.0,Engaeus_cisternarius:1.0):1.0):1.0):1.0):1.0):3.0,(((Engaeus_martigener:1.0,Engaeus_australis:1.0):3.0,(Engaeus_spinicaudatus:3.0,(Engaeus_nulloporius:2.0,(Engaeus_granulatus:1.0,Engaeus_mairener:1.0):1.0):1.0):1.0):3.0,((Engaeus_phyllocercus:5.0,(Engaeus_cymus:4.0,(Engaeus_urostrictus:3.0,(Engaeus_victoriensis:2.0,(Engaeus_affinis:1.0,Engaeus_tuberculatus:1.0):1.0):1.0):1.0):1.0):1.0,(Engaeus_quadrimanus:5.0,((Engaeus_strictifrons:2.0,(Engaeus_merosetosus:1.0,Engaeus_sericatus:1.0):1.0):2.0,(Engaeus_tayatea:3.0,(Engaeus_fultoni:2.0,(Engaeus_karnanga:1.0,Engaeus_laevis:1.0):1.0):1.0):1.0):1.0):1.0):1.0):1.0):1.0):1.0):1.0):1.0):1.0):1.0):1.0):1.0):1.0):8.0,(((Cambaroides_japonicus:3.0,(Cambaroides_similis:2.0,(Cambaroides_schrenckii:1.0,Cambaroides_dauricus:1.0):1.0):1.0):1.0):20.0,(((Archaeopotamobius_sibiriensis:1.0):4.0,(Pacifastacus_chenoderma:3.0,Pacifastacus_nigrescens:3.0,Pacifastacus_trowbridgi:3.0,(Pacifastacus_leniusculus_klamathensis:2.0,(Pacifastacus_leniusculus_trowbridgii:1.0,Pacifastacus_leniusculus_leniusculus:1.0):1.0):1.0,(Pacifastacus_fortis:2.0,(Pacifastacus_gambelii:1.0,Pacifastacus_connectens:1.0):1.0):1.0):2.0,((Austropotamobius_berndhauseri:3.0,(Austropotamobius_torrentium_torrentium:1.0):2.0,Austropotamobius_sp_PT-2004:3.0,((Austropotamobius_italicus_meridionalis:1.0):1.0,Austropotamobius_pallipes:2.0):1.0):1.0,((Pontastacus_leptodactylus:1.0):1.0,(Astacus_rostratus:1.0,Astacus_armatus:1.0,Astacus_pachypus:1.0,Astacus_quinquecarinatus:1.0,Astacus_gibbosus:1.0,Astacus_tettigonus:1.0,Astacus_ferratus:1.0,Astacus_preissii:1.0,Astacus_cunicularius:1.0,Astacus_crassicornis:1.0,Astacus_astacus:1.0,Astacus_bicarinatus:1.0,Astacus_carinatus:1.0,Astacus_australasiensis:1.0,Astacus_tasmanicus:1.0,Astacus_squilla:1.0,Astacus_franklinii:1.0,Astacus_fossor:1.0):1.0):2.0):1.0):18.0,(Cambarus_nodosus:22.0,Cambarus_parvoculus:22.0,Cambarus_brimleyorum:22.0,Cambarus_veteranus:22.0,Cambarus_hystricosus:22.0,Cambarus_polychromatus:22.0,Cambarus_subterraneus:22.0,Cambarus_sphenoides:22.0,Cambarus_jezerinaci:22.0,Cambarus_chaugaensis:22.0,Cambarus_johni:22.0,Cambarus_thomai:22.0,Cambarus_spicatus:22.0,Cambarus_ornatus:22.0,Cambarus_extraneus:22.0,Cambarus_fodiens:22.0,Cambarus_eeseeohensis:22.0,Cambarus_carolinus:22.0,Cambarus_catagius:22.0,Cambarus_conasaugaensis:22.0,Cambarus_reduncus:22.0,Cambarus_zophonastes:22.0,Cambarus_buntingi:22.0,Cambarus_lenati:22.0,Cambarus_elkensis:22.0,Cambarus_ortmanni:22.0,Cambarus_clivosus:22.0,Cambarus_cymatilis:22.0,Cambarus_doughertyensis:22.0,Cambarus_veitchorum:22.0,Cambarus_causeyi:22.0,Cambarus_angularis:22.0,Cambarus_sp_1_EL-2013:22.0,(Cambarus_aculabrum:2.0,(Cambarus_setosus:1.0,Cambarus_tartarus:1.0):1.0):20.0,(Faxonius_margorectus:21.0,Faxonius_theaphionensis:21.0,Faxonius_blacki:21.0,Faxonius_pardalotus:21.0,Orconectes_sheltae:21.0,Faxonius_taylori:21.0,Faxonius_hathawayi:21.0,(((Cambarus_maculatus:1.0,Cambarus_latimanus:1.0):9.0,((Cambarus_monongalensis:1.0,Cambarus_hobbsorum:1.0):8.0,((Cambarus_longirostris:6.0,((Cambarus_howardi:2.0,(Cambarus_reburrus:1.0,Cambarus_acuminatus:1.0):1.0):3.0,(Cambarus_nerterius:4.0,(Cambarus_davidi:3.0,(Cambarus_carinirostris:2.0,(Cambarus_bartonii_bartonii:1.0):1.0):1.0):1.0):1.0):1.0):2.0,(Cambarus_manningi:7.0,((Cambarus_parrishi:1.0,Cambarus_hiwasseensis:1.0):5.0,((Cambarus_coosawattae:2.0,(Cambarus_coosae:1.0,Cambarus_speciosus:1.0):1.0):3.0,(Cambarus_cumberlandensis:4.0,(Cambarus_girardianus:2.0,(Cambarus_fasciatus:1.0,Cambarus_scotti:1.0):1.0):2.0,((Cambarus_sciotensis:1.0,Cambarus_chasmodactylus:1.0):2.0,(Cambarus_georgiae:2.0,(Cambarus_longulus:1.0,Cambarus_robustus:1.0):1.0):1.0):1.0):1.0):1.0):1.0):1.0):1.0):1.0):2.0,(((Cambarus_cryptodytes:5.0,(Cambarus_speleocoopi:4.0,(Cambarus_pecki:3.0,(Cambarus_jonesi:2.0,(Cambarus_laconensis:1.0,Cambarus_hamulatus:1.0):1.0):1.0):1.0):1.0):2.0,((Cambarus_dubius:1.0,Cambarus_asperimanus:1.0):5.0,(Cambarus_pristinus:5.0,(Cambarus_unestami:4.0,((Cambarus_tuckasegee:1.0,Cambarus_obeyensis:1.0):2.0,(Cambarus_bouchardi:2.0,(Cambarus_distans:1.0,Cambarus_crinipes:1.0):1.0):1.0):1.0):1.0):1.0):1.0):4.0,(Cambarus_truncatus:10.0,((Cambarus_pyronotus:3.0,(Cambarus_obstipus:2.0,(Cambarus_striatus:1.0,Cambarus_englishi:1.0):1.0):1.0):6.0,(((Cambarus_hubbsi:2.0,(Cambarus_rusticiformis:1.0,Cambarus_tenebrosus:1.0):1.0):5.0,((Orconectes_stygocaneyi:1.0,Orconectes_pellucidus:1.0):5.0,(Orconectes_inermis:5.0,(Orconectes_packardi:4.0,(Orconectes_incomptus:3.0,((Orconectes_australis_australis:1.0):1.0,Orconectes_barri:2.0):1.0):1.0):1.0):1.0):1.0):1.0,(Cambarus_hubrichti:6.0,((Cambarus_graysoni:1.0,Cambarus_batchi:1.0):4.0,(((Cambarus_gentryi:1.0,Cambarus_harti:1.0):1.0,(Cambarus_reflexus:1.0,Cambarus_strigosus:1.0):1.0):2.0,((Cambarus_halli:1.0,Cambarus_cracens:1.0):2.0,(Cambarus_williami:2.0,(Cambarus_brachydactylus:1.0,Cambarus_friaufi:1.0):1.0):1.0):1.0):1.0):1.0):2.0):1.0):1.0):1.0):1.0):9.0,(Procambarus_veracruzanus:20.0,Procambarus_ruthveni:20.0,Procambarus_lylei:20.0,Procambarus_cavernicola:20.0,Procambarus_medialis:20.0,Procambarus_citlaltepetl:20.0,Procambarus_hinei:20.0,Procambarus_ferrugineus:20.0,Procambarus_williamsoni:20.0,Procambarus_pentastylus:20.0,Procambarus_brazoriensis:20.0,Procambarus_maya:20.0,Procambarus_olmecorum:20.0,Procambarus_niveus:20.0,Procambarus_jaculus:20.0,Procambarus_catemacoensis:20.0,Procambarus_penni:20.0,Procambarus_plumimanus:20.0,Procambarus_primaevus:20.0,Procambarus_oaxacae:20.0,Procambarus_elegans:20.0,Procambarus_viaeviridis:20.0,Procambarus_ablusus:20.0,Procambarus_lophotus:20.0,Procambarus_bouviera:20.0,Procambarus_connus:20.0,Procambarus_ortmannii:20.0,Procambarus_cuevachicae:20.0,Procambarus_acanthophorus:20.0,Procambarus_pogum:20.0,Procambarus_xilitlae:20.0,Procambarus_mirandai:20.0,Procambarus_texanus:20.0,Procambarus_lagniappe:20.0,Procambarus_barbiger:20.0,Procambarus_mexicanus:20.0,Procambarus_hybus:20.0,Procambarus_planirostris:20.0,Procambarus_atkinsoni:20.0,Procambarus_gracilis:20.0,Procambarus_gonopodcristatus:20.0,Procambarus_hoffmani:20.0,Procambarus_zapoapensis:20.0,Procambarus_fitzpatricki:20.0,Procambarus_lecontei:20.0,Procambarus_marthae:20.0,Procambarus_sbordonii:20.0,Procambarus_verrucosus:20.0,Procambarus_nechesae:20.0,Procambarus_pilosimanus:20.0,Procambarus_rodriguezi:20.0,Procambarus_vasquezae:20.0,Procambarus_angustatus:20.0,Procambarus_cometes:20.0,Procambarus_lewisi:20.0,Procambarus_villalobosi:20.0,Procambarus_petersi:20.0,Procambarus_machardyi:20.0,Procambarus_echinatus:20.0,Procambarus_sp_2_JEB-2007:20.0,Procambarus_sp_3_JEB-2007:20.0,Procambarus_sp_1_JEB-2007:20.0,Procambarus_pecki:20.0,Procambarus_cf_zonangulus_AP-2011:20.0,Procambarus_sp_Aguazarca_stream-PJGY:20.0,Procambarus_sp_Platanos_stream-PJGY:20.0,Procambarus_sp_Chiapas:20.0,Procambarus_cf_acutus_AP-2011:20.0,Faxonius_barrenensis:20.0,Creaserinus_uhleri:20.0,Creaserinus_hedgpethi:20.0,Fallicambarus_sp_n_2_JWB-2013:20.0,Fallicambarus_sp_n_1_JWB-2013:20.0,((Cambarus_miltus:3.0,((Cambarus_ludovicianus:1.0,Cambarus_diogenes:1.0):1.0,(Cambarus_acanthura:1.0,Cambarus_deweesae:1.0):1.0):1.0):13.0,((((Barbicambarus_cornutus:1.0,Barbicambarus_simmonsi:1.0):3.0,(Faxonius_cooperi:3.0,(Faxonius_rhoadesi:2.0,Faxonius_pagei:2.0,(Faxonius_alabamensis:1.0,Faxonius_compressus:1.0):1.0):1.0):1.0):5.0,((Creaserinus_caesius:1.0,Creaserinus_gilpini:1.0):7.0,((Creaserinus_burrisi:4.0,(Creaserinus_byersi:3.0,(Creaserinus_gordoni:2.0,(Creaserinus_oryktes:1.0,Creaserinus_danielae:1.0):1.0):1.0):1.0):3.0,((Creaserinus_fodiens:1.0,Procambarus_hagenianus:1.0):5.0,(Creaserinus_hortoni:5.0,(Faxonius_mississippiensis:4.0,(Faxonius_holti:3.0,(Faxonius_jonesi:2.0,(Faxonius_chickasawae:1.0,Faxonius_etnieri:1.0):1.0):1.0):1.0):1.0):1.0):1.0):1.0):1.0):6.0,(Faxonius_lancifer:14.0,((Faxonius_menae:3.0,(Faxonius_saxatilis:2.0,(Faxonius_spinosus:1.0,Faxonius_acares:1.0):1.0):1.0):10.0,(Faxonius_nana:12.0,(Faxonius_macrus:6.0,(Faxonius_difficilis:5.0,(Faxonius_harrisoni:4.0,(Faxonius_williamsi:1.0,Faxonius_meeki_brevis:1.0,Faxonius_meeki_meeki:1.0):3.0,(((Faxonius_palmeri_longimanus:1.0):1.0,Faxonius_maletae:2.0):1.0,(Faxonius_perfectus:2.0,(Faxonius_hartfieldi:1.0,Faxonius_hobbsi:1.0):1.0):1.0):1.0):1.0):1.0):6.0,(Faxonius_bisectus:11.0,(((Faxonius_neglectus_neglectus:1.0,Faxonius_neglectus_chaenodactylus:1.0):3.0,((Faxonius_quadruncus:1.0,Faxonius_leptogonopodus:1.0):2.0,(Faxonius_marchandi:2.0,(Faxonius_peruncus:1.0,Faxonius_ozarkae:1.0):1.0):1.0):1.0):4.0,((Faxonius_longidigitus:2.0,(Faxonius_medius:1.0,Faxonius_luteus:1.0):1.0):5.0,(Faxonius_punctimanus:6.0,(Faxonius_quinebaugensis:5.0,((Faxonius_causeyi:3.0,(Faxonius_deanae:2.0,(Faxonius_immunis:1.0,Faxonius_nais:1.0):1.0):1.0):1.0,(Faxonius_virilis_species_complex_clade_4:1.0,Faxonius_virilis_species_complex_clade_1:1.0,Faxonius_virilis_species_complex_clade_2:1.0,Faxonius_virilis:1.0,Faxonius_cf_virilis_LMM-2008:1.0,Faxonius_cf_virilis_sp_2_AP-2009:1.0,Faxonius_cf_virilis_sp_1_AP-2009:1.0,Faxonius_virilis_species_complex_clade_3:1.0):3.0):1.0):1.0):1.0):1.0):3.0,(Faxonius_shoupi:10.0,((Faxonius_placidus:1.0,Faxonius_illinoiensis:1.0):8.0,(Faxonius_mirus:2.0,(Faxonius_wrighti:1.0,Faxonius_erichsonianus:1.0):1.0):7.0,((Faxonius_forceps:2.0,(Faxonius_burri:1.0,Faxonius_validus:1.0):1.0):6.0,((Faxonius_sanbornii:2.0,(Faxonius_cristavarius:1.0,Faxonius_putnami:1.0):1.0):5.0,((Faxonius_tricuspis:4.0,((Faxonius_propinquus:1.0,Faxonius_indianensis:1.0):2.0,(Faxonius_rafinesquei:2.0,Faxonius_stannardi:2.0,Faxonius_ronaldi:2.0,(Faxonius_kentuckiensis:1.0,Faxonius_sloanii:1.0):1.0):1.0):1.0):2.0,((Faxonius_durelli:3.0,(Faxonius_jeffersoni:2.0,(Faxonius_rusticus:1.0,Faxonius_juvenilis:1.0):1.0):1.0):2.0,(Faxonius_harrisonii:4.0,((Faxonius_carolinensis:1.0,Faxonius_virginiensis:1.0):2.0,(Faxonius_eupunctus:2.0,(Faxonius_obscurus:1.0,Faxonius_limosus:1.0):1.0):1.0):1.0):1.0):1.0):1.0):1.0):1.0):1.0):1.0):1.0):1.0):1.0):1.0):1.0):4.0,(((Cambarellus_alvarezi:6.0,Cambarellus_areolatus:6.0,Cambarellus_chihuahuae:6.0,(Cambarellus_montezumae:4.0,((Cambarellus_prolixus:1.0,Cambarellus_chapalanus:1.0):2.0,(Cambarellus_occidentalis:2.0,(Cambarellus_patzcuarensis:1.0,Cambarellus_zempoalensis:1.0):1.0):1.0):1.0):2.0,((Cambarellus_schmitti:2.0,(Cambarellus_blacki:1.0,Cambarellus_lesliei:1.0):1.0):3.0,((Cambarellus_shufeldtii:1.0):3.0,(Cambarellus_diminutus:3.0,(Cambarellus_texanus:2.0,(Cambarellus_ninae:1.0,Cambarellus_puer:1.0):1.0):1.0):1.0):1.0):1.0):1.0):12.0,(((Procambarus_vazquezae:2.0,(Procambarus_llamasi:1.0,Procambarus_cubensis:1.0):1.0):1.0,(Distocambarus_youngineri:1.0,Distocambarus_crockeri:1.0,Distocambarus_devexus:1.0,Distocambarus_carlsoni:1.0,Distocambarus_hunteri:1.0):2.0):15.0,((Faxonella_beyeri:6.0,Faxonella_creaseri:6.0,(Procambarus_bouvieri:1.0,Procambarus_incilis:1.0):5.0,((Faxonella_blairi:3.0,((Bouchardina_robisoni:1.0):1.0,Faxonella_clypeata:2.0):1.0):2.0,(Hobbseus_orconectoides:4.0,Hobbseus_valleculus:4.0,((Hobbseus_attenuatus:1.0,Hobbseus_cristatus:1.0):2.0,(Hobbseus_yalobushensis:2.0,(Hobbseus_petilus:1.0,Hobbseus_prominens:1.0):1.0):1.0):1.0):1.0):1.0):11.0,(((((Procambarus_regiomontanus:1.0,Procambarus_liberorum:1.0):1.0,(Procambarus_ceruleus:1.0,Procambarus_simulans:1.0):1.0):2.0,((Procambarus_curdi:1.0,Procambarus_kensleyi:1.0):2.0,((Procambarus_tulanei:1.0,Procambarus_steigmani:1.0):1.0,(Procambarus_regalis:1.0,Procambarus_parasimulans:1.0):1.0):1.0):1.0):2.0,((Fallicambarus_wallsi:3.0,(Fallicambarus_kountzeae:2.0,(Fallicambarus_macneesei:1.0,Fallicambarus_houstonensis:1.0):1.0):1.0):2.0,((Fallicambarus_petilicarpus:1.0,Fallicambarus_dissitus:1.0):3.0,((Fallicambarus_strawni:1.0,Fallicambarus_devastator:1.0):2.0,(Procambarus_tenuis:2.0,(Fallicambarus_harpi:1.0,Fallicambarus_jeanae:1.0):1.0):1.0):1.0):1.0):1.0):10.0,((Procambarus_pearsei:7.0,((Procambarus_pygmaeus:5.0,(Procambarus_geodytes:4.0,(Procambarus_talpoides:3.0,(Procambarus_caritus:2.0,(Procambarus_advena:1.0,Procambarus_truculentus:1.0):1.0):1.0):1.0):1.0):1.0,((Procambarus_escambiensis:1.0,Procambarus_capillatus:1.0):4.0,((Procambarus_rathbunae:1.0,Procambarus_hubbelli:1.0):3.0,((Procambarus_pubischelae:1.0,Procambarus_barbatus:1.0):2.0,(Procambarus_latipleurum:2.0,(Procambarus_kilbyi:1.0,Procambarus_apalachicolae:1.0,Procambarus_econfinae:1.0):1.0):1.0):1.0):1.0):1.0):1.0):8.0,(Procambarus_rogersi:14.0,(Procambarus_mancus:13.0,((Procambarus_shermani:6.0,(Procambarus_hoffmanni:5.0,(((Procambarus_teziutlanensis:1.0,Procambarus_tlapacoyanensis:1.0):1.0,(Procambarus_achilli:1.0,Procambarus_erichsoni:1.0,Procambarus_digueti:1.0):1.0):2.0,((Procambarus_xochitlanae:2.0,(Procambarus_paradoxus:1.0,Procambarus_cuetzalanae:1.0):1.0):1.0,(Procambarus_contrerasi:1.0,Procambarus_hidalgoensis:1.0,Procambarus_gonopodocristatus:1.0,Procambarus_riojai:1.0,Procambarus_zihuateutlensis:1.0,Procambarus_hortonhobbsi:1.0):2.0):1.0):1.0):1.0):6.0,((Procambarus_blandingii:6.0,(Procambarus_acutissimus:5.0,(Procambarus_nueces:4.0,((Procambarus_zonangulus:1.0,Procambarus_acutus:1.0):2.0,(Procambarus_geminus:2.0,(Procambarus_reimeri:1.0,Faxonius_hylas:1.0):1.0):1.0):1.0):1.0):1.0):5.0,(((Procambarus_hayi:7.0,((Procambarus_suttkusi:3.0,(Procambarus_gibbus:2.0,(Procambarus_spiculifer:1.0,Procambarus_raneyi:1.0):1.0):1.0):3.0,(Procambarus_versutus:5.0,(Procambarus_nigrocinctus:4.0,(Procambarus_clemmeri:3.0,(Procambarus_natchitochae:2.0,Procambarus_dupratzi:2.0,(Procambarus_vioscai:1.0,Procambarus_ouachitae:1.0):1.0):1.0):1.0):1.0):1.0):1.0):1.0,((Procambarus_evermanni:1.0,Procambarus_bivittatus:1.0):4.0,(Procambarus_toltecae:2.0,(Procambarus_chacalli:1.0,Procambarus_caballeroi:1.0):1.0):3.0,(Procambarus_youngi:4.0,(Procambarus_roberti:1.0,Procambarus_strenthi:1.0):3.0,(Procambarus_clarkii:3.0,((Procambarus_okaloosae:1.0,Procambarus_paeninsulanus:1.0):1.0,(Procambarus_troglodytes:1.0,Procambarus_howellae:1.0):1.0):1.0):1.0):1.0):3.0):2.0,(((Troglocambarus_maclanei:1.0):2.0,((Procambarus_morrisi:1.0,Procambarus_acherontis:1.0):1.0,(Procambarus_attiguus:1.0,Procambarus_delicatus:1.0):1.0):1.0):6.0,(((Procambarus_milleri:1.0,Procambarus_alleni:1.0):5.0,((Procambarus_lepidodactylus:1.0,Procambarus_ancylus:1.0):4.0,(Procambarus_lunzi:4.0,(Procambarus_hirsutus:3.0,(Procambarus_epicyrtus:2.0,(Procambarus_pubescens:1.0,Procambarus_litosternum:1.0):1.0):1.0):1.0):1.0):1.0):2.0,(((Procambarus_pictus:1.0,Procambarus_seminolae:1.0):2.0,(Procambarus_enoplosternum:2.0,(Procambarus_braswelli:1.0,Procambarus_chacei:1.0):1.0):1.0):4.0,(Procambarus_fallax:6.0,(Procambarus_leonensis:5.0,(Procambarus_pycnogonopodus:4.0,((Procambarus_pallidus:2.0,(Procambarus_horsti:1.0,Procambarus_orcinus:1.0):1.0):1.0,(Procambarus_franzi:2.0,(Procambarus_erythrops:1.0,Procambarus_leitheuseri:1.0,Procambarus_lucifugus:1.0):1.0):1.0):1.0):1.0):1.0):1.0):1.0):1.0):1.0):1.0):1.0):1.0):1.0):1.0):1.0):1.0):1.0):1.0):1.0):1.0):1.0):1.0):1.0):1.0);
