# Supplementary material for: Phylogenetic evidence from freshwater crayfishes that cave adaptation is not an evolutionary dead‐end
Source: Evolution. 2017 Sep 20;71(10):2522–32. doi: 10.1111/evo.13326 (PMC5656817; doi:10.1111/evo.13326)
Supplement: Supplementary file 3 — Dataset S3. Time‐calibrated, maximum‐likelihood molecular phylogeny. [file EVO-71-2522-s003.tre]

((((Samastacus_spinifrons:74.532363,(Virilastacus_araucanius:37.553644,(Virilastacus_retamali:14.889036,Virilastacus_rucapihuelensis:14.889036):22.664608):36.978719):73.092833,(Parastacus_nicoleti:96.836626,((Parastacus_pugnax:46.621741,Parastacus_varicosus:46.621741):17.855686,(Parastacus_brasiliensis:52.722698,(Parastacus_pilimanus:43.602777,Parastacus_defossus:43.602777):9.119921):11.754729):32.359198):50.788570):72.343488,((Astacoides_crosnieri:39.905208,(Astacoides_madagascariensis:26.167491,(Astacoides_caldwelli:17.082074,Astacoides_betsileoensis:17.082074):9.085417):13.737716):176.897378,((Paranephrops_planifrons:18.214527,Paranephrops_zealandicus:18.214527):194.598334,(((Astacopsis_tricornis:103.099012,(Astacopsis_franklinii:67.203680,Astacopsis_gouldi:67.203680):35.895332):76.809133,((Euastacus_robertsi:18.832751,Euastacus_fleckeri:18.832751):135.969004,(((Euastacus_balanensis:72.702632,(Euastacus_yigara:56.833093,Euastacus_sulcatus:56.833093):15.869539):9.079982,(Euastacus_bindal:72.217870,(Euastacus_jagara:62.380915,(Euastacus_setosus:53.232719,(Euastacus_monteithorum:53.170097,Euastacus_eungella:53.170097):0.062622):9.148195):9.836955):9.564744):11.499003,(((Euastacus_urospinosus:18.665931,Euastacus_hystricosus:18.665931):49.678183,((Euastacus_gamilaroi:38.055660,Euastacus_spinichelatus:38.055660):25.454751,(Euastacus_polysetosus:57.514678,((Euastacus_clarkae:48.241405,(Euastacus_maidae:41.032836,Euastacus_suttoni:41.032836):7.208568):4.955969,((Euastacus_mirangudjin:35.054181,Euastacus_neohirsutus:35.054181):8.633946,(Euastacus_valentulus:11.449753,(Euastacus_gumar:8.620496,Euastacus_dangadi:8.620496):2.829257):32.238375):9.509246):4.317304):5.995732):4.833704):10.687978,(Euastacus_reductus:76.406516,(((Euastacus_diversus:19.555515,Euastacus_bidawalus:19.555515):29.910763,(Euastacus_kershawi:41.758491,Euastacus_woiwuru:41.758491):7.707786):8.772471,((Euastacus_crassus:22.893237,Euastacus_rieki:22.893237):27.698565,((Euastacus_spinifer:4.334451,Euastacus_australasiensis:4.334451):34.598308,((Euastacus_bispinosus:8.140270,(Euastacus_armatus:7.124901,Euastacus_yarreansis:7.124901):1.015369):22.255590,(Euastacus_dharawalus:17.685925,((Euastacus_guwinus:2.284085,Euastacus_yanga:2.284085):9.473410,(Euastacus_claytoni:8.904544,Euastacus_brachythorax:8.904544):2.852951):5.928431):12.709935):8.536898):11.659043):7.646946):18.167768):2.625576):14.249526):61.520138):25.106390):28.400367,(((Spinastacoides_insignis:112.803923,((Spinastacoides_inermis:78.762174,Spinastacoides_catinipalmus:78.762174):24.850601,((Ombrastacoides_huonensis:24.715967,Ombrastacoides_pulcher:24.715967):67.325410,((Ombrastacoides_brevirostris:66.188554,Ombrastacoides_denisoni:66.188554):17.497911,(Ombrastacoides_decemdentatus:68.521812,(Ombrastacoides_ingressus:66.665541,(Ombrastacoides_leptomerus:46.096092,(Ombrastacoides_professorum:4.484214,Ombrastacoides_asperrimanus:4.484214):41.611878):20.569450):1.856271):15.164653):8.354911):11.571397):9.191149):77.351947,(((Cherax_quadricarinatus:39.296562,(Cherax_rhynchotus:34.248707,Cherax_quinquecarinatus:34.248707):5.047855):10.959887,((Cherax_cainii:0.054933,Cherax_tenuimanus:0.054933):35.405222,(Cherax_glaber:28.298993,(Cherax_crassimanus:17.205447,Cherax_preissii:17.205447):11.093546):7.161162):14.796295):8.051142,(Cherax_cuspidatus:46.258167,(Cherax_robustus:44.012038,(((Cherax_destructor_destructor:12.193284,Cherax_destructor_albidus:12.193284):14.360161,(Cherax_setosus:22.224992,Cherax_rotundus:22.224992):4.328453):13.888784,(Cherax_dispar:34.118573,(Cherax_parvus:28.450312,(Cherax_punctatus:23.723331,(Cherax_cairnsensis:11.565314,Cherax_depressus:11.565314):12.158017):4.726981):5.668261):6.323657):3.569808):2.246129):12.049424):131.848279):14.347967,(((Engaewa_walpolea:94.836871,Engaewa_subcoerulea:94.836871):68.489036,(Engaewa_reducta:98.072375,Engaewa_similis:98.072375):65.253532):24.049169,((Gramastacus_insolitus:156.409661,(Tenuibranchiurus_glypticus:148.866315,(Geocharax_falcata:43.411657,(Geocharax_insolitus:0.983125,Geocharax_gracilis:0.983125):42.428532):105.454658):7.543346):20.321482,(((Engaeus_lengana:88.702021,(Engaeus_fossor:67.145686,(Engaeus_yabbimunna:63.576832,(Engaeus_disjuncticus:32.480380,(Engaeus_cisternarius:13.616979,Engaeus_cunicularius:13.616979):18.863401):31.096452):3.568854):21.556334):66.144668,((Engaeus_nulloporius:44.151657,(Engaeus_mairener:35.768140,Engaeus_granulatus:35.768140):8.383517):94.093757,(Engaeus_spinicaudatus:122.019844,(Engaeus_rostrogaleatus:105.444272,(Engaeus_martigener:89.227864,(Engaeus_leptorhynchus:80.898900,Engaeus_australis:80.898900):8.328963):16.216408):16.575572):16.225570):16.601275):6.353805,((Engaeus_hemicirratulus:87.492939,(Engaeus_orientalis:65.956624,(Engaeus_mallacoota:7.073200,Engaeus_sternalis:7.073200):58.883424):21.536315):28.425871,((Engaeus_cymus:66.369448,(Engaeus_urostrictus:35.670888,(Engaeus_victoriensis:18.960381,(Engaeus_tuberculatus:10.729894,Engaeus_affinis:10.729894):8.230488):16.710507):30.698559):24.798632,(Engaeus_phyllocercus:91.101221,(Engaeus_curvisuturus:87.483337,(Engaeus_quadrimanus:69.312862,((Engaeus_merosetosus:50.747274,(Engaeus_sericatus:49.315488,Engaeus_strictifrons:49.315488):1.431787):7.939752,(Engaeus_tayatea:37.085381,(Engaeus_fultoni:14.338726,(Engaeus_karnanga:10.013927,Engaeus_laevis:10.013927):4.324800):22.746655):21.601645):10.625836):18.170475):3.617884):0.066859):24.750730):45.281683):15.530649):10.643933):17.128761):3.804675):4.504349):3.989724):3.166098):42.031316,((Cambaroides_japonicus:70.495081,(Cambaroides_similis:49.443104,(Cambaroides_dauricus:26.490330,Cambaroides_schrenckii:26.490330):22.952774):21.051977):106.159359,((((Pacifastacus_leniusculus_leniusculus:18.108024,(Pacifastacus_leniusculus_klamathensis:12.102629,Pacifastacus_leniusculus_trowbridgii:12.102629):6.005395):17.189124,(Pacifastacus_fortis:21.352885,(Pacifastacus_gambelii:9.061290,Pacifastacus_connectens:9.061290):12.291596):13.944263):129.419701,((Astacus_astacus:97.913915,Astacus_leptodactylus:97.913915):61.069845,(Austropotamobius_torrentium:151.000000,(Austropotamobius_pallipes:34.488123,((Austropotamobius_italicus_italicus:8.465631,Austropotamobius_italicus_carinthiacus:8.465631):10.409696,(Austropotamobius_italicus_meridionalis:15.649624,Austropotamobius_italicus_carsicus:15.649624):3.225703):15.612796):116.511877):7.983760):5.733089):3.291323,((Cambarus_aculabrum:19.605923,(Cambarus_tartarus:18.033975,Cambarus_setosus:18.033975):1.571948):59.064006,((((Cambarellus_montezumae:14.175881,((Cambarellus_chapalanus:3.246296,Cambarellus_prolixus:3.246296):6.722212,(Cambarellus_occidentalis:8.068000,(Cambarellus_patzcuarensis:3.132365,Cambarellus_zempoalensis:3.132365):4.935635):1.900507):4.207374):35.606330,((Cambarellus_schmitti:17.175907,(Cambarellus_blacki:5.311519,Cambarellus_lesliei:5.311519):11.864388):7.997493,(Cambarellus_shufeldtii:18.957090,(Cambarellus_diminutus:16.144554,(Cambarellus_texanus:11.220708,(Cambarellus_ninae:6.651328,Cambarellus_puer:6.651328):4.569380):4.923846):2.812536):6.216310):24.608811):14.435331,(((Distocambarus_carlsoni:22.568230,Distocambarus_devexus:22.568230):20.901051,(Procambarus_llamasi:23.265910,(Procambarus_vazquezae:18.453942,Procambarus_cubensis_cubensis:18.453942):4.811967):20.203372):13.317168,(((Procambarus_incilis:39.996432,Procambarus_bouvieri:39.996432):8.496361,(((Faxonella_creaseri:19.424556,Faxonella_blairi:19.424556):6.284230,(Bouchardina_robisoni:21.254701,Faxonella_clypeata:21.254701):4.454085):4.536239,(Hobbseus_valleculus:19.573315,((Hobbseus_attenuatus:0.332232,Hobbseus_cristatus:0.332232):17.742489,(Hobbseus_yalobushensis:10.107854,(Hobbseus_prominens:7.057473,Hobbseus_petilus:7.057473):3.050380):7.966866):1.498595):10.671711):18.247767):5.272381,(((((Procambarus_curdi:4.348480,Procambarus_kensleyi:4.348480):22.300201,(Procambarus_liberorum:22.470690,Procambarus_regiomontanus:22.470690):4.177990):0.260464,((Procambarus_simulans:18.412581,Procambarus_ceruleus:18.412581):4.397713,((Procambarus_regalis:6.118970,Procambarus_parasimulans:6.118970):7.462953,(Procambarus_tulanei:8.978146,Procambarus_steigmani:8.978146):4.603776):9.228371):4.098851):16.387811,((Fallicambarus_wallsi:32.717132,(Fallicambarus_kountzeae:22.880746,(Fallicambarus_macneesei:11.277408,Fallicambarus_houstonensis:11.277408):11.603338):9.836386):5.456393,((Fallicambarus_petilicarpus:5.693529,Fallicambarus_dissitus:5.693529):28.109625,(Fallicambarus_devastator:32.443199,((Fallicambarus_harpi:23.613384,Fallicambarus_jeanae:23.613384):7.076833,(Fallicambarus_strawni:28.916094,Procambarus_tenuis:28.916094):1.774123):1.752982):1.359954):4.370372):5.123430):6.125386,((Procambarus_pygmaeus:22.718809,(Procambarus_talpoides:18.746527,(Procambarus_geodytes:16.344686,(Procambarus_truculentus:13.587405,(Procambarus_advena:11.992938,Procambarus_caritus:11.992938):1.594467):2.757282):2.401841):3.972281):18.645406,((Procambarus_rogersi_ochlocknensis:23.143480,(Procambarus_rogersi_expletus:15.694109,(Procambarus_rogersi_campestris:8.120699,Procambarus_rogersi_rogersi:8.120699):7.573410):7.449371):16.912531,(Procambarus_mancus:38.211649,((((Procambarus_rathbunae:22.065917,Procambarus_hubbelli:22.065917):7.122231,(Procambarus_capillatus:24.407377,Procambarus_escambiensis:24.407377):4.780771):2.952449,((Procambarus_pearsei:26.567946,(Procambarus_barbatus:22.417794,(Procambarus_pubischelae_deficiens:2.384317,Procambarus_pubischelae_pubischelae:2.384317):20.033476):4.150152):3.332491,(Procambarus_latipleurum:23.286751,(Procambarus_kilbyi:15.922982,(Procambarus_econfinae:5.337836,Procambarus_apalachicolae:5.337836):10.585146):7.363770):6.613685):2.240162):4.994472,((Procambarus_shermani:35.070404,(Procambarus_hoffmani:26.912886,(((Procambarus_tlapacoyanensis:7.940294,Procambarus_teziutlanensis:7.940294):10.452152,(Procambarus_digueti:10.419060,(Procambarus_erichsoni:10.357905,Procambarus_achilli:10.357905):0.061155):7.973386):6.897066,((Procambarus_xochitlanae:15.127866,(Procambarus_paradoxus:12.145051,Procambarus_cuetzalanae:12.145051):2.982815):8.932433,(Procambarus_hidalgoensis:2.027654,(Procambarus_zihuateutlensis:1.444759,(Procambarus_contrerasi:1.195203,(Procambarus_hortonhobbsi:1.101958,(Procambarus_gonopodcristatus:1.060287,Procambarus_riojai:1.060287):0.041670):0.093245):0.249556):0.582895):22.032646):1.229213):1.623374):8.157518):1.712959,((Procambarus_blandingii:30.807791,(Procambarus_acutissimus:26.478702,((Procambarus_luxus:5.504969,Procambarus_nueces:5.504969):16.362124,((Procambarus_acutus:10.206590,Procambarus_zonangulus:10.206590):8.558583,(Procambarus_geminus:16.877756,(Faxonius_hylas:11.632202,Procambarus_reimeri:11.632202):5.245554):1.887417):3.101920):4.611608):4.329090):3.043449,((((Procambarus_evermanni:20.566004,Procambarus_bivittatus:20.566004):7.101485,(Procambarus_toltecae:21.256874,(Procambarus_chacalli:1.060077,Procambarus_caballeroi:1.060077):20.196797):6.410615):0.908108,((Procambarus_youngi:24.403715,(Procambarus_roberti:13.372810,Procambarus_strenthi:13.372810):11.030905):3.077399,(Procambarus_clarkii:23.297789,((Procambarus_paeninsulanus:6.611228,Procambarus_okaloosae:6.611228):0.638181,(Procambarus_howellae:2.030391,Procambarus_troglodytes:2.030391):5.219017):16.048381):4.183324):1.094483):3.385182,((Procambarus_hayi:29.728273,((Procambarus_suttkusi:20.042636,(Procambarus_gibbus:10.706307,(Procambarus_raneyi:9.999442,Procambarus_spiculifer:9.999442):0.706865):9.336329):8.192624,(Procambarus_versutus:25.030205,(Procambarus_nigrocinctus:13.475980,(Procambarus_clemmeri:11.935554,(Procambarus_natchitochae:11.849108,(Procambarus_dupratzi:11.775954,(Procambarus_ouachitae:7.790974,Procambarus_vioscai_paynei:7.790974):3.984981):0.073154):0.086445):1.540427):11.554224):3.205055):1.493013):1.842577,(((Procambarus_morrisi:14.407297,Procambarus_acherontis:14.407297):6.993073,(Troglocambarus_maclanei:19.480107,(Procambarus_delicatus:14.610972,Procambarus_attiguus:14.610972):4.869136):1.920263):5.455907,(((Procambarus_alleni:1.998431,Procambarus_milleri:1.998431):19.959876,((Procambarus_ancylus:14.315586,Procambarus_lepidodactylus:14.315586):1.230780,(Procambarus_lunzi:13.067734,(Procambarus_hirsutus:8.797917,(Procambarus_epicyrtus:8.745298,(Procambarus_pubescens:0.689336,Procambarus_litosternum:0.689336):8.055963):0.052618):4.269818):2.478632):6.411940):2.724002,(((Procambarus_seminolae:7.957339,Procambarus_pictus:7.957339):3.180387,(Procambarus_enoplosternum:7.571551,(Procambarus_chacei:2.886606,Procambarus_braswelli:2.886606):4.684945):3.566175):9.927354,(Procambarus_fallax:16.893454,(Procambarus_leonensis:15.765718,(Procambarus_pycnogonopodus:13.325172,((Procambarus_pallidus:2.154092,(Procambarus_orcinus:0.667356,Procambarus_horsti:0.667356):1.486736):10.069925,(Procambarus_franzi:8.507269,(Procambarus_lucifugas_lucifugas:2.519472,(Procambarus_lucifugus_alachua:0.530255,(Procambarus_leitheuseri:0.465115,Procambarus_erythrops:0.465115):0.065141):1.989216):5.987797):3.716748):1.101155):2.440546):1.127736):4.171626):3.617229):2.173969):4.714573):0.389929):1.890461):2.932124):0.351706):1.076579):1.844362):1.308204):8.058126):4.342833):3.021275):7.431093):6.816917,(((Cambarus_miltus:35.054958,((Cambarus_ludovicianus:18.345919,Cambarus_diogenes:18.345919):10.690955,(Cambarus_deweesae:11.691936,Cambarus_acanthura:11.691936):17.344938):6.018084):29.662792,((Cambarus_speleocoopi:30.854768,(Cambarus_pecki:18.576313,(Cambarus_jonesi:14.833107,(Cambarus_laconensis:12.881888,Cambarus_hamulatus:12.881888):1.951219):3.743206):12.278455):18.179034,(((Cambarus_cryptodytes:39.041818,(Cambarus_asperimanus:18.345423,Cambarus_dubius:18.345423):20.696396):4.233078,(Cambarus_pristinus:21.888443,(Cambarus_unestami:14.664565,((Cambarus_tuckasegee:2.420692,Cambarus_obeyensis:2.420692):4.522818,(Cambarus_bouchardi:4.796235,(Cambarus_distans:2.724175,Cambarus_crinipes:2.724175):2.072061):2.147275):7.721055):7.223878):21.386453):2.877478,((Cambarus_maculatus:39.782408,(Cambarus_latimanus:38.155505,((Cambarus_hobbsorum:26.264746,Cambarus_monongalensis:26.264746):6.929745,((Cambarus_longirostris:14.699294,((Cambarus_howardi:11.119916,(Cambarus_reburrus:1.015907,Cambarus_acuminatus:1.015907):10.104009):0.665330,(Cambarus_nerterius:9.792569,(Cambarus_davidi:6.076577,(Cambarus_carinirostris:4.146417,Cambarus_bartonii_bartonii:4.146417):1.930160):3.715993):1.992677):2.914047):13.575066,(Cambarus_manningi:23.731149,((Cambarus_coosawattae:3.674590,(Cambarus_speciosus:2.268616,Cambarus_coosae:2.268616):1.405974):18.711745,((Cambarus_georgiae:19.119442,(Cambarus_hiwasseensis:13.392156,Cambarus_parrishi:13.392156):5.727285):2.076840,((Cambarus_longulus:15.721889,Cambarus_robustus:15.721889):4.290524,((Cambarus_cumberlandensis:18.506583,(Cambarus_chasmodactylus:13.997750,Cambarus_sciotensis:13.997750):4.508833):1.291809,(Cambarus_girardianus:15.021829,(Cambarus_fasciatus:12.306955,Cambarus_scotti:12.306955):2.714874):4.776563):0.214022):1.183869):1.190053):1.344814):4.543211):4.920131):4.961014):1.626903):4.016069,(Cambarus_truncatus:38.370916,((Cambarus_pyronotus:19.876711,(Cambarus_obstipus:7.109254,(Cambarus_englishi:5.467545,Cambarus_striatus:5.467545):1.641709):12.767457):13.719428,((Orconectes_pellucidus:12.054123,(Orconectes_inermis_inermis:9.813594,Orconectes_stygocaneyi:9.813594):2.240529):19.443941,((Orconectes_inermis_testii:18.844885,(Orconectes_packardi:13.021078,(Orconectes_incomptus:10.082464,(Orconectes_barri:7.493711,Orconectes_australis:7.493711):2.588753):2.938613):5.823807):10.922188,((Cambarus_hubbsi:18.463587,(Cambarus_tenebrosus:4.526294,Cambarus_rusticiformis:4.526294):13.937293):10.741993,(Cambarus_hubrichti:27.625687,((Cambarus_graysoni:19.661233,Cambarus_batchi:19.661233):5.207995,((Cambarus_cracens:14.168367,Cambarus_halli:14.168367):8.685544,((Cambarus_williami:14.699258,(Cambarus_friaufi:11.645572,Cambarus_brachydactylus:11.645572):3.053686):7.811243,(Cambarus_gentryi:19.451466,(Cambarus_harti:18.056086,(Cambarus_strigosus:8.182983,Cambarus_reflexus:8.182983):9.873102):1.395380):3.059036):0.343410):2.015317):2.756459):1.579892):0.561493):1.730990):2.098076):4.774777):5.427561):2.353897):2.881428):15.683948):2.989166,((((Barbicambarus_cornutus:18.545721,Barbicambarus_simmonsi:18.545721):35.469563,(Faxonius_compressus:34.800563,(Faxonius_cooperi:32.684586,(Faxonius_pagei:27.371888,(Faxonius_alabamensis:24.247946,Faxonius_rhoadesi:24.247946):3.123942):5.312698):2.115977):19.214721):2.214299,((Creaserinus_caesius:17.670394,Creaserinus_gilpini:17.670394):30.318673,((Creaserinus_hortoni:39.337475,(Creaserinus_fodiens:29.154769,Procambarus_hagenianus_hagenianus:29.154769):10.182706):4.759945,((Creaserinus_burrisi:33.694195,(Creaserinus_byersi:31.834249,(Creaserinus_gordoni:24.636213,(Creaserinus_oryktes:3.461837,Creaserinus_danielae:3.461837):21.174377):7.198035):1.859946):8.951192,(Faxonius_mississippiensis:25.678363,(Faxonius_holti:9.625131,(Faxonius_jonesi:7.831544,(Faxonius_etnieri:6.229907,Faxonius_chickasawae:6.229907):1.601637):1.793587):16.053232):16.967024):1.452033):3.891647):8.240516):3.651637,(Faxonius_lancifer:56.640938,((Faxonius_menae:35.762260,(Faxonius_saxatilis:31.014060,(Faxonius_spinosus:14.695780,Faxonius_acares:14.695780):16.318280):4.748201):18.406620,((Faxonius_nana:34.124983,Faxonius_macrus:34.124983):4.896504,((Faxonius_difficilis:30.364628,((Faxonius_palmeri_longimanus:8.997543,Faxonius_maletae:8.997543):14.368952,((Faxonius_meeki_meeki:7.520230,(Faxonius_williamsi:5.949127,Faxonius_meeki_brevis:5.949127):1.571104):13.363984,(Faxonius_hartfieldi:7.892565,(Faxonius_hobbsi:6.023669,Faxonius_perfectus:6.023669):1.868896):12.991650):2.482280):6.998133):7.619068,(((Faxonius_neglectus_neglectus:26.348543,(Faxonius_ozarkae:21.244832,Faxonius_marchandi:21.244832):5.103711):2.683245,((Faxonius_peruncus:10.983250,(Faxonius_quadruncus:2.663338,Faxonius_leptogonopodus:2.663338):8.319912):15.092907,((Faxonius_longidigitus:20.971833,(Faxonius_luteus:18.171777,Faxonius_medius:18.171777):2.800055):2.386249,(Faxonius_punctimanus:22.346870,(Faxonius_quinebaugensis:18.262156,(Faxonius_virilis:16.887303,(Faxonius_causeyi:15.086501,(Faxonius_deanae:15.037056,(Faxonius_immunis:14.247816,Faxonius_nais:14.247816):0.789240):0.049445):1.800802):1.374853):4.084714):1.011212):2.718076):2.955631):4.970650,((Faxonius_placidus:20.428206,Faxonius_shoupi:20.428206):10.907840,((Faxonius_mirus:24.974227,(Faxonius_erichsonianus:0.069531,Faxonius_wrighti:0.069531):24.904696):5.540263,((Faxonius_forceps:19.509900,(Faxonius_burri:11.211566,Faxonius_validus:11.211566):8.298334):9.380250,((Faxonius_putnami:13.587339,Faxonius_sanbornii:13.587339):4.419958,(((Faxonius_illinoiensis:0.051518,Faxonius_stannardi:0.051518):14.500582,((Faxonius_propinquus:7.831594,Faxonius_indianensis:7.831594):4.742568,(Faxonius_tricuspis:10.845645,(Faxonius_kentuckiensis:9.151993,(Faxonius_rafinesquei:5.958154,Faxonius_ronaldi:5.958154):3.193839):1.693652):1.728517):1.977938):2.138881,((Faxonius_harrisonii:12.220382,((Faxonius_obscurus:7.050957,Faxonius_limosus:7.050957):3.359152,(Faxonius_virginiensis:5.827346,Faxonius_carolinensis:5.827346):4.582763):1.810273):3.990263,(Faxonius_eupunctus:14.580057,(Faxonius_cristavarius:11.989045,(Faxonius_durelli:10.316451,(Faxonius_jeffersoni:4.363756,(Faxonius_juvenilis:4.232216,Faxonius_rusticus:4.232216):0.131540):5.952695):1.672594):2.591013):1.630588):0.480336):1.316316):10.882853):1.624340):0.821556):2.666392):3.981258):1.037791):15.147393):2.472058):3.240282):7.825696):3.327543):7.635470):89.338243):8.646268):85.345560);
