# Supplementary material for: Phylogenetic evidence from freshwater crayfishes that cave adaptation is not an evolutionary dead‐end
Source: Evolution. 2017 Sep 20;71(10):2522–32. doi: 10.1111/evo.13326 (PMC5656817; doi:10.1111/evo.13326)
Supplement: Supplementary file 4 — Dataset S4. Time‐calibrated bootstrap phylogenies (N = 1000). [file EVO-71-2522-s004.tre]

(((Cambaroides_japonicus:60.067666	(Cambaroides_similis:42.646527	(Cambaroides_schrenckii:27.106286	Cambaroides_dauricus:27.106286):15.540242):17.421138):96.997232	((((Austropotamobius_torrentium_torrentium:120.000000	(Austropotamobius_pallipes:26.087067	((Austropotamobius_italicus_carinthiacus:6.579309	Austropotamobius_italicus_italicus:6.579309):7.170055	(Austropotamobius_italicus_meridionalis:8.770996	Austropotamobius_italicus_carsicus:8.770996):4.978369):12.337703):93.912933):8.331007	(Astacus_astacus:127.361255	Astacus_leptodactylus:127.361255):0.969752):6.680200	((Pacifastacus_gambelii:12.368887	(Pacifastacus_fortis:10.580054	Pacifastacus_connectens:10.580054):1.788832):20.757506	(Pacifastacus_leniusculus_leniusculus:20.824328	(Pacifastacus_leniusculus_klamathensis:11.117341	Pacifastacus_leniusculus_trowbridgii:11.117341):9.706987):12.302064):101.884815):8.626578	(((((((Creaserinus_gilpini:14.451784	Creaserinus_caesius:14.451784):27.056572	(Creaserinus_hortoni:41.457181	((Faxonius_lancifer:28.487465	(Faxonius_mississippiensis:21.943280	(Faxonius_holti:7.397173	((Faxonius_jonesi:5.227320	Faxonius_chickasawae:5.227320):1.438684	Faxonius_etnieri:6.666004):0.731169):14.546107):6.544184):8.166371	(Creaserinus_burrisi:30.434776	(Creaserinus_byersi:26.935199	(Creaserinus_gordoni:20.813087	(Creaserinus_danielae:5.406491	Creaserinus_oryktes:5.406491):15.406596):6.122113):3.499577):6.219060):4.803346):0.051174):5.927289	(Procambarus_hagenianus_hagenianus:41.181919	Creaserinus_fodiens:41.181919):6.253726):9.864763	((Barbicambarus_simmonsi:20.626244	Barbicambarus_cornutus:20.626244):35.042416	(((((((Faxonius_marchandi:20.035747	Faxonius_ozarkae:20.035747):6.826431	((Faxonius_peruncus:11.458017	(Faxonius_leptogonopodus:1.842043	Faxonius_quadruncus:1.842043):9.615974):10.156969	Faxonius_neglectus_neglectus:21.614986):5.247191):1.916901	((Faxonius_punctimanus:16.621885	(((Faxonius_causeyi:3.745064	Faxonius_virilis:3.745064):0.162623	(Faxonius_nais:2.716337	Faxonius_deanae:2.716337):1.191350):2.857860	Faxonius_quinebaugensis:6.765547):9.856338):2.895726	(Faxonius_longidigitus:17.785816	(Faxonius_luteus:15.505137
(((Cambaroides_japonicus:73.707183	(Cambaroides_similis:38.265302	(Cambaroides_schrenckii:26.587399	Cambaroides_dauricus:26.587399):11.677903):35.441881):128.113616	(((Faxonius_immunis:63.822364	((Faxonius_spinosus:22.230237	Faxonius_acares:22.230237):25.197220	(Faxonius_saxatilis:41.386302	Faxonius_menae:41.386302):6.041155):16.394907):10.307128	((((Faxonius_ozarkae:25.528871	Faxonius_marchandi:25.528871):7.132806	((((Faxonius_leptogonopodus:3.336962	Faxonius_quadruncus:3.336962):5.626431	Faxonius_peruncus:8.963393):13.438362	Faxonius_neglectus_neglectus:22.401755):3.058071	((Faxonius_longidigitus:20.062981	(Faxonius_medius:17.910203	Faxonius_luteus:17.910203):2.152778):2.210454	(Faxonius_punctimanus:18.991047	(Faxonius_quinebaugensis:11.567891	((Faxonius_deanae:2.621428	(Faxonius_causeyi:2.469086	Faxonius_nais:2.469086):0.152342):3.477992	Faxonius_virilis:6.099420):5.468471):7.423156):3.282388):3.186390):7.201851):4.921076	(((Faxonius_wrighti:0.068328	Faxonius_erichsonianus:0.068328):28.895542	(Faxonius_mirus:26.758285	((Faxonius_burri:11.757991	Faxonius_validus:11.757991):11.459261	Faxonius_forceps:23.217252):3.541033):2.205585):4.915044	(((((Faxonius_durelli:5.651049	(Faxonius_rusticus:3.493682	((Faxonius_juvenilis:2.919528	Faxonius_cristavarius:2.919528):0.460397	Faxonius_jeffersoni:3.379925):0.113757):2.157367):6.838988	((Faxonius_limosus:4.442981	Faxonius_obscurus:4.442981):4.706790	(Faxonius_virginiensis:2.578290	Faxonius_carolinensis:2.578290):6.571482):3.340265):1.104200	(Faxonius_harrisonii:12.762976	((Faxonius_propinquus:7.038559	Faxonius_indianensis:7.038559):4.821743	((Faxonius_illinoiensis:0.040613	Faxonius_stannardi:0.040613):10.888373	((Faxonius_kentuckiensis:9.455343	(Faxonius_ronaldi:4.613449	Faxonius_rafinesquei:4.613449):4.841894):0.645402	Faxonius_tricuspis:10.100745):0.828241):0.931316):0.902673):0.831261):1.821320	(Faxonius_eupunctus:15.327816	(Faxonius_sanbornii:10.191121
((((Pacifastacus_fortis:35.207727	((Pacifastacus_leniusculus_klamathensis:9.903165	(Pacifastacus_leniusculus_trowbridgii:8.234938	Pacifastacus_leniusculus_leniusculus:8.234938):1.668227):11.618083	(Pacifastacus_gambelii:11.641833	Pacifastacus_connectens:11.641833):9.879415):13.686480):103.975892	((((Cambarus_setosus:16.579384	Cambarus_aculabrum:16.579384):3.619230	Cambarus_tartarus:20.198615):48.435842	(((Cambarus_miltus:33.891551	((Cambarus_acanthura:10.030579	Cambarus_deweesae:10.030579):16.504486	(Cambarus_diogenes:20.350413	Cambarus_ludovicianus:20.350413):6.184651):7.356487):28.927654	(((((Creaserinus_gilpini:13.610787	Creaserinus_caesius:13.610787):26.726710	(((Faxonius_mississippiensis:22.854872	((Faxonius_holti:7.501197	(Faxonius_chickasawae:6.149598	Faxonius_etnieri:6.149598):1.351599):2.700800	Faxonius_jonesi:10.201997):12.652875):10.561121	(Procambarus_hagenianus_hagenianus:33.286546	Creaserinus_hortoni:33.286546):0.129447):3.756591	((((Creaserinus_gordoni:22.795483	(Creaserinus_oryktes:3.822110	Creaserinus_danielae:3.822110):18.973373):4.840435	Creaserinus_byersi:27.635918):1.947495	Creaserinus_burrisi:29.583413):5.935572	Creaserinus_fodiens:35.518985):1.653598):3.164913):11.148119	(((Barbicambarus_simmonsi:18.592564	Barbicambarus_cornutus:18.592564):31.213552	(Faxonius_lancifer:48.547887	((Faxonius_menae:32.691634	((Faxonius_spinosus:12.874410	Faxonius_acares:12.874410):11.982914	Faxonius_saxatilis:24.857324):7.834310):12.425981	(Faxonius_macrus:36.352754	(((((Faxonius_shoupi:16.983894	Faxonius_placidus:16.983894):9.858443	(Faxonius_mirus:22.556433	(Faxonius_wrighti:0.091446	Faxonius_erichsonianus:0.091446):22.464987):4.285904):4.438006	((Faxonius_forceps:23.499884	(Faxonius_burri:11.690199	Faxonius_validus:11.690199):11.809685):5.542925	((Faxonius_stannardi:0.155455	Faxonius_illinoiensis:0.155455):18.232369	(Faxonius_tricuspis:13.251087	((Faxonius_kentuckiensis:11.623519	(Faxonius_ronaldi:7.323720
((((Cambaroides_similis:40.653457	(Cambaroides_dauricus:23.203761	Cambaroides_schrenckii:23.203761):17.449696):29.561531	Cambaroides_japonicus:70.214988):87.627224	((((Pacifastacus_gambelii:0.156911	Pacifastacus_connectens:0.156911):31.686468	((Pacifastacus_leniusculus_leniusculus:18.217296	(Pacifastacus_leniusculus_klamathensis:11.047853	Pacifastacus_leniusculus_trowbridgii:11.047853):7.169444):8.139144	Pacifastacus_fortis:26.356440):5.486938):105.906732	((((Austropotamobius_italicus_carsicus:14.635469	(Austropotamobius_italicus_meridionalis:9.950551	(Austropotamobius_italicus_italicus:4.492247	Austropotamobius_italicus_carinthiacus:4.492247):5.458305):4.684918):15.470861	Austropotamobius_pallipes:30.106330):89.893670	Austropotamobius_torrentium_torrentium:120.000000):7.806712	(Astacus_astacus:104.962549	Astacus_leptodactylus:104.962549):22.844162):9.943399):9.509738	((Cambarus_tartarus:20.686294	(Cambarus_aculabrum:14.361337	Cambarus_setosus:14.361337):6.324957):48.218663	(((((((Cambarellus_schmitti:15.940625	(Cambarellus_blacki:6.141397	Cambarellus_lesliei:6.141397):9.799228):6.288816	(Cambarellus_shufeldtii:17.051067	(Cambarellus_diminutus:14.957215	(Cambarellus_texanus:7.955262	(Cambarellus_puer:5.055791	Cambarellus_ninae:5.055791):2.899471):7.001954):2.093851):5.178374):16.650812	(Cambarellus_montezumae:12.429226	((Cambarellus_occidentalis:8.011527	(Cambarellus_zempoalensis:4.296878	Cambarellus_patzcuarensis:4.296878):3.714649):1.070719	(Cambarellus_prolixus:3.207861	Cambarellus_chapalanus:3.207861):5.874385):3.346979):26.451027):12.679464	(((Faxonella_clypeata:26.201347	(Faxonella_blairi:12.407403	Faxonella_creaseri:12.407403):13.793944):8.697453	((Procambarus_bouvieri:23.810642	Procambarus_incilis:23.810642):5.649992	((Hobbseus_yalobushensis:7.903560	(Hobbseus_prominens:6.289555	Hobbseus_petilus:6.289555):1.614005):14.092478	((Hobbseus_attenuatus:0.330985	Hobbseus_cristatus:0.330985):18.561584	Hobbseus_valleculus:18.892569):3.103468):7.464596):5.438166):4.055266	Bouchardina_robisoni:38.954066):12.605650):2.437088	(((Distocambarus_carlsoni:17.209705	Distocambarus_devexus:17.209705):22.354952	(Procambarus_cubensis_cubensis:14.973201
((((((((Cambarus_speleocoopi:36.487597	(Cambarus_pecki:19.656033	(Cambarus_hamulatus:15.889653	(Cambarus_jonesi:13.123623	Cambarus_laconensis:13.123623):2.766030):3.766381):16.831564):19.241623	(((Cambarus_cryptodytes:41.032362	(Cambarus_asperimanus:24.322660	Cambarus_dubius:24.322660):16.709703):7.614535	(Cambarus_pristinus:32.494780	(Cambarus_truncatus:28.217617	(Cambarus_unestami:22.928677	(Cambarus_obeyensis:8.607617	(Cambarus_bouchardi:3.458715	(Cambarus_tuckasegee:2.134271	(Cambarus_distans:2.104428	Cambarus_crinipes:2.104428):0.029843):1.324444):5.148901):14.321060):5.288941):4.277163):16.152117):3.213401	(((((Orconectes_inermis_inermis:13.130533	Orconectes_stygocaneyi:13.130533):4.815914	Orconectes_pellucidus:17.946447):16.453792	((Cambarus_hubrichti:29.329450	(Cambarus_harti:26.636101	((Cambarus_graysoni:20.318045	Cambarus_batchi:20.318045):6.270892	((Cambarus_cracens:13.624067	Cambarus_halli:13.624067):11.679505	(Cambarus_gentryi:23.876029	((Cambarus_strigosus:12.004281	Cambarus_reflexus:12.004281):10.630119	(Cambarus_williami:16.971210	(Cambarus_brachydactylus:15.790063	Cambarus_friaufi:15.790063):1.181148):5.663190):1.241628):1.427543):1.285365):0.047164):2.693350):1.668345	(((Cambarus_rusticiformis:8.348845	Cambarus_tenebrosus:8.348845):10.426904	Cambarus_hubbsi:18.775749):8.200896	(Orconectes_inermis_testii:17.270564	(Orconectes_packardi:15.114684	(Orconectes_incomptus:10.628109	(Orconectes_australis:8.040012	Orconectes_barri:8.040012):2.588097):4.486574):2.155880):9.706081):4.021150):3.402443):0.803554	((Cambarus_englishi:7.948401	(Cambarus_obstipus:7.732580	Cambarus_striatus:7.732580):0.215821):10.930021	Cambarus_pyronotus:18.878422):16.325371):12.294600	((Cambarus_latimanus:41.459040	((Cambarus_hobbsorum:32.117913	Cambarus_monongalensis:32.117913):2.847841	(Cambarus_chasmodactylus:31.416399	(((((Cambarus_georgiae:22.927526	(Cambarus_coosawattae:3.484942	(Cambarus_coosae:1.652336
((((Cambaroides_similis:59.109483	(Cambaroides_dauricus:25.842839	Cambaroides_schrenckii:25.842839):33.266644):13.036079	Cambaroides_japonicus:72.145562):87.724721	(((((Cambarus_jonesi:16.803015	(Cambarus_laconensis:15.091416	(Cambarus_pecki:12.846656	Cambarus_hamulatus:12.846656):2.244759):1.711599):18.599352	Cambarus_speleocoopi:35.402366):19.818634	((Cambarus_cryptodytes:46.757145	((Cambarus_dubius:17.303430	Cambarus_asperimanus:17.303430):26.677945	((Cambarus_unestami:21.243991	((Cambarus_bouchardi:6.832056	(Cambarus_crinipes:3.296346	Cambarus_distans:3.296346):3.535710):2.657428	(Cambarus_tuckasegee:0.063403	Cambarus_obeyensis:0.063403):9.426081):11.754507):7.602474	Cambarus_pristinus:28.846465):15.134910):2.775770):4.781903	(((Cambarus_latimanus:38.018892	(((Cambarus_howardi:14.712343	(((Cambarus_acuminatus:0.872079	Cambarus_reburrus:0.872079):8.607584	Cambarus_longirostris:9.479663):1.664834	(Cambarus_nerterius:9.071611	(Cambarus_carinirostris:4.854622	(Cambarus_davidi:3.527949	Cambarus_bartonii_bartonii:3.527949):1.326673):4.216989):2.072887):3.567846):15.502747	((Cambarus_hiwasseensis:17.749095	Cambarus_parrishi:17.749095):7.523319	(((Cambarus_sciotensis:22.076887	(Cambarus_georgiae:19.990458	(Cambarus_robustus:16.060201	Cambarus_longulus:16.060201):3.930257):2.086429):0.776267	(((Cambarus_chasmodactylus:13.986902	Cambarus_cumberlandensis:13.986902):2.405673	Cambarus_manningi:16.392575):6.425244	(Cambarus_coosawattae:4.638854	(Cambarus_coosae:3.050067	Cambarus_speciosus:3.050067):1.588787):18.178965):0.035334):1.329566	((Cambarus_girardianus:15.469699	Cambarus_fasciatus:15.469699):0.713365	Cambarus_scotti:16.183064):7.999655):1.089694):4.942677):2.693771	(Cambarus_monongalensis:28.520736	Cambarus_hobbsorum:28.520736):4.388125):5.110031):3.841335	Cambarus_maculatus:41.860228):4.314091	(Orconectes_inermis_testii:36.984577	(((Cambarus_pyronotus:18.232359	(Cambarus_striatus:8.024312	(Cambarus_obstipus:6.024798
(((Cambaroides_japonicus:54.757217	(Cambaroides_similis:42.042448	(Cambaroides_schrenckii:25.890692	Cambaroides_dauricus:25.890692):16.151756):12.714769):114.776062	(((Pacifastacus_leniusculus_klamathensis:14.083462	(Pacifastacus_leniusculus_leniusculus:11.669191	Pacifastacus_leniusculus_trowbridgii:11.669191):2.414271):7.532991	(Pacifastacus_fortis:16.523840	(Pacifastacus_gambelii:8.723613	Pacifastacus_connectens:8.723613):7.800227):5.092614):127.043924	(((((Faxonella_creaseri:50.494680	((Faxonella_blairi:26.507290	(Bouchardina_robisoni:21.570769	Faxonella_clypeata:21.570769):4.936521):4.805741	(Hobbseus_valleculus:23.836147	((Hobbseus_cristatus:0.266229	Hobbseus_attenuatus:0.266229):23.174121	((Hobbseus_prominens:7.016808	Hobbseus_petilus:7.016808):3.821292	Hobbseus_yalobushensis:10.838100):12.602250):0.395798):7.476883):19.181650):0.984460	((((((((Fallicambarus_harpi:23.116959	Fallicambarus_jeanae:23.116959):8.534394	Fallicambarus_devastator:31.651354):0.901732	(Procambarus_tenuis:29.824029	Fallicambarus_strawni:29.824029):2.729057):1.907388	((Fallicambarus_dissitus:4.561931	Fallicambarus_petilicarpus:4.561931):27.837098	((Fallicambarus_kountzeae:20.176984	(Fallicambarus_houstonensis:8.714488	Fallicambarus_macneesei:8.714488):11.462495):6.860826	Fallicambarus_wallsi:27.037810):5.361219):2.061445):5.718921	((Procambarus_tulanei:23.423861	((Procambarus_regiomontanus:15.943847	Procambarus_liberorum:15.943847):4.784932	(Procambarus_ceruleus:19.002699	Procambarus_simulans:19.002699):1.726079):2.695083):0.094981	(((Procambarus_curdi:5.498116	Procambarus_kensleyi:5.498116):10.350467	(Procambarus_regalis:9.233925	Procambarus_parasimulans:9.233925):6.614657):0.088406	Procambarus_steigmani:15.936989):7.581853):16.660554):5.542071	((Procambarus_mancus:37.211331	(((((Procambarus_clarkii:22.724907	(Procambarus_okaloosae:8.043829	((Procambarus_troglodytes:2.115194	Procambarus_howellae:2.115194):3.993681	Procambarus_paeninsulanus:6.108875):1.934955):14.681078):3.864523	(Procambarus_toltecae:23.342493	(Procambarus_bivittatus:20.127582	(Procambarus_roberti:10.589895
(((Faxonella_creaseri:81.867241	((((((Procambarus_kensleyi:6.417756	Procambarus_curdi:6.417756):16.702076	((((Procambarus_ceruleus:16.550586	Procambarus_simulans:16.550586):4.000234	(Procambarus_tulanei:9.445899	Procambarus_steigmani:9.445899):11.104920):1.779827	(Procambarus_regiomontanus:18.119309	Procambarus_liberorum:18.119309):4.211338):0.709292	(Procambarus_parasimulans:4.675938	Procambarus_regalis:4.675938):18.364001):0.079894):22.153687	(((Fallicambarus_kountzeae:21.372290	(Fallicambarus_houstonensis:10.778594	Fallicambarus_macneesei:10.778594):10.593696):14.381062	Fallicambarus_wallsi:35.753352):6.275703	((Fallicambarus_petilicarpus:6.311324	Fallicambarus_dissitus:6.311324):30.774969	((Fallicambarus_jeanae:28.676183	Procambarus_tenuis:28.676183):3.105559	((Fallicambarus_devastator:24.605637	Fallicambarus_harpi:24.605637):7.110738	Fallicambarus_strawni:31.716374):0.065369):5.304550):4.942763):3.244464):6.484582	(((((((Procambarus_luxus:6.027299	Procambarus_nueces:6.027299):18.388167	((Procambarus_reimeri:16.163712	Procambarus_geminus:16.163712):4.336040	(Procambarus_acutus:17.289766	((Procambarus_strenthi:15.151727	Faxonius_hylas:15.151727):2.062083	Procambarus_zonangulus:17.213810):0.075955):3.209987):3.915713):6.280407	(((((((Procambarus_attiguus:10.503289	Procambarus_delicatus:10.503289):5.624131	Troglocambarus_maclanei:16.127420):1.894204	(Procambarus_morrisi:14.030391	Procambarus_acherontis:14.030391):3.991234):7.087705	((Procambarus_lepidodactylus:14.401639	Procambarus_ancylus:14.401639):4.048175	(((Procambarus_litosternum:1.125702	Procambarus_pubescens:1.125702):6.384366	(Procambarus_hirsutus:7.436610	Procambarus_epicyrtus:7.436610):0.073459):7.895142	Procambarus_lunzi:15.405211):3.044604):6.659514):0.657477	((Procambarus_leonensis:12.860145	(Procambarus_alleni:1.508402	Procambarus_milleri:1.508402):11.351743):5.918674	(((((Procambarus_lucifugus_lucifugus:2.054034	(Procambarus_lucifugus_alachua:0.547896	(Procambarus_erythrops:0.513565	Procambarus_leitheuseri:0.513565):0.034330):1.506138):5.816081	Procambarus_franzi:7.870115):4.981366
(((Cambaroides_similis:53.500976	(Cambaroides_japonicus:53.427782	(Cambaroides_dauricus:27.560890	Cambaroides_schrenckii:27.560890):25.866892):0.073194):114.442170	(((Astacus_leptodactylus:128.394539	(Astacus_astacus:126.948970	(Austropotamobius_torrentium_torrentium:120.000000	(Austropotamobius_pallipes:41.192007	(Austropotamobius_italicus_meridionalis:14.068447	(Austropotamobius_italicus_carsicus:13.777221	(Austropotamobius_italicus_italicus:7.212185	Austropotamobius_italicus_carinthiacus:7.212185):6.565036):0.291227):27.123560):78.807993):6.948970):1.445569):10.768262	(Pacifastacus_fortis:24.674507	(Pacifastacus_connectens:22.453775	((Pacifastacus_leniusculus_klamathensis:8.973963	Pacifastacus_leniusculus_leniusculus:8.973963):4.987077	(Pacifastacus_leniusculus_trowbridgii:13.840266	Pacifastacus_gambelii:13.840266):0.120774):8.492735):2.220731):114.488294):6.146060	(((Faxonius_compressus:35.731605	((Faxonius_cooperi:32.769541	Faxonius_pagei:32.769541):0.071693	Faxonius_rhoadesi:32.841234):2.890371):7.972185	Faxonius_alabamensis:43.703789):33.300541	(((((Barbicambarus_cornutus:23.477603	Barbicambarus_simmonsi:23.477603):34.345786	((((Faxonius_mississippiensis:24.709280	(Faxonius_jonesi:9.132165	(Faxonius_holti:7.431209	(Faxonius_chickasawae:5.749273	Faxonius_etnieri:5.749273):1.681936):1.700956):15.577115):21.992703	(Creaserinus_gilpini:19.519767	Creaserinus_caesius:19.519767):27.182216):4.505912	((Creaserinus_hortoni:40.480948	(Procambarus_hagenianus_hagenianus:32.487980	Creaserinus_fodiens:32.487980):7.992967):7.168249	((Creaserinus_burrisi:36.345170	Creaserinus_byersi:36.345170):0.072874	(Creaserinus_gordoni:27.240030	(Creaserinus_oryktes:5.646241	Creaserinus_danielae:5.646241):21.593789):9.178013):11.231154):3.558697):6.569669	(Faxonius_lancifer:54.763009	((Faxonius_menae:35.338860	(Faxonius_saxatilis:33.779135	(Faxonius_spinosus:18.162459	Faxonius_acares:18.162459):15.616676):1.559725):16.250522	(Faxonius_immunis:46.625316	(((((Faxonius_difficilis:23.568175	Faxonius_marchandi:23.568175):7.815497	(((Faxonius_meeki_brevis:6.524175	(Faxonius_meeki_meeki:6.054424
(((((Cambaroides_dauricus:18.997594	Cambaroides_schrenckii:18.997594):18.777240	Cambaroides_similis:37.774834):22.209467	Cambaroides_japonicus:59.984301):97.632405	(((Pacifastacus_fortis:21.757896	(Pacifastacus_gambelii:11.373859	Pacifastacus_connectens:11.373859):10.384037):10.858250	(Pacifastacus_leniusculus_klamathensis:14.179619	(Pacifastacus_leniusculus_trowbridgii:11.306307	Pacifastacus_leniusculus_leniusculus:11.306307):2.873312):18.436527):115.294884	(((Cambarus_aculabrum:19.708522	(Cambarus_setosus:17.081179	Cambarus_tartarus:17.081179):2.627343):54.538490	(((((Cambarus_ludovicianus:17.816622	Cambarus_diogenes:17.816622):9.877505	(Cambarus_miltus:23.961450	(Cambarus_acanthura:8.794484	Cambarus_deweesae:8.794484):15.166965):3.732678):33.333846	(((Procambarus_hagenianus_hagenianus:40.875040	Creaserinus_fodiens:40.875040):9.555080	(((Barbicambarus_cornutus:12.709856	Barbicambarus_simmonsi:12.709856):22.405691	(Creaserinus_gilpini:12.554281	Creaserinus_caesius:12.554281):22.561266):8.979286	(((Faxonius_jonesi:8.957305	(Faxonius_holti:8.243221	(Faxonius_etnieri:6.437288	Faxonius_chickasawae:6.437288):1.805934):0.714083):21.258179	Faxonius_mississippiensis:30.215483):13.829349	(Creaserinus_hortoni:41.464460	(Creaserinus_byersi:30.874558	(((Creaserinus_danielae:3.440064	Creaserinus_oryktes:3.440064):16.896713	Creaserinus_gordoni:20.336777):7.973032	Creaserinus_burrisi:28.309809):2.564748):10.589903):2.580372):0.050002):6.335287):5.167912	((((Faxonius_nana:34.829109	Faxonius_macrus:34.829109):6.429794	(((((Faxonius_erichsonianus:0.053751	Faxonius_wrighti:0.053751):27.303031	(((Faxonius_stannardi:0.053469	Faxonius_illinoiensis:0.053469):13.826007	(Faxonius_tricuspis:10.616867	((Faxonius_indianensis:6.216900	Faxonius_propinquus:6.216900):3.218754	(Faxonius_kentuckiensis:9.355093	(Faxonius_rafinesquei:5.612380	Faxonius_ronaldi:5.612380):3.742713):0.080561):1.181214):3.262609):2.907143	((((Faxonius_putnami:8.837707	Faxonius_sanbornii:8.837707):2.883013	Faxonius_eupunctus:11.720720):1.545858
(((Cambaroides_similis:49.747271	((Cambaroides_dauricus:24.822666	Cambaroides_schrenckii:24.822666):24.854009	Cambaroides_japonicus:49.676675):0.070596):101.321404	((((Austropotamobius_torrentium_torrentium:120.000000	(Austropotamobius_pallipes:32.421392	(Austropotamobius_italicus_italicus:14.464832	(Austropotamobius_italicus_carinthiacus:9.312817	(Austropotamobius_italicus_carsicus:6.539062	Austropotamobius_italicus_meridionalis:6.539062):2.773755):5.152015):17.956560):87.578608):8.668555	(Astacus_astacus:126.887502	Astacus_leptodactylus:126.887502):1.781053):9.870422	(Pacifastacus_leniusculus_leniusculus:24.159300	(Pacifastacus_leniusculus_trowbridgii:19.190564	((Pacifastacus_fortis:12.370155	(Pacifastacus_connectens:2.820103	Pacifastacus_gambelii:2.820103):9.550052):2.669658	Pacifastacus_leniusculus_klamathensis:15.039812):4.150752):4.968736):114.379677):5.225158	(((Faxonius_compressus:32.106055	((Faxonius_pagei:26.283114	Faxonius_rhoadesi:26.283114):1.978702	Faxonius_cooperi:28.261817):3.844238):10.358900	Faxonius_alabamensis:42.464955):27.406498	((Cambarus_tartarus:17.401253	(Cambarus_aculabrum:17.311752	Cambarus_setosus:17.311752):0.089501):49.341196	(((Cambarus_miltus:34.528514	((Cambarus_acanthura:13.350627	Cambarus_deweesae:13.350627):11.280265	(Cambarus_diogenes:15.489521	Cambarus_ludovicianus:15.489521):9.141371):9.897622):25.811909	(((Cambarus_maculatus:44.995737	((Cambarus_dubius:20.696091	Cambarus_asperimanus:20.696091):24.256941	((Cambarus_speleocoopi:28.903749	(Cambarus_pecki:22.841574	(Cambarus_hamulatus:16.519947	(Cambarus_laconensis:13.379911	Cambarus_jonesi:13.379911):3.140035):6.321627):6.062176):13.753146	((((((Cambarus_davidi:8.878062	(Cambarus_bartonii_bartonii:5.596924	Cambarus_carinirostris:5.596924):3.281138):1.477900	((Cambarus_howardi:8.405800	(Cambarus_longirostris:6.054287	(Cambarus_acuminatus:1.991993	Cambarus_reburrus:1.991993):4.062294):2.351513):0.368652	Cambarus_nerterius:8.774452):1.581509):13.528500	(Cambarus_hobbsorum:18.317570	Cambarus_monongalensis:18.317570):5.566892):6.369353	(Cambarus_manningi:25.917821
(((Cambaroides_japonicus:80.244211	(Cambaroides_similis:42.851536	(Cambaroides_schrenckii:23.177747	Cambaroides_dauricus:23.177747):19.673789):37.392674):76.977369	(((Cambarus_setosus:23.372077	(Cambarus_tartarus:23.296684	Cambarus_aculabrum:23.296684):0.075393):54.916634	((((Cambarus_maculatus:43.423512	Cambarus_latimanus:43.423512):0.132783	(((((Cambarus_hiwasseensis:19.859007	Cambarus_parrishi:19.859007):5.011496	(Cambarus_georgiae:21.445850	(((Cambarus_coosae:2.148305	Cambarus_speciosus:2.148305):1.081102	Cambarus_coosawattae:3.229407):17.851940	((((Cambarus_scotti:12.936489	Cambarus_fasciatus:12.936489):3.208894	Cambarus_girardianus:16.145383):2.755669	(Cambarus_cumberlandensis:18.846651	(Cambarus_chasmodactylus:16.749953	Cambarus_sciotensis:16.749953):2.096698):0.054401):0.352486	(Cambarus_longulus:16.353966	Cambarus_robustus:16.353966):2.899572):1.827809):0.364503):3.424653):2.691653	Cambarus_manningi:27.562157):2.648180	((Cambarus_longirostris:13.890389	(Cambarus_howardi:12.643506	(Cambarus_acuminatus:2.361304	Cambarus_reburrus:2.361304):10.282202):1.246883):5.513789	(Cambarus_nerterius:13.469465	(Cambarus_carinirostris:10.034355	(Cambarus_bartonii_bartonii:7.096085	Cambarus_davidi:7.096085):2.938270):3.435109):5.934712):10.806159):5.917962	(Cambarus_hobbsorum:28.175068	Cambarus_monongalensis:28.175068):7.953231):7.427996):9.667852	((Cambarus_truncatus:41.825167	((Cambarus_hubrichti:29.583309	((((Cambarus_williami:13.717157	(Cambarus_friaufi:10.719360	Cambarus_brachydactylus:10.719360):2.997798):8.881562	(Cambarus_halli:12.007699	Cambarus_cracens:12.007699):10.591020):0.044149	(Cambarus_gentryi:17.533443	Cambarus_harti:17.533443):5.109424):1.884325	((Cambarus_reflexus:13.901680	Cambarus_strigosus:13.901680):8.973629	(Cambarus_batchi:19.216742	Cambarus_graysoni:19.216742):3.658567):1.651884):5.056116):4.239089	((Cambarus_hubbsi:11.955057	(Cambarus_tenebrosus:5.474588	Cambarus_rusticiformis:5.474588):6.480470):12.678126
(((((Pacifastacus_leniusculus_leniusculus:20.193333	(Pacifastacus_leniusculus_trowbridgii:7.655031	Pacifastacus_leniusculus_klamathensis:7.655031):12.538302):38.119959	(Pacifastacus_fortis:32.428272	(Pacifastacus_gambelii:21.688926	Pacifastacus_connectens:21.688926):10.739346):25.885020):84.993679	(((((Austropotamobius_italicus_carsicus:9.956214	(Austropotamobius_italicus_meridionalis:6.235861	(Austropotamobius_italicus_italicus:0.926250	Austropotamobius_italicus_carinthiacus:0.926250):5.309611):3.720352):8.664435	Austropotamobius_pallipes:18.620649):101.379351	Austropotamobius_torrentium_torrentium:120.000000):8.888487	(Astacus_leptodactylus:128.368398	Astacus_astacus:128.368398):0.520089):6.364488	((((Distocambarus_carlsoni:50.941218	((((Cambarellus_schmitti:14.566471	(Cambarellus_blacki:8.388622	Cambarellus_lesliei:8.388622):6.177849):5.880415	((Cambarellus_diminutus:13.506882	((Cambarellus_texanus:7.673837	Cambarellus_ninae:7.673837):5.686293	Cambarellus_puer:13.360130):0.146752):3.054790	Cambarellus_shufeldtii:16.561672):3.885214):15.176046	((Cambarellus_montezumae:11.557556	((Cambarellus_prolixus:2.448462	Cambarellus_chapalanus:2.448462):4.919368	(Cambarellus_patzcuarensis:1.834316	Cambarellus_zempoalensis:1.834316):5.533514):4.189726):1.729821	Cambarellus_occidentalis:13.287377):22.335555):11.277659	Distocambarus_devexus:46.900591):4.040627):0.175776	(Procambarus_bouvieri:42.527551	Procambarus_incilis:42.527551):8.589442):11.862951	(((Faxonella_blairi:33.983304	(((Hobbseus_yalobushensis:7.996303	(Hobbseus_prominens:6.011902	Hobbseus_petilus:6.011902):1.984401):9.330405	((Hobbseus_cristatus:0.070858	Hobbseus_attenuatus:0.070858):17.204874	Hobbseus_valleculus:17.275732):0.050976):10.680618	(Bouchardina_robisoni:22.312512	(Faxonella_creaseri:15.518065	Faxonella_clypeata:15.518065):6.794447):5.694815):5.975977):25.941579	((((((Cambarus_dubius:18.587408	Cambarus_asperimanus:18.587408):18.714635	Cambarus_cryptodytes:37.302042):5.319151	(((((((Cambarus_cracens:17.732467	Cambarus_halli:17.732467):5.399869	(((Cambarus_gentryi:17.442566	(Cambarus_reflexus:10.451964	Cambarus_strigosus:10.451964):6.990602):0.559643
((((((Cambarus_aculabrum:17.207931	Cambarus_tartarus:17.207931):0.378874	Cambarus_setosus:17.586805):58.684473	(((Cambarus_monongalensis:39.081938	Cambarus_hobbsorum:39.081938):16.485120	(((Cambarus_latimanus:41.279439	((((((Cambarus_georgiae:22.727128	((Cambarus_chasmodactylus:14.275838	Cambarus_cumberlandensis:14.275838):6.898179	(Cambarus_hiwasseensis:18.136892	Cambarus_parrishi:18.136892):3.037125):1.553111):1.549521	(Cambarus_coosawattae:2.767728	(Cambarus_speciosus:2.174854	Cambarus_coosae:2.174854):0.592874):21.508921):1.111904	(Cambarus_sciotensis:23.235422	(Cambarus_girardianus:18.060568	(Cambarus_scotti:13.812102	Cambarus_fasciatus:13.812102):4.248466):5.174854):2.153131):1.211225	(Cambarus_longulus:15.007349	Cambarus_robustus:15.007349):11.592429):2.988076	Cambarus_manningi:29.587853):3.260010	((Cambarus_nerterius:10.022430	(Cambarus_longirostris:9.977668	((Cambarus_acuminatus:1.067632	Cambarus_reburrus:1.067632):8.248108	Cambarus_howardi:9.315741):0.661928):0.044761):4.460932	(Cambarus_davidi:10.983451	(Cambarus_carinirostris:8.502056	Cambarus_bartonii_bartonii:8.502056):2.481395):3.499910):18.364502):8.431576):4.104025	Cambarus_maculatus:45.383465):5.049506	((Cambarus_truncatus:41.083079	(((Cambarus_pyronotus:21.168966	(Cambarus_obstipus:7.044628	(Cambarus_englishi:5.237336	Cambarus_striatus:5.237336):1.807292):14.124338):9.398523	((Cambarus_batchi:21.014949	Cambarus_graysoni:21.014949):6.275320	((((Cambarus_brachydactylus:16.510665	Cambarus_friaufi:16.510665):0.072189	Cambarus_williami:16.582854):7.344051	(Cambarus_cracens:15.969225	Cambarus_halli:15.969225):7.957680):1.688696	((Cambarus_hubrichti:19.560602	Cambarus_gentryi:19.560602):2.527876	((Cambarus_strigosus:8.941465	Cambarus_reflexus:8.941465):8.337381	Cambarus_harti:17.278845):4.809633):3.527123):1.674668):3.277220):4.899903	((Orconectes_pellucidus:10.975937	(Orconectes_stygocaneyi:6.328233	Orconectes_inermis_inermis:6.328233):4.647704):10.971109
((((((((((((((Cambarus_scotti:13.209609	Cambarus_fasciatus:13.209609):4.812263	Cambarus_girardianus:18.021872):2.315336	((Cambarus_chasmodactylus:15.815677	Cambarus_sciotensis:15.815677):4.212017	(((Cambarus_longulus:8.522071	Cambarus_robustus:8.522071):6.931803	Cambarus_hiwasseensis:15.453874):2.139199	(Cambarus_manningi:15.697190	(Cambarus_coosawattae:5.397727	(Cambarus_speciosus:3.942607	Cambarus_coosae:3.942607):1.455120):10.299463):1.895884):2.434621):0.309513):0.931558	Cambarus_georgiae:21.268765):0.049597	Cambarus_cumberlandensis:21.318362):4.477139	Cambarus_parrishi:25.795501):5.929042	(Cambarus_hobbsorum:28.597634	(Cambarus_monongalensis:23.485347	(Cambarus_howardi:14.217860	(((Cambarus_acuminatus:0.837839	Cambarus_reburrus:0.837839):9.695789	((Cambarus_bartonii_bartonii:2.394662	Cambarus_carinirostris:2.394662):7.626064	(Cambarus_davidi:4.415991	Cambarus_nerterius:4.415991):5.604735):0.512903):1.135733	Cambarus_longirostris:11.669362):2.548498):9.267487):5.112286):3.126909):8.000534	Cambarus_maculatus:39.725077):5.523308	((Cambarus_latimanus:41.025560	(Cambarus_dubius:21.351957	Cambarus_asperimanus:21.351957):19.673603):0.541242	(Orconectes_inermis_testii:41.390818	((((Cambarus_pyronotus:17.904482	(Cambarus_striatus:6.280823	(Cambarus_obstipus:3.593987	Cambarus_englishi:3.593987):2.686835):11.623659):12.161260	(Cambarus_truncatus:24.696255	(Cambarus_pristinus:14.042789	((((Cambarus_obeyensis:3.476293	(Cambarus_tuckasegee:3.301822	Cambarus_crinipes:3.301822):0.174472):1.240110	Cambarus_distans:4.716403):1.169811	Cambarus_bouchardi:5.886214):3.595025	Cambarus_unestami:9.481239):4.561551):10.653466):5.369487):4.252057	(((Cambarus_hubrichti:29.580040	(((((Cambarus_friaufi:13.581492	Cambarus_brachydactylus:13.581492):2.721713	Cambarus_williami:16.303204):8.439853	(Cambarus_gentryi:20.708410	(Cambarus_harti:16.985028	(Cambarus_strigosus:7.766702	Cambarus_reflexus:7.766702):9.218325):3.723382):4.034647):0.574816
(((Cambaroides_japonicus:78.442473	((Cambaroides_schrenckii:24.833603	Cambaroides_dauricus:24.833603):30.883268	Cambaroides_similis:55.716871):22.725602):85.931879	(((((Austropotamobius_pallipes:33.542989	((Austropotamobius_italicus_meridionalis:13.958817	Austropotamobius_italicus_carsicus:13.958817):3.615472	(Austropotamobius_italicus_carinthiacus:6.216402	Austropotamobius_italicus_italicus:6.216402):11.357887):15.968699):86.457011	Austropotamobius_torrentium_torrentium:120.000000):11.408495	(Astacus_astacus:121.186880	Astacus_leptodactylus:121.186880):10.221615):7.370361	((Pacifastacus_leniusculus_klamathensis:16.357369	(Pacifastacus_leniusculus_trowbridgii:11.891474	Pacifastacus_leniusculus_leniusculus:11.891474):4.465895):18.410819	((Pacifastacus_fortis:13.889055	Pacifastacus_connectens:13.889055):4.974957	Pacifastacus_gambelii:18.864012):15.904175):104.010668):9.425545	((Cambarus_tartarus:32.913073	(Cambarus_aculabrum:21.330670	Cambarus_setosus:21.330670):11.582403):46.931815	(((((((Procambarus_pygmaeus:23.066841	(Procambarus_talpoides:18.375981	(Procambarus_geodytes:17.381891	((Procambarus_truculentus:11.819362	Procambarus_caritus:11.819362):2.397551	Procambarus_advena:14.216913):3.164978):0.994090):4.690860):13.560986	(((((Procambarus_caballeroi:1.627002	Procambarus_chacalli:1.627002):29.738452	((Procambarus_hayi:24.047757	((Procambarus_hoffmani:17.645313	(Procambarus_paradoxus:14.777390	(((Procambarus_gonopodcristatus:1.114449	((Procambarus_zihuateutlensis:1.068676	(Procambarus_contrerasi:1.053145	Procambarus_riojai:1.053145):0.015531):0.021766	Procambarus_hortonhobbsi:1.090442):0.024007):0.026951	Procambarus_hidalgoensis:1.141400):13.586637	(Procambarus_cuetzalanae:1.827361	Procambarus_xochitlanae:1.827361):12.900675):0.049353):2.867923):6.358214	((Procambarus_gibbus:8.027771	Procambarus_raneyi:8.027771):13.142738	((Procambarus_teziutlanensis:10.373778	Procambarus_tlapacoyanensis:10.373778):8.039282	((Procambarus_achilli:7.748370	Procambarus_digueti:7.748370):3.258569	Procambarus_erichsoni:11.006939):7.406120):2.757449):2.833018):0.044230):7.132464	Procambarus_shermani:31.180220):0.185234):0.190970	(((Procambarus_youngi:26.432145	((Procambarus_nueces:2.875924
(((((((((Cambarellus_puer:14.884561	(Cambarellus_ninae:14.853183	(Cambarellus_texanus:13.959754	(Cambarellus_diminutus:13.369353	Cambarellus_shufeldtii:13.369353):0.590401):0.893430):0.031378):7.086386	(Cambarellus_schmitti:16.218116	(Cambarellus_lesliei:5.754085	Cambarellus_blacki:5.754085):10.464031):5.752831):20.854982	(Cambarellus_montezumae:12.338457	((Cambarellus_chapalanus:2.594453	Cambarellus_prolixus:2.594453):5.217181	(Cambarellus_occidentalis:6.650868	(Cambarellus_patzcuarensis:1.667021	Cambarellus_zempoalensis:1.667021):4.983847):1.160766):4.526824):30.487471):17.970222	(((Distocambarus_carlsoni:17.775066	Distocambarus_devexus:17.775066):33.989783	(((((Procambarus_escambiensis:32.891647	((Procambarus_rogersi_expletus:14.976130	(Procambarus_rogersi_rogersi:6.842398	Procambarus_rogersi_campestris:6.842398):8.133732):6.550433	Procambarus_rogersi_ochlocknensis:21.526563):11.365084):3.904615	Procambarus_capillatus:36.796262):2.381387	((((((((Procambarus_acutissimus:22.737534	((Procambarus_luxus:5.258671	Procambarus_nueces:5.258671):13.572375	((Procambarus_reimeri:14.567874	Procambarus_geminus:14.567874):1.973201	(Procambarus_acutus:13.454527	(Faxonius_hylas:11.978867	Procambarus_zonangulus:11.978867):1.475660):3.086548):2.289971):3.906488):3.923963	(Procambarus_mancus:26.557597	Procambarus_youngi:26.557597):0.103900):6.052794	(((Procambarus_versutus:26.540079	(Procambarus_spiculifer:19.913852	((Procambarus_raneyi:9.990675	Procambarus_gibbus:9.990675):4.746738	Procambarus_suttkusi:14.737413):5.176439):6.626227):3.147385	((Procambarus_nigrocinctus:13.601832	(Procambarus_ouachitae:11.731317	((Procambarus_dupratzi:10.432425	(Procambarus_clemmeri:10.403187	Procambarus_natchitochae:10.403187):0.029237):0.231741	Procambarus_vioscai_paynei:10.664166):1.067152):1.870514):13.730206	Procambarus_blandingii:27.332038):2.355426):2.240675	((((Procambarus_delicatus:12.067684	Procambarus_attiguus:12.067684):6.854234	Troglocambarus_maclanei:18.921918):3.026154	(Procambarus_morrisi:14.255398	Procambarus_acherontis:14.255398):7.692674):5.173388	(((((Procambarus_pycnogonopodus:13.179350
(((((Cambaroides_japonicus:49.338190	(Cambaroides_similis:36.204606	(Cambaroides_schrenckii:23.298681	Cambaroides_dauricus:23.298681):12.905925):13.133584):72.143019	(Pacifastacus_leniusculus_leniusculus:28.863246	(Pacifastacus_leniusculus_trowbridgii:20.537918	(((Pacifastacus_gambelii:6.438302	Pacifastacus_connectens:6.438302):8.372814	Pacifastacus_fortis:14.811116):1.180180	Pacifastacus_leniusculus_klamathensis:15.991296):4.546622):8.325328):92.617964):14.151177	((Austropotamobius_torrentium_torrentium:120.000000	(Austropotamobius_pallipes:42.173126	(Austropotamobius_italicus_carsicus:17.250218	((Austropotamobius_italicus_italicus:3.095944	Austropotamobius_italicus_carinthiacus:3.095944):9.402177	Austropotamobius_italicus_meridionalis:12.498120):4.752097):24.922908):77.826874):9.984615	(Astacus_leptodactylus:115.726952	Astacus_astacus:115.726952):14.257663):5.647772):6.995382	(((Cambarus_aculabrum:20.616618	Cambarus_setosus:20.616618):5.925769	Cambarus_tartarus:26.542387):41.948093	(((((Procambarus_bouvieri:43.623862	(((((Procambarus_vazquezae:12.022990	Procambarus_cubensis_cubensis:12.022990):2.919302	Procambarus_llamasi:14.942292):18.120267	(Distocambarus_carlsoni:18.194430	Distocambarus_devexus:18.194430):14.868130):8.817138	(Procambarus_incilis:41.222987	(((((Procambarus_tulanei:15.629602	(Procambarus_kensleyi:1.654247	Procambarus_curdi:1.654247):13.975355):4.782457	(Procambarus_steigmani:7.838647	(Procambarus_parasimulans:3.691184	Procambarus_regalis:3.691184):4.147463):12.573412):1.287808	((Procambarus_ceruleus:19.447939	Procambarus_simulans:19.447939):0.749808	(Procambarus_regiomontanus:13.771211	Procambarus_liberorum:13.771211):6.426536):1.502120):10.196887	Fallicambarus_devastator:31.896754):4.884940	(((Fallicambarus_dissitus:5.957567	Fallicambarus_petilicarpus:5.957567):26.430755	(Fallicambarus_wallsi:27.210454	(Fallicambarus_kountzeae:20.073244	(Fallicambarus_macneesei:9.958019	Fallicambarus_houstonensis:9.958019):10.115224):7.137211):5.177868):1.022432	((Fallicambarus_harpi:22.797632	Fallicambarus_jeanae:22.797632):7.709771	(Procambarus_tenuis:29.740699	Fallicambarus_strawni:29.740699):0.766704):2.903351):3.370940):4.441293):0.656710):1.696809	(((((Hobbseus_prominens:4.171757
(((((Cambarus_tartarus:22.977209	(Cambarus_aculabrum:18.737653	Cambarus_setosus:18.737653):4.239555):63.290947	((((Cambarus_latimanus:43.932406	Cambarus_maculatus:43.932406):1.182072	(Cambarus_monongalensis:36.196670	((Cambarus_longirostris:17.062859	(Cambarus_howardi:15.191807	((((Cambarus_davidi:7.517155	Cambarus_carinirostris:7.517155):0.080018	Cambarus_bartonii_bartonii:7.597173):4.056664	Cambarus_nerterius:11.653837):2.045196	(Cambarus_acuminatus:0.068410	Cambarus_reburrus:0.068410):13.630623):1.492774):1.871051):14.039630	((Cambarus_chasmodactylus:28.771795	Cambarus_hobbsorum:28.771795):0.067929	((Cambarus_hiwasseensis:18.606857	Cambarus_parrishi:18.606857):6.840980	((Cambarus_manningi:19.970229	Cambarus_cumberlandensis:19.970229):3.307873	((Cambarus_longulus:12.102763	Cambarus_sciotensis:12.102763):9.960532	(((Cambarus_georgiae:17.524517	(Cambarus_coosawattae:2.816714	(Cambarus_coosae:2.412272	Cambarus_speciosus:2.412272):0.404442):14.707803):2.598496	Cambarus_robustus:20.123013):0.102679	((Cambarus_scotti:13.717539	Cambarus_fasciatus:13.717539):1.323991	Cambarus_girardianus:15.041531):5.184161):1.837603):1.214807):2.169734):3.391888):2.262764):5.094181):8.917808):6.293986	(((((Cambarus_pristinus:21.774412	(Cambarus_unestami:14.998389	((Cambarus_bouchardi:4.120423	(Cambarus_crinipes:2.166424	Cambarus_distans:2.166424):1.953999):3.870333	(Cambarus_tuckasegee:0.074738	Cambarus_obeyensis:0.074738):7.916018):7.007633):6.776023):11.549002	Cambarus_truncatus:33.323414):10.781385	(((Cambarus_hubrichti:30.622887	(((((Cambarus_harti:20.456772	Cambarus_gentryi:20.456772):3.310888	(Cambarus_williami:16.079248	(Cambarus_friaufi:10.809575	Cambarus_brachydactylus:10.809575):5.269674):7.688412):0.026012	(Cambarus_halli:10.512567	Cambarus_cracens:10.512567):13.281105):2.957124	(Cambarus_strigosus:10.629947	Cambarus_reflexus:10.629947):16.120849):1.351366	(Cambarus_batchi:23.902349	Cambarus_graysoni:23.902349):4.199813):2.520725):1.783542
(((((Cambarus_aculabrum:19.175515	(Cambarus_tartarus:15.674082	Cambarus_setosus:15.674082):3.501433):58.592730	((((((Creaserinus_gilpini:13.064440	Creaserinus_caesius:13.064440):32.913437	((((Creaserinus_burrisi:33.429275	(((Creaserinus_danielae:2.380271	Creaserinus_oryktes:2.380271):22.054900	Creaserinus_gordoni:24.435171):7.275622	(Faxonius_mississippiensis:21.826869	(Faxonius_holti:8.392152	(Faxonius_etnieri:6.613969	(Faxonius_chickasawae:4.762596	Faxonius_jonesi:4.762596):1.851374):1.778183):13.434717):9.883925):1.718481):2.607442	Creaserinus_byersi:36.036717):3.085720	(Procambarus_hagenianus_hagenianus:28.177706	Creaserinus_fodiens:28.177706):10.944731):2.311962	Creaserinus_hortoni:41.434399):4.543479):9.215168	((Barbicambarus_simmonsi:18.552960	Barbicambarus_cornutus:18.552960):34.449325	((((Faxonius_difficilis:34.836109	(((Faxonius_meeki_meeki:9.346964	(Faxonius_meeki_brevis:4.775118	Faxonius_williamsi:4.775118):4.571846):10.932744	Faxonius_nana:20.279708):5.271328	((Faxonius_palmeri_longimanus:10.433774	Faxonius_maletae:10.433774):10.822299	(Faxonius_perfectus:9.612464	(Faxonius_hobbsi:5.745900	Faxonius_hartfieldi:5.745900):3.866564):11.643609):4.294963):9.285073):0.103962	Faxonius_macrus:34.940071):6.823982	((((Faxonius_marchandi:20.257888	Faxonius_ozarkae:20.257888):3.338461	Faxonius_neglectus_neglectus:23.596349):7.897357	((((Faxonius_luteus:15.675175	Faxonius_medius:15.675175):5.762726	Faxonius_longidigitus:21.437901):1.102066	((Faxonius_peruncus:14.840594	(Faxonius_leptogonopodus:2.548579	Faxonius_quadruncus:2.548579):12.292015):7.625544	Faxonius_punctimanus:22.466139):0.073828):3.080057	(Faxonius_quinebaugensis:16.359724	(((Faxonius_causeyi:2.541509	Faxonius_virilis:2.541509):0.064345	Faxonius_deanae:2.605854):1.451070	Faxonius_nais:4.056924):12.302800):9.260300):5.873682):5.550521	((Faxonius_shoupi:20.839673	Faxonius_placidus:20.839673):12.577179	(((Faxonius_wrighti:0.055290	Faxonius_erichsonianus:0.055290):30.543923
(((Cambaroides_japonicus:58.160720	(Cambaroides_similis:40.196376	(Cambaroides_schrenckii:25.251349	Cambaroides_dauricus:25.251349):14.945027):17.964343):106.031715	((((((Cambarus_latimanus:44.437762	((Cambarus_monongalensis:27.998901	Cambarus_hobbsorum:27.998901):11.570340	(((Cambarus_girardianus:18.907345	(Cambarus_fasciatus:14.110105	Cambarus_scotti:14.110105):4.797239):4.752427	((((Cambarus_hiwasseensis:13.255818	Cambarus_parrishi:13.255818):5.502740	Cambarus_georgiae:18.758559):0.679162	(((Cambarus_longulus:9.580244	Cambarus_robustus:9.580244):7.231877	(Cambarus_cumberlandensis:6.744153	Cambarus_manningi:6.744153):10.067968):0.100223	(Cambarus_chasmodactylus:8.568451	Cambarus_sciotensis:8.568451):8.343893):2.525377):1.683611	(Cambarus_coosawattae:2.549486	(Cambarus_coosae:1.737622	Cambarus_speciosus:1.737622):0.811863):18.571846):2.538440):7.771763	((Cambarus_howardi:9.980535	(((Cambarus_acuminatus:1.431389	Cambarus_reburrus:1.431389):7.394954	Cambarus_nerterius:8.826343):0.060045	Cambarus_longirostris:8.886389):1.094147):4.970700	(Cambarus_davidi:8.913007	(Cambarus_carinirostris:6.547353	Cambarus_bartonii_bartonii:6.547353):2.365654):6.038228):16.480300):8.137706):4.868520):3.293405	((((Cambarus_cryptodytes:34.229180	((Cambarus_pecki:17.272866	(Cambarus_hamulatus:14.654117	(Cambarus_laconensis:12.091323	Cambarus_jonesi:12.091323):2.562794):2.618749):10.238662	Cambarus_speleocoopi:27.511528):6.717652):3.694907	(((Cambarus_dubius:16.121591	Cambarus_asperimanus:16.121591):13.238136	Cambarus_truncatus:29.359726):4.335197	(Cambarus_pristinus:20.222907	(Cambarus_unestami:12.677806	((Cambarus_bouchardi:6.589640	(Cambarus_distans:3.979094	Cambarus_crinipes:3.979094):2.610546):1.476217	(Cambarus_tuckasegee:4.516830	Cambarus_obeyensis:4.516830):3.549027):4.611949):7.545101):13.472017):4.229163):3.043139	((Cambarus_pyronotus:22.235169	(Cambarus_striatus:4.972915	(Cambarus_englishi:3.619349	Cambarus_obstipus:3.619349):1.353565):17.262254):10.833745
(((Cambaroides_japonicus:61.448837	((Cambaroides_dauricus:28.298471	Cambaroides_schrenckii:28.298471):17.733106	Cambaroides_similis:46.031576):15.417261):90.613124	((((((Cambarus_cryptodytes:37.865869	(Orconectes_inermis_testii:27.783105	(Cambarus_speleocoopi:23.262072	((Cambarus_hamulatus:13.314755	(Cambarus_laconensis:10.526478	Cambarus_jonesi:10.526478):2.788277):2.584699	Cambarus_pecki:15.899454):7.362617):4.521034):10.082764):10.846853	(((Cambarus_maculatus:39.979299	(Cambarus_latimanus:37.591781	((Cambarus_monongalensis:22.765529	Cambarus_hobbsorum:22.765529):8.490895	((Cambarus_longirostris:15.982690	((((Cambarus_carinirostris:2.642766	Cambarus_acuminatus:2.642766):4.814256	(Cambarus_davidi:3.909680	Cambarus_bartonii_bartonii:3.909680):3.547342):3.237671	Cambarus_nerterius:10.694692):2.482707	(Cambarus_reburrus:11.588362	Cambarus_howardi:11.588362):1.589038):2.805291):12.855833	(((Cambarus_scotti:16.093855	(Cambarus_girardianus:15.979511	Cambarus_fasciatus:15.979511):0.114344):7.580044	((((Cambarus_chasmodactylus:11.082674	Cambarus_cumberlandensis:11.082674):1.553216	Cambarus_manningi:12.635890):9.034024	Cambarus_sciotensis:21.669914):0.594797	((Cambarus_coosawattae:1.879610	(Cambarus_speciosus:1.604931	Cambarus_coosae:1.604931):0.274679):18.248170	(Cambarus_georgiae:18.418213	(Cambarus_longulus:9.735000	Cambarus_robustus:9.735000):8.683213):1.709567):2.136931):1.409187):0.644822	(Cambarus_parrishi:16.721949	Cambarus_hiwasseensis:16.721949):7.596772):4.519803):2.417901):6.335357):2.387517):4.122790	((((Cambarus_pyronotus:18.444256	(Cambarus_englishi:8.256762	(Cambarus_striatus:6.380867	Cambarus_obstipus:6.380867):1.875895):10.187494):13.645136	(((Cambarus_batchi:26.043597	Cambarus_graysoni:26.043597):2.018930	(((Cambarus_harti:16.780963	Cambarus_gentryi:16.780963):7.680564	((Cambarus_brachydactylus:14.102323	(Cambarus_williami:12.985276	Cambarus_friaufi:12.985276):1.117046):9.202044	(Cambarus_halli:16.598675
(((((Pacifastacus_leniusculus_klamathensis:14.216569	Pacifastacus_leniusculus_trowbridgii:14.216569):8.368227	(Pacifastacus_leniusculus_leniusculus:22.498061	(Pacifastacus_gambelii:13.954444	(Pacifastacus_fortis:11.115379	Pacifastacus_connectens:11.115379):2.839064):8.543618):0.086734):117.271976	(((Cambarus_aculabrum:18.603771	(Cambarus_setosus:16.316585	Cambarus_tartarus:16.316585):2.287186):50.041694	((((Cambarellus_prolixus:6.201844	Cambarellus_chapalanus:6.201844):4.903128	(((Cambarellus_occidentalis:5.340897	Cambarellus_zempoalensis:5.340897):1.072914	Cambarellus_patzcuarensis:6.413811):3.426590	Cambarellus_montezumae:9.840402):1.264570):40.912591	(((Cambarellus_lesliei:3.662090	Cambarellus_blacki:3.662090):13.001431	Cambarellus_schmitti:16.663521):8.011984	((Cambarellus_diminutus:14.864845	(Cambarellus_texanus:7.743588	(Cambarellus_puer:5.580246	Cambarellus_ninae:5.580246):2.163342):7.121257):1.729262	Cambarellus_shufeldtii:16.594107):8.081398):27.342058):12.019820	((((Procambarus_incilis:42.331666	(((Faxonella_blairi:21.483612	(Faxonella_clypeata:15.415340	Bouchardina_robisoni:15.415340):6.068272):5.679565	(Hobbseus_valleculus:18.894922	((Hobbseus_cristatus:0.926984	Hobbseus_attenuatus:0.926984):17.861595	(Hobbseus_prominens:7.784024	(Hobbseus_yalobushensis:7.707422	Hobbseus_petilus:7.707422):0.076603):11.004554):0.106344):8.268255):7.418721	Faxonella_creaseri:34.581898):7.749768):6.958652	((((Procambarus_vazquezae:17.459364	(Procambarus_llamasi:14.225219	Procambarus_cubensis_cubensis:14.225219):3.234145):21.849205	(((Procambarus_rogersi_expletus:13.143781	(Procambarus_rogersi_rogersi:6.426128	Procambarus_rogersi_campestris:6.426128):6.717653):7.889634	Procambarus_rogersi_ochlocknensis:21.033415):12.865878	((((Procambarus_latipleurum:24.241602	((Procambarus_kilbyi:14.291474	(Procambarus_apalachicolae:7.376967	Procambarus_econfinae:7.376967):6.914507):9.155051	(Procambarus_barbatus:20.677441	(Procambarus_pubischelae_deficiens:5.538417	Procambarus_pubischelae_pubischelae:5.538417):15.139024):2.769084):0.795077):3.231341	(Procambarus_escambiensis:23.327807	Procambarus_capillatus:23.327807):4.145136):4.456977
((((((Bouchardina_robisoni:32.668135	(((Faxonella_creaseri:20.269935	Faxonella_blairi:20.269935):6.731451	(Hobbseus_valleculus:19.025688	((Hobbseus_prominens:10.730930	Hobbseus_petilus:10.730930):2.890086	(Hobbseus_yalobushensis:11.269917	(Hobbseus_cristatus:0.367242	Hobbseus_attenuatus:0.367242):10.902676):2.351098):5.404673):7.975698):3.988645	Faxonella_clypeata:30.990031):1.678104):40.820947	((((Procambarus_vazquezae:19.646124	(Procambarus_llamasi:14.213533	Procambarus_cubensis_cubensis:14.213533):5.432591):42.811179	(((((((Procambarus_roberti:19.717931	((Procambarus_paeninsulanus:7.470959	((Procambarus_howellae:0.753397	Procambarus_troglodytes:0.753397):3.882368	Procambarus_okaloosae:4.635766):2.835194):12.085745	Procambarus_clarkii:19.556704):0.161227):7.540163	(Procambarus_toltecae:24.963709	(Procambarus_evermanni:21.579907	Procambarus_bivittatus:21.579907):3.383802):2.294386):5.599365	(((((Procambarus_morrisi:9.492158	Procambarus_acherontis:9.492158):6.900219	(Procambarus_attiguus:13.148957	Procambarus_delicatus:13.148957):3.243420):2.073394	Troglocambarus_maclanei:18.465771):7.811678	(((((Procambarus_epicyrtus:7.294859	(Procambarus_hirsutus:7.253117	(Procambarus_pubescens:0.791303	Procambarus_litosternum:0.791303):6.461815):0.041741):5.237355	Procambarus_lepidodactylus:12.532213):2.642927	Procambarus_ancylus:15.175141):1.864211	Procambarus_lunzi:17.039351):7.307586	((Procambarus_alleni:2.790675	Procambarus_milleri:2.790675):19.380640	(Procambarus_fallax:20.413607	(((Procambarus_seminolae:8.220672	Procambarus_pictus:8.220672):4.181884	((Procambarus_braswelli:0.081776	Procambarus_chacei:0.081776):5.422134	Procambarus_enoplosternum:5.503910):6.898646):5.291728	((Procambarus_pycnogonopodus:11.423031	(((Procambarus_lucifugus_lucifugus:0.441690	((Procambarus_erythrops:0.083383	Procambarus_leitheuseri:0.083383):0.110363	Procambarus_lucifugus_alachua:0.193746):0.247943):8.466576	Procambarus_franzi:8.908266):2.456327	((Procambarus_orcinus:0.409248	Procambarus_horsti:0.409248):0.928021
(((((((Faxonius_alabamensis:39.856455	(Faxonius_cooperi:28.484362	(Faxonius_rhoadesi:24.700197	Faxonius_pagei:24.700197):3.784166):11.372092):1.427199	Faxonius_compressus:41.283654):27.747291	((((((Distocambarus_carlsoni:24.656655	Distocambarus_devexus:24.656655):16.030009	(Procambarus_bouvieri:39.779990	Procambarus_incilis:39.779990):0.906674):6.782507	((Faxonella_clypeata:26.720801	(((Hobbseus_valleculus:13.079244	(Hobbseus_yalobushensis:6.756346	(Hobbseus_petilus:3.636211	Hobbseus_prominens:3.636211):3.120135):6.322898):0.701671	(Hobbseus_cristatus:0.056683	Hobbseus_attenuatus:0.056683):13.724231):9.723792	Bouchardina_robisoni:23.504707):3.216094):5.223571	Faxonella_blairi:31.944372):15.524799):9.940411	((((Cambarellus_montezumae:14.573489	((Cambarellus_occidentalis:7.319300	(Cambarellus_patzcuarensis:3.932364	Cambarellus_zempoalensis:3.932364):3.386936):2.216279	(Cambarellus_prolixus:2.931977	Cambarellus_chapalanus:2.931977):6.603602):5.037910):21.207320	((Cambarellus_shufeldtii:16.223456	(Cambarellus_diminutus:13.920440	(Cambarellus_puer:11.642557	(Cambarellus_texanus:6.514630	Cambarellus_ninae:6.514630):5.127927):2.277882):2.303016):4.568758	(Cambarellus_schmitti:13.724664	(Cambarellus_lesliei:4.601544	Cambarellus_blacki:4.601544):9.123120):7.067550):14.988595):11.160619	Faxonella_creaseri:46.941428):10.018842	(((((((Procambarus_latipleurum:19.362875	(Procambarus_econfinae:2.851872	Procambarus_apalachicolae:2.851872):16.511003):13.350863	((((Procambarus_geodytes:12.943397	(Procambarus_truculentus:11.364336	(Procambarus_advena:8.618406	Procambarus_caritus:8.618406):2.745930):1.579061):2.612907	(Procambarus_talpoides:13.041629	Procambarus_pygmaeus:13.041629):2.514676):12.082964	(Procambarus_rathbunae:21.447824	Procambarus_hubbelli:21.447824):6.191444):3.520431	((((Procambarus_pubischelae_deficiens:2.212036	Procambarus_pubischelae_pubischelae:2.212036):17.953256	Procambarus_barbatus:20.165292):8.123425	(Procambarus_escambiensis:25.250335	Procambarus_capillatus:25.250335):3.038381):0.081317	Procambarus_pearsei:28.370033):2.789666):1.554039):3.425668
((((Cambaroides_similis:46.119225	(Cambaroides_schrenckii:25.512100	Cambaroides_dauricus:25.512100):20.607125):12.442754	Cambaroides_japonicus:58.561978):104.925470	(((((Faxonella_creaseri:49.472045	(((Hobbseus_cristatus:0.085803	Hobbseus_attenuatus:0.085803):23.041917	(((Hobbseus_prominens:9.441211	Hobbseus_petilus:9.441211):2.113227	Hobbseus_yalobushensis:11.554438):8.676583	Hobbseus_valleculus:20.231021):2.896699):12.421678	(Bouchardina_robisoni:28.129557	(Faxonella_blairi:21.563535	Faxonella_clypeata:21.563535):6.566022):7.419841):13.922647):7.776998	(((((Fallicambarus_petilicarpus:4.709117	Fallicambarus_dissitus:4.709117):32.535427	(Fallicambarus_wallsi:28.887099	((Fallicambarus_macneesei:8.991415	Fallicambarus_houstonensis:8.991415):10.686356	Fallicambarus_kountzeae:19.677771):9.209328):8.357445):1.184778	((Fallicambarus_strawni:32.062664	(Fallicambarus_jeanae:27.615789	(Fallicambarus_harpi:25.395822	Procambarus_tenuis:25.395822):2.219967):4.446875):3.402949	Fallicambarus_devastator:35.465612):2.963710):6.688229	(((Procambarus_tulanei:19.777233	((Procambarus_steigmani:8.862133	(Procambarus_regalis:5.083851	Procambarus_parasimulans:5.083851):3.778282):10.848962	Procambarus_ceruleus:19.711095):0.066138):4.592838	Procambarus_simulans:24.370071):5.470216	(Procambarus_liberorum:27.639180	((Procambarus_curdi:5.734712	Procambarus_kensleyi:5.734712):21.495394	Procambarus_regiomontanus:27.230107):0.409073):2.201107):15.277264):10.850580	(((((Distocambarus_carlsoni:30.416510	Distocambarus_devexus:30.416510):10.169141	(Procambarus_llamasi:24.710345	(Procambarus_cubensis_cubensis:17.402964	Procambarus_vazquezae:17.402964):7.307381):15.875307):10.316244	((Cambarellus_montezumae:14.865393	((Cambarellus_prolixus:6.349632	Cambarellus_chapalanus:6.349632):3.257176	(Cambarellus_occidentalis:7.159049	(Cambarellus_patzcuarensis:3.102472	Cambarellus_zempoalensis:3.102472):4.056577):2.447759):5.258585):23.779276	(Cambarellus_diminutus:25.640970	(((Cambarellus_blacki:3.762927	Cambarellus_lesliei:3.762927):9.848137	Cambarellus_schmitti:13.611064):6.155327
((((((Pacifastacus_leniusculus_trowbridgii:14.419823	(Pacifastacus_leniusculus_klamathensis:11.796815	Pacifastacus_leniusculus_leniusculus:11.796815):2.623008):10.212475	Pacifastacus_fortis:24.632298):8.823588	(Pacifastacus_connectens:14.104751	Pacifastacus_gambelii:14.104751):19.351136):112.507666	(((Cambarus_aculabrum:16.944925	(Cambarus_setosus:15.579096	Cambarus_tartarus:15.579096):1.365830):55.431298	(((((Faxonella_creaseri:18.055239	Faxonella_blairi:18.055239):16.225203	(((Hobbseus_cristatus:0.967219	Hobbseus_attenuatus:0.967219):19.718075	(Hobbseus_valleculus:17.549775	((Hobbseus_prominens:6.395688	Hobbseus_petilus:6.395688):1.616712	Hobbseus_yalobushensis:8.012400):9.537374):3.135519):3.826020	(Bouchardina_robisoni:18.997535	Faxonella_clypeata:18.997535):5.513779):9.769129):18.349180	(((Procambarus_vazquezae:23.903230	(Procambarus_cubensis_cubensis:16.885837	Procambarus_llamasi:16.885837):7.017393):23.050405	(((((Fallicambarus_kountzeae:21.905755	(Fallicambarus_houstonensis:10.267293	Fallicambarus_macneesei:10.267293):11.638462):9.753512	Fallicambarus_wallsi:31.659267):4.986677	(((Fallicambarus_strawni:24.941683	Fallicambarus_devastator:24.941683):4.232431	((Fallicambarus_harpi:24.557883	Fallicambarus_jeanae:24.557883):2.710095	Procambarus_tenuis:27.267977):1.906137):2.053862	(Fallicambarus_petilicarpus:5.685939	Fallicambarus_dissitus:5.685939):25.542038):5.417968):4.346806	((Distocambarus_carlsoni:13.646280	Distocambarus_devexus:13.646280):21.760031	(((((Procambarus_parasimulans:4.042185	Procambarus_regalis:4.042185):5.330729	Procambarus_steigmani:9.372915):16.984959	Procambarus_tulanei:26.357874):0.223782	(((Procambarus_curdi:7.292014	Procambarus_kensleyi:7.292014):12.960475	(Procambarus_liberorum:18.442033	Procambarus_regiomontanus:18.442033):1.810456):3.424084	(Procambarus_ceruleus:20.361342	Procambarus_simulans:20.361342):3.315230):2.905083):4.419800	Procambarus_nigrocinctus:31.001456):4.404856):5.586439):4.263520	((((Procambarus_rogersi_rogersi:6.650758	Procambarus_rogersi_campestris:6.650758):9.157429	Procambarus_rogersi_expletus:15.808186):4.258170	Procambarus_rogersi_ochlocknensis:20.066356):18.220246
((((Cambaroides_similis:48.421245	(Cambaroides_schrenckii:29.016271	Cambaroides_dauricus:29.016271):19.404974):17.539810	Cambaroides_japonicus:65.961055):90.865917	((Pacifastacus_fortis:33.743346	(Pacifastacus_connectens:29.716832	(Pacifastacus_gambelii:18.487263	(Pacifastacus_leniusculus_klamathensis:9.699711	(Pacifastacus_leniusculus_trowbridgii:6.970476	Pacifastacus_leniusculus_leniusculus:6.970476):2.729234):8.787552):11.229569):4.026514):107.927157	((((((Cambarus_miltus:25.470028	(Cambarus_acanthura:14.985415	Cambarus_deweesae:14.985415):10.484613):4.378902	(Cambarus_diogenes:17.453243	Cambarus_ludovicianus:17.453243):12.395687):30.963689	((Cambarus_tartarus:15.966908	(Cambarus_aculabrum:14.877437	Cambarus_setosus:14.877437):1.089471):42.808399	((Cambarus_speleocoopi:25.576967	((Cambarus_laconensis:18.650801	(Cambarus_pecki:16.437516	Cambarus_hamulatus:16.437516):2.213285):2.073852	Cambarus_jonesi:20.724653):4.852314):23.559579	(((Cambarus_maculatus:40.676007	Cambarus_latimanus:40.676007):2.287967	((((Cambarus_hobbsorum:19.774731	Cambarus_monongalensis:19.774731):8.798809	(Cambarus_longirostris:14.772089	(Cambarus_howardi:12.882481	((Cambarus_acuminatus:0.962979	Cambarus_reburrus:0.962979):10.542991	(Cambarus_nerterius:9.810167	(Cambarus_carinirostris:5.152628	(Cambarus_bartonii_bartonii:3.039271	Cambarus_davidi:3.039271):2.113357):4.657540):1.695802):1.376511):1.889609):13.801451):4.467971	(((Cambarus_girardianus:18.666019	(Cambarus_scotti:15.070107	Cambarus_fasciatus:15.070107):3.595913):4.798891	((Cambarus_cumberlandensis:17.126946	(Cambarus_longulus:12.273584	Cambarus_sciotensis:12.273584):4.853361):4.661967	((Cambarus_hiwasseensis:15.990181	Cambarus_parrishi:15.990181):5.763015	(Cambarus_georgiae:16.856138	Cambarus_robustus:16.856138):4.897059):0.035717):1.675997):1.835329	((Cambarus_coosawattae:4.807718	(Cambarus_coosae:2.831235	Cambarus_speciosus:2.831235):1.976483):19.949386	(Cambarus_chasmodactylus:18.403116	Cambarus_manningi:18.403116):6.353989):0.543135):7.741272):7.232515
((((((((((Cambarus_sciotensis:25.990769	(((Cambarus_chasmodactylus:19.525250	(Cambarus_cumberlandensis:19.463719	Cambarus_manningi:19.463719):0.061531):3.517164	(Cambarus_coosawattae:4.988139	(Cambarus_speciosus:2.189675	Cambarus_coosae:2.189675):2.798465):18.054275):2.037012	((Cambarus_fasciatus:13.351151	Cambarus_scotti:13.351151):5.396049	Cambarus_girardianus:18.747199):6.332227):0.911343):0.050720	(((Cambarus_longirostris:13.220794	((Cambarus_howardi:9.177781	(Cambarus_reburrus:0.038931	Cambarus_acuminatus:0.038931):9.138850):0.849193	(Cambarus_nerterius:9.978733	(Cambarus_davidi:6.908924	(Cambarus_bartonii_bartonii:2.176885	Cambarus_carinirostris:2.176885):4.732039):3.069809):0.048240):3.193821):10.201733	Cambarus_georgiae:23.422527):2.120857	(Cambarus_longulus:21.421238	Cambarus_robustus:21.421238):4.122146):0.498105):3.195659	(Cambarus_hiwasseensis:25.050339	Cambarus_parrishi:25.050339):4.186810):9.837132	(Cambarus_hobbsorum:30.622922	Cambarus_monongalensis:30.622922):8.451359):7.370818	(Cambarus_latimanus:44.560436	Cambarus_maculatus:44.560436):1.884663):5.762890	((Cambarus_pristinus:18.824669	(Cambarus_unestami:12.679524	(Cambarus_bouchardi:5.149010	((Cambarus_crinipes:3.747193	(Cambarus_obeyensis:1.552689	Cambarus_tuckasegee:1.552689):2.194503):1.350654	Cambarus_distans:5.097847):0.051163):7.530514):6.145145):27.481883	((((Orconectes_inermis_inermis:11.988052	(Orconectes_pellucidus:11.890091	Orconectes_stygocaneyi:11.890091):0.097961):23.306177	((((Orconectes_australis:10.051534	Orconectes_barri:10.051534):6.255825	(Orconectes_incomptus:14.505508	Orconectes_packardi:14.505508):1.801851):12.659058	(Cambarus_hubbsi:24.793113	(Cambarus_rusticiformis:6.410285	Cambarus_tenebrosus:6.410285):18.382827):4.173305):3.513983	(Cambarus_truncatus:31.294621	((((Cambarus_reflexus:16.018809	Cambarus_strigosus:16.018809):9.873464	(((Cambarus_cracens:11.684628	Cambarus_halli:11.684628):7.111413	Cambarus_harti:18.796041):3.511878
(((((Cambarus_tartarus:20.061189	(Cambarus_setosus:13.989576	Cambarus_aculabrum:13.989576):6.071613):61.361376	(((((((Procambarus_bouvieri:44.784512	(((Distocambarus_carlsoni:15.176925	Distocambarus_devexus:15.176925):15.143376	(Procambarus_cubensis_cubensis:18.508794	(Procambarus_vazquezae:18.449540	Procambarus_llamasi:18.449540):0.059254):11.811506):13.722253	(((Procambarus_tenuis:30.828078	(Fallicambarus_strawni:27.886127	(Fallicambarus_jeanae:19.740389	Fallicambarus_harpi:19.740389):8.145738):2.941950):4.595189	((Fallicambarus_devastator:30.187150	(((((Procambarus_regalis:6.606461	Procambarus_parasimulans:6.606461):3.395360	(Procambarus_tulanei:8.508735	Procambarus_steigmani:8.508735):1.493087):8.090331	(Procambarus_ceruleus:14.144687	Procambarus_simulans:14.144687):3.947466):3.504850	Procambarus_liberorum:21.597003):0.050910	((Procambarus_kensleyi:7.690975	Procambarus_curdi:7.690975):12.060045	Procambarus_regiomontanus:19.751021):1.896893):8.539237):3.076122	(Fallicambarus_petilicarpus:5.304935	Fallicambarus_dissitus:5.304935):27.958338):2.159994):4.527955	((Fallicambarus_macneesei:13.889651	Fallicambarus_houstonensis:13.889651):23.436712	(Fallicambarus_kountzeae:24.223572	Fallicambarus_wallsi:24.223572):13.102791):2.624858):4.091333):0.741958):2.271499	((Faxonella_clypeata:28.602080	Faxonella_blairi:28.602080):6.078956	((Procambarus_incilis:26.459016	((Hobbseus_cristatus:1.816027	Hobbseus_attenuatus:1.816027):21.779461	((Hobbseus_yalobushensis:12.877888	(Hobbseus_prominens:6.905684	Hobbseus_petilus:6.905684):5.972204):8.549105	Hobbseus_valleculus:21.426992):2.168496):2.863527):4.659735	Bouchardina_robisoni:31.118751):3.562285):12.374976):3.286453	(((Procambarus_mancus:37.529845	Procambarus_youngi:37.529845):0.532916	((((((Procambarus_nigrocinctus:16.161028	((Procambarus_ouachitae:13.476495	((Procambarus_clemmeri:13.285832	Procambarus_vioscai_paynei:13.285832):0.041576	Procambarus_dupratzi:13.327408):0.149087):0.039206	Procambarus_natchitochae:13.515702):2.645326):11.716010	((Procambarus_tlapacoyanensis:12.420249	Procambarus_teziutlanensis:12.420249):11.338595
(((((Pacifastacus_leniusculus_leniusculus:23.333963	(Pacifastacus_leniusculus_trowbridgii:12.522631	Pacifastacus_leniusculus_klamathensis:12.522631):10.811332):18.688308	(Pacifastacus_connectens:25.671571	(Pacifastacus_fortis:22.029235	Pacifastacus_gambelii:22.029235):3.642336):16.350700):98.680984	(((Cambarus_maculatus:53.699375	(Cambarus_latimanus:50.906762	((((Cambarus_pyronotus:18.849126	((Cambarus_striatus:5.208977	Cambarus_englishi:5.208977):3.063800	Cambarus_obstipus:8.272777):10.576350):16.099400	((Orconectes_pellucidus:11.666366	(Orconectes_stygocaneyi:6.462287	Orconectes_inermis_inermis:6.462287):5.204079):20.392870	((Orconectes_packardi:20.725105	(Orconectes_incomptus:17.057980	(Orconectes_barri:9.411676	Orconectes_australis:9.411676):7.646304):3.667124):9.381047	((Cambarus_hubrichti:26.910205	(((Cambarus_reflexus:12.240706	Cambarus_strigosus:12.240706):11.600517	(Cambarus_batchi:20.257402	Cambarus_graysoni:20.257402):3.583821):0.764407	(((Cambarus_brachydactylus:12.919038	Cambarus_friaufi:12.919038):4.231009	Cambarus_williami:17.150047):5.210090	((Cambarus_cracens:12.471020	Cambarus_halli:12.471020):8.832842	(Cambarus_gentryi:17.642381	Cambarus_harti:17.642381):3.661481):1.056275):2.245493):2.304575):2.001714	(Cambarus_hubbsi:20.986169	(Orconectes_inermis_testii:1.235963	(Cambarus_rusticiformis:1.104204	Cambarus_tenebrosus:1.104204):0.131758):19.750207):7.925750):1.194233):1.953085):2.889290):9.499130	(((Cambarus_dubius:19.775066	Cambarus_asperimanus:19.775066):14.576759	Cambarus_cryptodytes:34.351824):5.783741	((Cambarus_speleocoopi:26.910769	(Cambarus_jonesi:15.151216	(Cambarus_laconensis:12.816792	(Cambarus_pecki:11.399188	Cambarus_hamulatus:11.399188):1.417604):2.334423):11.759554):11.274308	(Cambarus_pristinus:24.815707	((((Cambarus_tuckasegee:0.079234	Cambarus_obeyensis:0.079234):13.354940	(Cambarus_crinipes:4.124653	(Cambarus_bouchardi:3.860212	Cambarus_distans:3.860212):0.264441):9.309521):3.739085	Cambarus_truncatus:17.173259):3.520589
((((Cambarus_tartarus:25.759943	(Cambarus_setosus:18.457067	Cambarus_aculabrum:18.457067):7.302876):39.819789	((Procambarus_strenthi:50.829116	(((Cambarellus_chapalanus:5.202794	Cambarellus_prolixus:5.202794):5.131423	(((Cambarellus_patzcuarensis:3.682023	Cambarellus_zempoalensis:3.682023):2.992304	Cambarellus_occidentalis:6.674328):1.805352	Cambarellus_montezumae:8.479680):1.854537):30.802054	(((Cambarellus_lesliei:5.276698	Cambarellus_blacki:5.276698):11.650652	Cambarellus_schmitti:16.927349):7.062115	(Cambarellus_shufeldtii:19.851996	(Cambarellus_diminutus:17.249208	(Cambarellus_puer:11.423952	(Cambarellus_ninae:6.068773	Cambarellus_texanus:6.068773):5.355179):5.825256):2.602788):4.137468):17.146807):9.692845):9.337743	((Procambarus_roberti:59.060682	Procambarus_bouvieri:59.060682):0.141648	((((((((Procambarus_mancus:30.494581	(((Procambarus_capillatus:24.796705	(Procambarus_rathbunae:21.868040	((Procambarus_latipleurum:15.800567	(Procambarus_kilbyi:13.113095	(Procambarus_apalachicolae:2.761652	Procambarus_econfinae:2.761652):10.351444):2.687472):3.600962	Procambarus_hubbelli:19.401529):2.466511):2.928666):0.042379	Procambarus_escambiensis:24.839085):2.047936	(Procambarus_barbatus:20.848882	(Procambarus_pubischelae_pubischelae:4.212747	Procambarus_pubischelae_deficiens:4.212747):16.636135):6.038139):3.607560):0.893050	((Procambarus_caballeroi:1.715681	Procambarus_chacalli:1.715681):29.585972	((Procambarus_shermani:29.134440	(((Procambarus_nueces:7.598134	Procambarus_luxus:7.598134):14.572262	((Procambarus_acutus:10.775354	Procambarus_zonangulus:10.775354):6.572908	((Faxonius_hylas:9.808229	Procambarus_reimeri:9.808229):6.005039	Procambarus_geminus:15.813267):1.534994):4.822134):4.311517	(Procambarus_acutissimus:22.658660	(Procambarus_hayi:21.107192	(Procambarus_versutus:18.381328	(Procambarus_nigrocinctus:9.930752	(((Procambarus_vioscai_paynei:1.230564	Procambarus_ouachitae:1.230564):6.521181	(Procambarus_dupratzi:7.727092	Procambarus_clemmeri:7.727092):0.024653):0.030143
(((((Cambarus_aculabrum:18.334832	(Cambarus_setosus:15.498429	Cambarus_tartarus:15.498429):2.836403):68.032624	((((((Cambarus_monongalensis:29.207185	Cambarus_hobbsorum:29.207185):6.761642	((Cambarus_howardi:14.498910	(Cambarus_longirostris:11.501988	((Cambarus_acuminatus:0.052375	Cambarus_reburrus:0.052375):9.352872	(Cambarus_nerterius:6.621445	(Cambarus_davidi:2.720273	(Cambarus_bartonii_bartonii:1.372158	Cambarus_carinirostris:1.372158):1.348115):3.901172):2.783802):2.096741):2.996922):14.133763	(((Cambarus_cumberlandensis:13.533471	Cambarus_manningi:13.533471):10.278701	((((Cambarus_scotti:16.770981	(Cambarus_fasciatus:14.237958	Cambarus_girardianus:14.237958):2.533023):2.915233	(Cambarus_georgiae:17.550339	(Cambarus_hiwasseensis:11.495434	Cambarus_parrishi:11.495434):6.054905):2.135875):1.629643	(Cambarus_robustus:19.496663	(Cambarus_longulus:13.744840	Cambarus_sciotensis:13.744840):5.751823):1.819194):1.871531	(Cambarus_coosae:3.114207	(Cambarus_speciosus:2.176063	Cambarus_coosawattae:2.176063):0.938144):20.073181):0.624784):4.706471	Cambarus_chasmodactylus:28.518643):0.114031):7.336153):9.535369	(Cambarus_maculatus:40.817908	Cambarus_latimanus:40.817908):4.686287):2.015832	(Cambarus_asperimanus:18.814241	Cambarus_dubius:18.814241):28.705787):3.901930	((((Cambarus_pyronotus:23.193751	((Cambarus_englishi:5.186011	Cambarus_striatus:5.186011):1.687610	Cambarus_obstipus:6.873621):16.320130):11.074217	(((Orconectes_inermis_inermis:10.966478	Orconectes_stygocaneyi:10.966478):10.406084	Orconectes_pellucidus:21.372562):11.670836	((((Cambarus_williami:15.791209	(Cambarus_brachydactylus:13.047467	Cambarus_friaufi:13.047467):2.743741):11.327081	(((Cambarus_harti:22.665947	Cambarus_gentryi:22.665947):1.554989	((Cambarus_reflexus:9.607174	Cambarus_strigosus:9.607174):11.729013	(Cambarus_batchi:17.039687	Cambarus_graysoni:17.039687):4.296501):2.884749):0.688896	(Cambarus_halli:8.731860	Cambarus_cracens:8.731860):16.177972):2.208458):3.179633
(((((Faxonius_lancifer:63.529130	((((Barbicambarus_cornutus:20.099761	Barbicambarus_simmonsi:20.099761):33.644247	((((((Faxonius_etnieri:6.546216	(Faxonius_chickasawae:5.410066	Faxonius_jonesi:5.410066):1.136150):2.063335	Faxonius_holti:8.609551):15.827525	Faxonius_mississippiensis:24.437075):17.201820	(Creaserinus_gilpini:12.442024	Creaserinus_caesius:12.442024):29.196872):1.940555	((Procambarus_hagenianus_hagenianus:23.792917	Creaserinus_fodiens:23.792917):14.809388	(Creaserinus_burrisi:34.501879	(Creaserinus_byersi:29.953520	(Creaserinus_gordoni:25.456370	(Creaserinus_oryktes:3.533790	Creaserinus_danielae:3.533790):21.922580):4.497150):4.548359):4.100426):4.977145):0.059522	Creaserinus_hortoni:43.638972):10.105035):5.066905	((((Faxonius_macrus:23.863328	Faxonius_nana:23.863328):10.829168	((Faxonius_perfectus:8.623312	(Faxonius_hobbsi:7.041004	Faxonius_hartfieldi:7.041004):1.582308):14.361239	((Faxonius_maletae:8.018766	Faxonius_palmeri_longimanus:8.018766):11.733969	(Faxonius_meeki_meeki:6.311624	(Faxonius_meeki_brevis:5.575841	Faxonius_williamsi:5.575841):0.735783):13.441111):3.231816):11.707945):1.479634	((((Faxonius_peruncus:8.996820	(Faxonius_leptogonopodus:1.701852	Faxonius_quadruncus:1.701852):7.294968):16.027667	(Faxonius_difficilis:21.330864	Faxonius_neglectus_neglectus:21.330864):3.693623):5.532051	(((Faxonius_quinebaugensis:6.475474	(Faxonius_virilis:3.879592	((Faxonius_nais:2.291075	Faxonius_deanae:2.291075):1.486277	Faxonius_causeyi:3.777352):0.102240):2.595882):10.921431	Faxonius_punctimanus:17.396905):3.447238	((Faxonius_luteus:18.563536	Faxonius_medius:18.563536):2.194118	Faxonius_longidigitus:20.757654):0.086489):9.712394):3.348123	(((((Faxonius_placidus:17.627593	Faxonius_shoupi:17.627593):6.099255	((Faxonius_erichsonianus:0.073642	Faxonius_wrighti:0.073642):17.047942	Faxonius_mirus:17.121585):6.605264):2.191244	(Faxonius_forceps:22.227994	(Faxonius_validus:11.406471	Faxonius_burri:11.406471):10.821523):3.690098):3.691392
(((Cambaroides_japonicus:74.535432	((Cambaroides_schrenckii:29.892876	Cambaroides_dauricus:29.892876):24.503087	Cambaroides_similis:54.395963):20.139468):84.377804	(((((Procambarus_bouvieri:62.377034	(((Cambarellus_montezumae:11.630965	((Cambarellus_occidentalis:8.237809	(Cambarellus_chapalanus:3.930464	Cambarellus_prolixus:3.930464):4.307344):0.778577	(Cambarellus_patzcuarensis:3.468628	Cambarellus_zempoalensis:3.468628):5.547757):2.614580):41.384057	(Cambarus_aculabrum:16.268132	(Cambarus_setosus:16.170886	Cambarus_tartarus:16.170886):0.097246):36.746890):7.325812	(((((Faxonius_pagei:29.606771	(Faxonius_rhoadesi:29.541853	Faxonius_cooperi:29.541853):0.064918):4.151408	(Faxonius_compressus:32.123667	Faxonius_alabamensis:32.123667):1.634512):18.011397	((Faxonius_menae:33.655514	(Faxonius_saxatilis:27.889858	(Faxonius_spinosus:14.709400	Faxonius_acares:14.709400):13.180459):5.765655):14.598355	(((Faxonius_marchandi:25.306532	Faxonius_ozarkae:25.306532):4.950826	((Faxonius_neglectus_neglectus:19.261910	(Faxonius_peruncus:6.725429	(Faxonius_quadruncus:2.254431	Faxonius_leptogonopodus:2.254431):4.470998):12.536481):5.969823	(((Faxonius_luteus:17.203716	Faxonius_medius:17.203716):3.999441	Faxonius_longidigitus:21.203157):0.967233	((Faxonius_virilis:16.400646	(Faxonius_quinebaugensis:15.460615	(((Faxonius_immunis:13.603473	Faxonius_deanae:13.603473):0.965306	Faxonius_nais:14.568780):0.744141	Faxonius_causeyi:15.312921):0.147694):0.940031):4.434233	Faxonius_punctimanus:20.834879):1.335511):3.061343):5.025625):3.655937	(((Faxonius_nana:26.551036	Faxonius_macrus:26.551036):3.164748	(((Faxonius_maletae:9.029407	Faxonius_palmeri_longimanus:9.029407):14.331215	((Faxonius_hartfieldi:8.591782	(Faxonius_perfectus:5.131829	Faxonius_hobbsi:5.131829):3.459954):10.174075	(Faxonius_meeki_meeki:6.114641	(Faxonius_williamsi:5.129264	Faxonius_meeki_brevis:5.129264):0.985377):12.651216):4.594765):1.822173	Faxonius_difficilis:25.182794):4.532990):4.148116
(((Cambaroides_japonicus:74.920095	(Cambaroides_similis:35.443364	(Cambaroides_dauricus:28.835730	Cambaroides_schrenckii:28.835730):6.607635):39.476731):92.381224	((((Astacus_leptodactylus:130.183978	Astacus_astacus:130.183978):3.868548	(Austropotamobius_torrentium_torrentium:120.000000	(Austropotamobius_pallipes:30.411340	(Austropotamobius_italicus_meridionalis:17.277661	((Austropotamobius_italicus_carinthiacus:3.987401	Austropotamobius_italicus_italicus:3.987401):10.709430	Austropotamobius_italicus_carsicus:14.696831):2.580830):13.133679):89.588660):14.052526):7.400069	(((Pacifastacus_leniusculus_trowbridgii:16.829147	Pacifastacus_leniusculus_leniusculus:16.829147):7.563658	Pacifastacus_leniusculus_klamathensis:24.392805):0.099051	((Pacifastacus_connectens:10.901859	Pacifastacus_fortis:10.901859):4.901867	Pacifastacus_gambelii:15.803726):8.688130):116.960739):9.231060	((Cambarus_tartarus:20.774783	(Cambarus_setosus:13.341434	Cambarus_aculabrum:13.341434):7.433350):56.845514	((((Cambarus_ludovicianus:13.930909	Cambarus_diogenes:13.930909):12.665312	((Cambarus_acanthura:13.857871	Cambarus_deweesae:13.857871):10.422090	Cambarus_miltus:24.279961):2.316260):33.119668	((Cambarus_speleocoopi:27.117603	(((Cambarus_hamulatus:10.689028	Cambarus_laconensis:10.689028):2.379872	Cambarus_jonesi:13.068900):3.683984	Cambarus_pecki:16.752885):10.364719):16.690274	(((Cambarus_maculatus:33.914842	(Cambarus_latimanus:33.020693	(((Cambarus_chasmodactylus:13.536918	Cambarus_hobbsorum:13.536918):5.484540	Cambarus_monongalensis:19.021458):8.569978	((Cambarus_howardi:13.612402	(Cambarus_longirostris:13.122448	((Cambarus_nerterius:10.047660	(Cambarus_davidi:7.263455	(Cambarus_bartonii_bartonii:5.573764	Cambarus_carinirostris:5.573764):1.689690):2.784205):2.027849	(Cambarus_acuminatus:3.524655	Cambarus_reburrus:3.524655):8.550854):1.046939):0.489953):10.946672	(Cambarus_manningi:23.437801	(Cambarus_parrishi:21.904465	((((Cambarus_georgiae:16.663454	Cambarus_robustus:16.663454):0.188769	((Cambarus_girardianus:12.710883	(Cambarus_fasciatus:10.038879
((((Cambarus_maculatus:53.098374	((Cambarus_latimanus:47.117787	((Cambarus_hobbsorum:29.946990	Cambarus_monongalensis:29.946990):5.083236	(((Cambarus_howardi:10.664675	(Cambarus_acuminatus:8.468130	((Cambarus_nerterius:7.801734	((Cambarus_carinirostris:3.947337	Cambarus_bartonii_bartonii:3.947337):1.051092	Cambarus_davidi:4.998428):2.803306):0.587001	Cambarus_reburrus:8.388735):0.079395):2.196545):3.427341	Cambarus_longirostris:14.092016):16.434649	(Cambarus_manningi:24.397511	(((((Cambarus_chasmodactylus:12.505424	Cambarus_sciotensis:12.505424):7.412963	Cambarus_cumberlandensis:19.918388):0.481160	((Cambarus_girardianus:15.160870	(Cambarus_scotti:11.978915	Cambarus_fasciatus:11.978915):3.181955):5.173974	(Cambarus_longulus:12.564765	Cambarus_robustus:12.564765):7.770080):0.064703):1.710757	((Cambarus_hiwasseensis:13.871420	Cambarus_parrishi:13.871420):4.337160	Cambarus_georgiae:18.208580):3.901725):1.109547	(Cambarus_coosawattae:3.967335	(Cambarus_speciosus:2.064198	Cambarus_coosae:2.064198):1.903137):19.252517):1.177659):6.129154):4.503561):12.087561):0.782349	(((Cambarus_cryptodytes:37.301313	(Cambarus_speleocoopi:21.835498	(Cambarus_pecki:16.044586	(Cambarus_jonesi:11.845201	(Cambarus_hamulatus:10.040785	Cambarus_laconensis:10.040785):1.804416):4.199384):5.790913):15.465815):3.117218	(Cambarus_asperimanus:20.202582	Cambarus_dubius:20.202582):20.215950):2.303759	(((((Orconectes_inermis_testii:17.046920	((Orconectes_incomptus:7.326890	Orconectes_barri:7.326890):2.908879	(Orconectes_australis:7.843778	Orconectes_packardi:7.843778):2.391991):6.811151):4.268896	((Cambarus_graysoni:18.916623	(Cambarus_hubbsi:14.423980	(Cambarus_rusticiformis:2.078851	Cambarus_tenebrosus:2.078851):12.345129):4.492643):2.316160	((Orconectes_stygocaneyi:6.218873	Orconectes_inermis_inermis:6.218873):0.301265	Orconectes_pellucidus:6.520139):14.712644):0.083034):5.914202	(((Cambarus_brachydactylus:16.488944	(Cambarus_friaufi:14.576772	Cambarus_williami:14.576772):1.912172):7.333471
(((Cambaroides_japonicus:58.496280	((Cambaroides_dauricus:23.595530	Cambaroides_schrenckii:23.595530):26.261598	Cambaroides_similis:49.857128):8.639153):99.593725	((((Faxonella_blairi:33.475419	(Bouchardina_robisoni:26.647240	Faxonella_clypeata:26.647240):6.828179):6.858664	(Hobbseus_valleculus:22.989089	((Hobbseus_yalobushensis:10.716404	(Hobbseus_prominens:8.126928	Hobbseus_petilus:8.126928):2.589476):11.322131	(Hobbseus_cristatus:0.355290	Hobbseus_attenuatus:0.355290):21.683246):0.950554):17.344994):39.408755	((((((Procambarus_strenthi:44.939634	Procambarus_roberti:44.939634):0.240048	((Procambarus_llamasi:22.565826	(Procambarus_vazquezae:18.265173	Procambarus_cubensis_cubensis:18.265173):4.300652):17.339948	(Distocambarus_carlsoni:16.428713	Distocambarus_devexus:16.428713):23.477060):5.273908):15.488834	((((((Procambarus_rogersi_campestris:7.619825	Procambarus_rogersi_rogersi:7.619825):9.477647	Procambarus_rogersi_expletus:17.097472):5.556287	Procambarus_rogersi_ochlocknensis:22.653759):15.523930	((Procambarus_kilbyi:19.889760	(Procambarus_econfinae:4.208742	Procambarus_apalachicolae:4.208742):15.681018):8.994500	Procambarus_latipleurum:28.884260):9.293429):5.404248	(((((((Procambarus_hayi:29.271987	((Procambarus_suttkusi:17.045448	((Procambarus_gibbus:9.220699	Procambarus_raneyi:9.220699):0.129728	Procambarus_spiculifer:9.350426):7.695022):11.082640	(((Procambarus_natchitochae:5.672866	((Procambarus_nigrocinctus:5.087250	Procambarus_ouachitae:5.087250):0.051491	Procambarus_vioscai_paynei:5.138742):0.534124):0.037332	Procambarus_dupratzi:5.710198):20.820084	Procambarus_versutus:26.530282):1.597805):1.143900):0.065409	Procambarus_acutissimus:29.337397):5.247564	(Procambarus_bivittatus:25.980803	(Procambarus_clarkii:25.851291	(Procambarus_blandingii:22.384696	(((Procambarus_howellae:2.622736	Procambarus_troglodytes:2.622736):5.455313	(Procambarus_paeninsulanus:5.822746	Procambarus_okaloosae:5.822746):2.255303):8.723096	Procambarus_evermanni:16.801146):5.583550):3.466596):0.129512):8.604158):3.092790	((Procambarus_youngi:34.937515	((Procambarus_luxus:5.893074
(((Cambaroides_japonicus:59.478245	(Cambaroides_similis:33.946564	(Cambaroides_schrenckii:19.471271	Cambaroides_dauricus:19.471271):14.475293):25.531681):103.006509	(((Pacifastacus_leniusculus_leniusculus:27.392080	(Pacifastacus_leniusculus_trowbridgii:21.458011	(Pacifastacus_leniusculus_klamathensis:15.974598	((Pacifastacus_connectens:7.717069	Pacifastacus_gambelii:7.717069):3.289133	Pacifastacus_fortis:11.006202):4.968396):5.483413):5.934069):113.891396	(((Austropotamobius_pallipes:31.859452	((Austropotamobius_italicus_meridionalis:7.607198	Austropotamobius_italicus_carsicus:7.607198):5.225664	(Austropotamobius_italicus_italicus:5.274035	Austropotamobius_italicus_carinthiacus:5.274035):7.558827):19.026590):88.140548	Austropotamobius_torrentium_torrentium:120.000000):7.723246	(Astacus_astacus:125.815810	Astacus_leptodactylus:125.815810):1.907435):13.560230):10.083586	((Cambarus_aculabrum:18.511242	(Cambarus_tartarus:15.566440	Cambarus_setosus:15.566440):2.944802):54.740415	((((Cambarus_cryptodytes:40.082205	(Cambarus_speleocoopi:32.146265	((Cambarus_hamulatus:12.267366	Cambarus_pecki:12.267366):1.629440	(Cambarus_jonesi:12.489361	Cambarus_laconensis:12.489361):1.407445):18.249459):7.935940):6.590702	(Orconectes_inermis_testii:41.802865	(Cambarus_maculatus:39.637884	((Cambarus_truncatus:36.204403	(((((Orconectes_packardi:9.760216	Orconectes_australis:9.760216):2.814944	(Orconectes_barri:11.077039	Orconectes_incomptus:11.077039):1.498121):9.509385	((Cambarus_hubbsi:14.713139	(Cambarus_rusticiformis:6.081309	Cambarus_tenebrosus:6.081309):8.631830):5.570321	Cambarus_hubrichti:20.283460):1.801085):5.091620	((((((Cambarus_williami:15.139309	(Cambarus_brachydactylus:11.555300	Cambarus_friaufi:11.555300):3.584010):6.544219	(Cambarus_batchi:21.668704	Cambarus_gentryi:21.668704):0.014824):0.740294	(Cambarus_harti:19.182488	(Cambarus_reflexus:8.593024	Cambarus_strigosus:8.593024):10.589464):3.241334):0.934493	(Cambarus_cracens:15.655668	Cambarus_halli:15.655668):7.702647):1.189274	Cambarus_graysoni:24.547588):2.128516	((Orconectes_stygocaneyi:9.818090
(((Cambaroides_japonicus:65.576661	(Cambaroides_similis:49.719156	(Cambaroides_schrenckii:29.340198	Cambaroides_dauricus:29.340198):20.378958):15.857505):97.845434	((((Cambarus_aculabrum:22.042659	(Cambarus_setosus:16.855349	Cambarus_tartarus:16.855349):5.187310):46.601439	((((Faxonius_lancifer:56.200020	(((((Faxonius_hartfieldi:17.110938	(Faxonius_hobbsi:16.173558	Faxonius_difficilis:16.173558):0.937380):2.378598	Faxonius_perfectus:19.489536):10.375256	((Faxonius_nana:12.276226	(Faxonius_meeki_meeki:7.368161	(Faxonius_williamsi:6.180858	Faxonius_meeki_brevis:6.180858):1.187302):4.908065):10.163660	(Faxonius_maletae:8.152391	Faxonius_palmeri_longimanus:8.152391):14.287495):7.424907):11.435275	(((Faxonius_mirus:28.857397	(Faxonius_shoupi:17.942425	Faxonius_placidus:17.942425):10.914972):3.557084	((Faxonius_wrighti:0.080989	Faxonius_erichsonianus:0.080989):30.827763	((Faxonius_forceps:20.897797	(Faxonius_burri:12.509277	Faxonius_validus:12.509277):8.388520):5.510311	(Faxonius_putnami:18.196963	(Faxonius_sanbornii:16.465434	(((Faxonius_propinquus:12.281174	((Faxonius_illinoiensis:0.051078	Faxonius_stannardi:0.051078):11.858209	(((Faxonius_ronaldi:2.742446	Faxonius_rafinesquei:2.742446):4.775168	Faxonius_kentuckiensis:7.517614):1.359228	(Faxonius_tricuspis:8.421631	Faxonius_indianensis:8.421631):0.455211):3.032445):0.371887):1.547027	(Faxonius_harrisonii:9.478644	((Faxonius_virginiensis:3.881314	Faxonius_carolinensis:3.881314):4.744549	(Faxonius_obscurus:8.133070	Faxonius_limosus:8.133070):0.492793):0.852781):4.349557):0.265203	(Faxonius_eupunctus:12.176671	(Faxonius_durelli:11.087707	(Faxonius_cristavarius:8.949231	(Faxonius_jeffersoni:4.986680	(Faxonius_juvenilis:4.377801	Faxonius_rusticus:4.377801):0.608879):3.962551):2.138476):1.088964):1.916733):2.372029):1.731530):8.211144):4.500644):1.505728):4.969945	(((Faxonius_marchandi:28.619926	Faxonius_ozarkae:28.619926):4.246312	(Faxonius_neglectus_neglectus:27.759558
(((Cambaroides_japonicus:75.054156	(Cambaroides_similis:40.367621	(Cambaroides_dauricus:29.182362	Cambaroides_schrenckii:29.182362):11.185259):34.686534):82.728410	(((((Cambarus_setosus:22.268324	(Cambarus_aculabrum:19.865415	Cambarus_tartarus:19.865415):2.402909):46.617880	((Cambarus_miltus:43.694250	((Cambarus_diogenes:20.811114	Cambarus_ludovicianus:20.811114):11.965755	(Cambarus_deweesae:11.649459	Cambarus_acanthura:11.649459):21.127411):10.917381):22.162221	(((Cambarus_speleocoopi:30.342893	((Cambarus_laconensis:13.853479	Cambarus_jonesi:13.853479):1.880056	(Cambarus_hamulatus:14.788954	Cambarus_pecki:14.788954):0.944582):14.609358):14.324044	Cambarus_cryptodytes:44.666938):9.430638	((((((((((Cambarus_longulus:12.334713	Cambarus_scotti:12.334713):6.052581	Cambarus_fasciatus:18.387293):1.365361	Cambarus_girardianus:19.752654):4.367851	((Cambarus_sciotensis:22.065691	(Cambarus_parrishi:15.481191	Cambarus_hiwasseensis:15.481191):6.584500):1.093244	(Cambarus_robustus:20.324201	(Cambarus_cumberlandensis:18.595488	(Cambarus_chasmodactylus:14.141166	Cambarus_georgiae:14.141166):4.454322):1.728712):2.834734):0.961571):1.340648	(Cambarus_coosawattae:6.675858	(Cambarus_speciosus:3.320794	Cambarus_coosae:3.320794):3.355065):18.785296):3.810756	Cambarus_manningi:29.271910):8.577399	((Cambarus_hobbsorum:18.668143	Cambarus_monongalensis:18.668143):15.254165	(Cambarus_howardi:19.818921	((Cambarus_nerterius:11.518438	(Cambarus_davidi:6.854200	(Cambarus_carinirostris:6.737502	Cambarus_bartonii_bartonii:6.737502):0.116698):4.664238):3.999760	(Cambarus_acuminatus:12.077198	(Cambarus_reburrus:12.007532	Cambarus_longirostris:12.007532):0.069666):3.440999):4.300724):14.103387):3.927001):4.282098	Cambarus_latimanus:42.131407):6.179865	((Cambarus_pristinus:26.742316	(Cambarus_unestami:12.904929	(Cambarus_obeyensis:9.903626	(Cambarus_bouchardi:6.014303	(Cambarus_crinipes:1.916065	(Cambarus_tuckasegee:0.310673
(((Cambaroides_japonicus:63.447390	((Cambaroides_schrenckii:29.066759	Cambaroides_dauricus:29.066759):17.154520	Cambaroides_similis:46.221279):17.226111):92.996807	(((Pacifastacus_connectens:15.997641	Pacifastacus_gambelii:15.997641):40.379971	(Pacifastacus_leniusculus_leniusculus:34.513625	(Pacifastacus_leniusculus_trowbridgii:23.160453	(Pacifastacus_fortis:20.060227	Pacifastacus_leniusculus_klamathensis:20.060227):3.100226):11.353172):21.863987):86.273959	(((Astacus_leptodactylus:77.072181	Astacus_astacus:77.072181):57.260702	(Austropotamobius_torrentium_torrentium:120.000000	(Austropotamobius_pallipes:42.946984	(Austropotamobius_italicus_carsicus:15.986460	((Austropotamobius_italicus_italicus:7.130362	Austropotamobius_italicus_carinthiacus:7.130362):8.818381	Austropotamobius_italicus_meridionalis:15.948742):0.037717):26.960525):77.053016):14.332884):4.697754	((((((Cambarellus_diminutus:14.735204	Cambarellus_texanus:14.735204):0.819541	(Cambarellus_puer:7.383997	Cambarellus_ninae:7.383997):8.170748):6.851663	Cambarellus_shufeldtii:22.406408):8.544219	(Cambarellus_schmitti:21.130762	(Cambarellus_blacki:3.729995	Cambarellus_lesliei:3.729995):17.400768):9.819864):23.629684	(Faxonella_creaseri:43.220436	(Cambarellus_occidentalis:11.302616	(((Cambarellus_patzcuarensis:3.173951	Cambarellus_zempoalensis:3.173951):3.371109	(Cambarellus_chapalanus:2.582657	Cambarellus_prolixus:2.582657):3.962404):2.869727	Cambarellus_montezumae:9.414787):1.887829):31.917819):11.359875):17.884261	((((Cambarus_tartarus:19.931951	(Cambarus_aculabrum:17.890840	Cambarus_setosus:17.890840):2.041111):45.230146	(((((((Faxonius_nana:28.146907	((Faxonius_palmeri_longimanus:6.383889	Faxonius_maletae:6.383889):14.116445	((Faxonius_hartfieldi:10.631555	(Faxonius_hobbsi:5.606163	Faxonius_perfectus:5.606163):5.025392):9.809108	(Faxonius_meeki_brevis:7.680272	(Faxonius_meeki_meeki:7.312029	Faxonius_williamsi:7.312029):0.368243):12.760391):0.059672):7.646572):2.186383	Faxonius_difficilis:30.333290):9.741138	Faxonius_macrus:40.074428):1.753954	((((((Faxonius_cristavarius:11.239185	Faxonius_putnami:11.239185):4.219211	Faxonius_eupunctus:15.458396):0.054970
(((Cambaroides_japonicus:65.182012	(Cambaroides_similis:56.539283	(Cambaroides_schrenckii:30.590326	Cambaroides_dauricus:30.590326):25.948957):8.642729):91.226293	(((Pacifastacus_fortis:24.709966	((Pacifastacus_leniusculus_leniusculus:13.425506	Pacifastacus_leniusculus_klamathensis:13.425506):5.292089	Pacifastacus_leniusculus_trowbridgii:18.717595):5.992372):5.877140	(Pacifastacus_gambelii:0.161751	Pacifastacus_connectens:0.161751):30.425355):116.391007	(((Astacus_leptodactylus:85.360475	Astacus_astacus:85.360475):49.323523	((Austropotamobius_pallipes:48.603400	(Austropotamobius_italicus_meridionalis:29.133117	(Austropotamobius_italicus_carsicus:14.357179	(Austropotamobius_italicus_italicus:2.687298	Austropotamobius_italicus_carinthiacus:2.687298):11.669881):14.775938):19.470283):71.396600	Austropotamobius_torrentium_torrentium:120.000000):14.683998):7.971903	(Procambarus_incilis:81.298374	(((Cambarus_aculabrum:18.576909	Cambarus_setosus:18.576909):3.096567	Cambarus_tartarus:21.673476):48.882774	((((Distocambarus_carlsoni:25.073123	Distocambarus_devexus:25.073123):29.075538	(((Cambarellus_montezumae:8.421310	((Cambarellus_patzcuarensis:1.773023	Cambarellus_zempoalensis:1.773023):5.226308	Cambarellus_occidentalis:6.999331):1.421979):2.785715	(Cambarellus_prolixus:7.216995	Cambarellus_chapalanus:7.216995):3.990030):33.650639	((Cambarellus_shufeldtii:19.291985	(Cambarellus_texanus:14.733221	(Cambarellus_diminutus:13.928307	(Cambarellus_ninae:12.306351	Cambarellus_puer:12.306351):1.621956):0.804914):4.558764):6.136833	(Cambarellus_schmitti:18.899800	(Cambarellus_lesliei:5.557677	Cambarellus_blacki:5.557677):13.342123):6.529019):19.428846):9.290997):8.243201	((Procambarus_bouvieri:46.259531	((Faxonella_creaseri:21.937169	Faxonella_blairi:21.937169):12.153223	(Faxonella_clypeata:29.066265	(Bouchardina_robisoni:23.660523	(Hobbseus_valleculus:19.339136	((Hobbseus_attenuatus:0.308957	Hobbseus_cristatus:0.308957):14.693262	((Hobbseus_petilus:3.949201	Hobbseus_prominens:3.949201):2.095594	Hobbseus_yalobushensis:6.044795):8.957423):4.336918):4.321387):5.405742):5.024126):12.169139):10.251321	((Procambarus_vazquezae:19.049414
((((Cambaroides_similis:32.527263	(Cambaroides_dauricus:18.406746	Cambaroides_schrenckii:18.406746):14.120517):25.688163	Cambaroides_japonicus:58.215426):90.381054	((((((Austropotamobius_italicus_carsicus:10.920199	Austropotamobius_italicus_meridionalis:10.920199):6.771567	(Austropotamobius_italicus_carinthiacus:4.620033	Austropotamobius_italicus_italicus:4.620033):13.071733):22.544199	Austropotamobius_pallipes:40.235965):79.764035	Austropotamobius_torrentium_torrentium:120.000000):12.962258	(Astacus_astacus:95.529929	Astacus_leptodactylus:95.529929):37.432330):5.596438	(((Cambarus_aculabrum:15.840186	(Cambarus_setosus:12.691944	Cambarus_tartarus:12.691944):3.148243):50.884278	((((Cambarus_cryptodytes:37.220312	(Cambarus_speleocoopi:29.074975	((Cambarus_hamulatus:12.178216	(Cambarus_jonesi:9.966239	Cambarus_laconensis:9.966239):2.211977):4.197651	Cambarus_pecki:16.375867):12.699108):8.145337):4.630594	(((((Cambarus_asperimanus:16.425240	Cambarus_dubius:16.425240):20.531689	((((((Cambarus_chasmodactylus:13.768158	Cambarus_manningi:13.768158):4.620539	Cambarus_cumberlandensis:18.388697):5.468474	((Cambarus_coosawattae:5.051065	(Cambarus_coosae:2.661307	Cambarus_speciosus:2.661307):2.389759):15.426776	(((Cambarus_robustus:13.445891	Cambarus_sciotensis:13.445891):4.833750	(Cambarus_georgiae:16.808236	((Cambarus_longulus:7.239154	Cambarus_hiwasseensis:7.239154):6.038491	Cambarus_parrishi:13.277645):3.530591):1.471405):1.407816	(Cambarus_girardianus:16.187939	(Cambarus_fasciatus:10.653874	Cambarus_scotti:10.653874):5.534066):3.499518):0.790384):3.379330):3.998255	((Cambarus_hobbsorum:11.354602	Cambarus_monongalensis:11.354602):11.179258	(Cambarus_longirostris:13.304574	((Cambarus_nerterius:9.647963	(Cambarus_davidi:5.033829	(Cambarus_bartonii_bartonii:3.313556	Cambarus_carinirostris:3.313556):1.720273):4.614134):0.724173	(Cambarus_howardi:9.209389	(Cambarus_acuminatus:0.047340	Cambarus_reburrus:0.047340):9.162049):1.162746):2.932439):9.229286):5.321566):5.957069	Cambarus_latimanus:33.812495):1.834124	Cambarus_maculatus:35.646620):1.310309):2.405897
((((Cambaroides_schrenckii:26.962638	Cambaroides_dauricus:26.962638):26.792266	(Cambaroides_japonicus:50.413869	Cambaroides_similis:50.413869):3.341035):101.583402	(((Faxonius_alabamensis:48.355375	(Faxonius_cooperi:37.499070	(Faxonius_rhoadesi:34.558982	(Faxonius_pagei:34.362207	Faxonius_compressus:34.362207):0.196775):2.940088):10.856305):33.402155	((((((((((Cambarus_longirostris:14.588649	((Cambarus_reburrus:1.231500	Cambarus_acuminatus:1.231500):12.335723	((Cambarus_davidi:8.641112	(Cambarus_bartonii_bartonii:8.584708	Cambarus_carinirostris:8.584708):0.056404):4.685387	Cambarus_nerterius:13.326499):0.240724):1.021426):3.697202	Cambarus_howardi:18.285850):14.368504	(Cambarus_manningi:26.119399	(((Cambarus_hiwasseensis:11.292492	Cambarus_parrishi:11.292492):10.283907	(((((Cambarus_longulus:7.517655	Cambarus_sciotensis:7.517655):11.986905	(Cambarus_girardianus:14.401228	(Cambarus_scotti:12.244207	Cambarus_fasciatus:12.244207):2.157021):5.103332):0.133249	Cambarus_robustus:19.637808):1.343088	(Cambarus_chasmodactylus:8.834906	Cambarus_cumberlandensis:8.834906):12.145991):0.562268	Cambarus_georgiae:21.543164):0.033235):1.904009	(Cambarus_coosawattae:4.792931	(Cambarus_coosae:2.549573	Cambarus_speciosus:2.549573):2.243358):18.687477):2.638990):6.534956):4.558925	(Cambarus_hobbsorum:25.641970	Cambarus_monongalensis:25.641970):11.571310):5.972037	Cambarus_maculatus:43.185316):0.010469	Cambarus_latimanus:43.195785):3.078405	((((Cambarus_pristinus:23.784604	(Cambarus_unestami:12.941007	(Cambarus_crinipes:3.603239	(Cambarus_tuckasegee:3.520510	(Cambarus_obeyensis:2.754490	(Cambarus_bouchardi:2.608806	Cambarus_distans:2.608806):0.145684):0.766021):0.082728):9.337769):10.843597):14.286149	(Cambarus_asperimanus:14.981425	Cambarus_dubius:14.981425):23.089328):3.543167	Cambarus_cryptodytes:41.613920):1.551309	((Cambarus_speleocoopi:23.003768	((Cambarus_hamulatus:12.331673	Cambarus_pecki:12.331673):2.734269	(Cambarus_laconensis:13.513657
(((((Cambarus_maculatus:44.454351	(((Cambarus_hobbsorum:27.694889	Cambarus_monongalensis:27.694889):6.753510	(((Cambarus_girardianus:17.643918	(Cambarus_scotti:13.861363	Cambarus_fasciatus:13.861363):3.782556):4.441179	(((((Cambarus_chasmodactylus:8.810708	Cambarus_cumberlandensis:8.810708):8.313210	(Cambarus_hiwasseensis:17.039514	(Cambarus_longulus:10.138994	Cambarus_sciotensis:10.138994):6.900520):0.084404):2.772739	(Cambarus_parrishi:15.566191	Cambarus_georgiae:15.566191):4.330466):0.036727	Cambarus_robustus:19.933384):1.163382	(Cambarus_manningi:18.475092	(Cambarus_coosawattae:3.591379	(Cambarus_speciosus:2.279854	Cambarus_coosae:2.279854):1.311525):14.883713):2.621674):0.988331):6.340106	(Cambarus_longirostris:13.390943	((Cambarus_bartonii_bartonii:2.774406	Cambarus_carinirostris:2.774406):7.089269	((Cambarus_davidi:6.723964	Cambarus_nerterius:6.723964):2.568326	((Cambarus_reburrus:1.994036	Cambarus_acuminatus:1.994036):7.224653	Cambarus_howardi:9.218689):0.073601):0.571385):3.527268):15.034261):6.023196):5.923279	Cambarus_latimanus:40.371678):4.082672):4.259261	(((Cambarus_cryptodytes:34.152828	(Cambarus_speleocoopi:22.215258	((Cambarus_hamulatus:13.059229	Cambarus_pecki:13.059229):1.762566	(Cambarus_jonesi:13.537840	Cambarus_laconensis:13.537840):1.283955):7.393463):11.937570):11.051077	(Cambarus_dubius:20.134153	Cambarus_asperimanus:20.134153):25.069753):0.046140	((((Cambarus_pyronotus:15.504998	(Cambarus_obstipus:5.739213	(Cambarus_striatus:4.631730	Cambarus_englishi:4.631730):1.107483):9.765784):14.159687	(((Orconectes_inermis_testii:15.012039	(Orconectes_packardi:12.692323	(Orconectes_incomptus:10.084999	(Orconectes_barri:7.399233	Orconectes_australis:7.399233):2.685765):2.607324):2.319716):7.613701	(Cambarus_hubrichti:21.685720	(Cambarus_hubbsi:17.101327	(Cambarus_rusticiformis:3.218489	Cambarus_tenebrosus:3.218489):13.882839):4.584393):0.940020):4.567144	(Orconectes_stygocaneyi:13.412682	(Orconectes_inermis_inermis:13.306784
((((Cambarus_aculabrum:21.761785	(Cambarus_setosus:17.579904	Cambarus_tartarus:17.579904):4.181881):49.850498	(((Cambarus_speleocoopi:30.132939	(Cambarus_pecki:16.762320	(Cambarus_jonesi:12.672502	(Cambarus_laconensis:10.466862	Cambarus_hamulatus:10.466862):2.205640):4.089818):13.370620):16.465163	(((Cambarus_truncatus:37.921895	((Cambarus_pyronotus:20.447523	(Cambarus_obstipus:7.009943	(Cambarus_striatus:5.628640	Cambarus_englishi:5.628640):1.381303):13.437580):11.040503	((Cambarus_hubrichti:25.894364	(Cambarus_batchi:22.409379	(((Cambarus_cracens:10.192986	Cambarus_halli:10.192986):9.866342	(Cambarus_harti:16.761829	((Cambarus_reflexus:5.546830	Cambarus_strigosus:5.546830):9.141488	Cambarus_gentryi:14.688318):2.073511):3.297500):0.990180	(Cambarus_williami:14.768258	(Cambarus_brachydactylus:11.349370	Cambarus_friaufi:11.349370):3.418888):6.281250):1.359871):3.484985):2.994920	((Cambarus_graysoni:23.046053	(Cambarus_hubbsi:13.480615	(Cambarus_tenebrosus:3.722930	Cambarus_rusticiformis:3.722930):9.757685):9.565438):4.722791	((Orconectes_inermis_testii:16.257480	((Orconectes_barri:7.718451	Orconectes_incomptus:7.718451):2.104325	(Orconectes_packardi:7.602373	Orconectes_australis:7.602373):2.220402):6.434704):8.568156	(Orconectes_pellucidus:14.902623	(Orconectes_stygocaneyi:10.533914	Orconectes_inermis_inermis:10.533914):4.368709):9.923013):2.943209):1.120440):2.598742):6.433869):3.105663	(Cambarus_maculatus:36.472241	(Cambarus_latimanus:36.093719	((Cambarus_monongalensis:21.970098	Cambarus_hobbsorum:21.970098):8.677990	(((Cambarus_manningi:9.223736	Cambarus_cumberlandensis:9.223736):11.448951	(Cambarus_longulus:20.590554	(Cambarus_sciotensis:13.555769	Cambarus_chasmodactylus:13.555769):7.034785):0.082132):2.588386	((((Cambarus_fasciatus:10.204545	Cambarus_scotti:10.204545):4.587285	Cambarus_girardianus:14.791830):7.635193	((Cambarus_georgiae:18.798253	(Cambarus_hiwasseensis:10.809868
(((((Pacifastacus_fortis:21.846770	(Pacifastacus_connectens:14.757549	Pacifastacus_gambelii:14.757549):7.089221):7.794480	((Pacifastacus_leniusculus_klamathensis:7.849655	Pacifastacus_leniusculus_trowbridgii:7.849655):7.595583	Pacifastacus_leniusculus_leniusculus:15.445238):14.196011):110.587493	((Astacus_astacus:127.102356	((Austropotamobius_torrentium_torrentium:120.000000	(((Austropotamobius_italicus_italicus:4.473082	Austropotamobius_italicus_carinthiacus:4.473082):16.000923	(Austropotamobius_italicus_meridionalis:16.648317	Austropotamobius_italicus_carsicus:16.648317):3.825688):19.793208	Austropotamobius_pallipes:40.267213):79.732787):2.924396	Astacus_leptodactylus:122.924396):4.177960):8.468295	((Cambarus_aculabrum:22.347704	(Cambarus_setosus:16.875117	Cambarus_tartarus:16.875117):5.472587):48.955434	((((Cambarus_asperimanus:19.562140	Cambarus_dubius:19.562140):27.920426	((Cambarus_latimanus:44.122411	Cambarus_maculatus:44.122411):0.693278	(((((Cambarus_bartonii_bartonii:9.598097	Cambarus_carinirostris:9.598097):1.953621	Cambarus_davidi:11.551718):4.125009	(Cambarus_nerterius:12.744406	(Cambarus_longirostris:10.955320	(Cambarus_howardi:9.817847	(Cambarus_reburrus:1.841275	Cambarus_acuminatus:1.841275):7.976573):1.137473):1.789086):2.932322):15.924695	(((((((Cambarus_girardianus:15.452094	(Cambarus_fasciatus:13.279637	Cambarus_scotti:13.279637):2.172457):4.198429	(Cambarus_coosawattae:5.727877	(Cambarus_speciosus:2.684825	Cambarus_coosae:2.684825):3.043052):13.922645):0.065044	(Cambarus_georgiae:16.813996	Cambarus_robustus:16.813996):2.901570):2.500554	(Cambarus_chasmodactylus:11.251656	Cambarus_sciotensis:11.251656):10.964465):1.800971	(Cambarus_cumberlandensis:9.101714	Cambarus_manningi:9.101714):14.915378):0.033227	Cambarus_longulus:24.050319):1.136686	(Cambarus_hiwasseensis:16.297103	Cambarus_parrishi:16.297103):8.889902):6.414418):5.070377	(Cambarus_hobbsorum:34.433796	Cambarus_monongalensis:34.433796):2.238003):8.143890):2.666877):0.073467	(((Cambarus_pyronotus:18.600456	(Cambarus_striatus:6.880651	(Cambarus_obstipus:5.543427	Cambarus_englishi:5.543427):1.337224):11.719804):16.416710
((((Pacifastacus_leniusculus_leniusculus:31.399725	(Pacifastacus_leniusculus_trowbridgii:21.585890	((Pacifastacus_fortis:15.530653	(Pacifastacus_connectens:8.157205	Pacifastacus_gambelii:8.157205):7.373448):4.365683	Pacifastacus_leniusculus_klamathensis:19.896336):1.689554):9.813835):125.120753	((Astacus_astacus:137.997154	((Austropotamobius_torrentium_torrentium:120.000000	(((Austropotamobius_italicus_carinthiacus:7.655548	Austropotamobius_italicus_italicus:7.655548):20.162731	(Austropotamobius_italicus_carsicus:20.323647	Austropotamobius_italicus_meridionalis:20.323647):7.494631):23.896512	Austropotamobius_pallipes:51.714790):68.285210):12.881963	Astacus_leptodactylus:132.881963):5.115191):11.780110	(((((Procambarus_incilis:58.152968	(Faxonella_blairi:35.514735	((Bouchardina_robisoni:22.691954	(Hobbseus_valleculus:19.227746	((Hobbseus_cristatus:0.070691	Hobbseus_attenuatus:0.070691):13.406228	((Hobbseus_prominens:4.232829	Hobbseus_petilus:4.232829):2.542254	Hobbseus_yalobushensis:6.775083):6.701836):5.750827):3.464207):5.215343	Faxonella_clypeata:27.907297):7.607438):22.638233):3.344612	(((Distocambarus_devexus:22.781423	Distocambarus_carlsoni:22.781423):23.318659	(Procambarus_vazquezae:22.090408	(Procambarus_cubensis_cubensis:18.519069	Procambarus_llamasi:18.519069):3.571339):24.009674):13.850812	(((Fallicambarus_devastator:44.547678	(((Procambarus_liberorum:27.299647	Procambarus_regiomontanus:27.299647):11.182591	(Procambarus_kensleyi:9.877222	Procambarus_curdi:9.877222):28.605016):0.190913	(((Procambarus_regalis:10.743684	(Procambarus_tulanei:10.654045	Procambarus_steigmani:10.654045):0.089639):23.771631	(Procambarus_ceruleus:25.787414	(Procambarus_parasimulans:7.192280	Procambarus_simulans:7.192280):18.595134):8.727902):1.905259	((((Procambarus_natchitochae:11.787887	(Procambarus_dupratzi:11.770614	Procambarus_clemmeri:11.770614):0.017274):1.401250	(Procambarus_ouachitae:12.968384	Procambarus_vioscai_paynei:12.968384):0.220753):7.104980	Procambarus_nigrocinctus:20.294117):11.435768	Procambarus_reimeri:31.729885):4.690689):2.252577):5.874527):6.763998	(((Fallicambarus_kountzeae:28.304055	(Fallicambarus_macneesei:14.213212	Fallicambarus_houstonensis:14.213212):14.090843):11.099401
((((((((Austropotamobius_italicus_italicus:3.667628	Austropotamobius_italicus_carinthiacus:3.667628):13.177319	(Austropotamobius_italicus_meridionalis:12.305195	Austropotamobius_italicus_carsicus:12.305195):4.539753):5.233864	Austropotamobius_pallipes:22.078812):97.921188	Austropotamobius_torrentium_torrentium:120.000000):9.186148	(Astacus_astacus:128.138504	Astacus_leptodactylus:128.138504):1.047644):13.315899	(((Pacifastacus_fortis:26.664480	(Pacifastacus_gambelii:12.085753	Pacifastacus_connectens:12.085753):14.578727):20.777293	((Pacifastacus_leniusculus_trowbridgii:10.843443	Pacifastacus_leniusculus_klamathensis:10.843443):11.311880	Pacifastacus_leniusculus_leniusculus:22.155322):25.286451):83.160987	(Procambarus_incilis:86.536905	((((Fallicambarus_devastator:35.930069	((Fallicambarus_houstonensis:11.085659	Fallicambarus_macneesei:11.085659):20.883628	(Fallicambarus_kountzeae:24.437706	Fallicambarus_wallsi:24.437706):7.531581):3.960782):3.874531	((Fallicambarus_strawni:33.083032	Procambarus_tenuis:33.083032):0.541573	((Fallicambarus_petilicarpus:4.822792	Fallicambarus_dissitus:4.822792):22.450926	(Fallicambarus_jeanae:20.717849	Fallicambarus_harpi:20.717849):6.555869):6.350888):6.179994):11.732108	((((Procambarus_curdi:5.940354	Procambarus_kensleyi:5.940354):16.173743	((Procambarus_tulanei:8.146335	Procambarus_steigmani:8.146335):10.559015	(Procambarus_liberorum:18.609438	(Procambarus_parasimulans:9.698700	Procambarus_regalis:9.698700):8.910738):0.095912):3.408747):0.065880	Procambarus_regiomontanus:22.179977):1.812257	(Procambarus_simulans:21.357982	Procambarus_ceruleus:21.357982):2.634253):27.544473):17.282328	(((Procambarus_mancus:36.799948	((Procambarus_rogersi_rogersi:8.844055	Procambarus_rogersi_campestris:8.844055):8.415041	(Procambarus_rogersi_ochlocknensis:14.616106	Procambarus_rogersi_expletus:14.616106):2.642991):19.540852):3.693368	((Procambarus_shermani:36.215831	((((((Procambarus_luxus:4.354965	Procambarus_nueces:4.354965):18.783819	(((Procambarus_zonangulus:12.999806	Faxonius_hylas:12.999806):1.699078	Procambarus_acutus:14.698884):4.409383	(Procambarus_reimeri:15.782580	Procambarus_geminus:15.782580):3.325687):4.030517):7.792127	(Procambarus_clarkii:27.126721
((((((Cambarus_latimanus:48.147334	((((Cambarus_robustus:23.327647	(Cambarus_georgiae:22.588291	((Cambarus_sciotensis:21.514904	(((Cambarus_girardianus:15.915005	(Cambarus_fasciatus:12.735663	Cambarus_scotti:12.735663):3.179343):4.449067	(((Cambarus_chasmodactylus:14.629409	Cambarus_cumberlandensis:14.629409):0.052826	(Cambarus_coosawattae:4.311556	(Cambarus_coosae:2.369675	Cambarus_speciosus:2.369675):1.941881):10.370679):3.671667	Cambarus_manningi:18.353902):2.010171):1.025943	Cambarus_longulus:21.390016):0.124888):0.040359	(Cambarus_hiwasseensis:13.188555	Cambarus_parrishi:13.188555):8.366708):1.033028):0.739356):7.114499	(Cambarus_longirostris:19.552403	((Cambarus_howardi:12.040228	((Cambarus_davidi:6.204144	(Cambarus_carinirostris:4.847592	Cambarus_bartonii_bartonii:4.847592):1.356552):3.656497	Cambarus_nerterius:9.860641):2.179586):2.502914	(Cambarus_acuminatus:2.373168	Cambarus_reburrus:2.373168):12.169974):5.009261):10.889743):9.351851	(Cambarus_hobbsorum:33.350264	Cambarus_monongalensis:33.350264):6.443733):8.290732	Cambarus_maculatus:48.084729):0.062604):6.779486	(((Cambarus_speleocoopi:28.190951	((Cambarus_laconensis:12.070261	(Cambarus_hamulatus:9.712755	Cambarus_jonesi:9.712755):2.357507):2.724471	Cambarus_pecki:14.794732):13.396219):18.597477	((Cambarus_dubius:21.765221	Cambarus_asperimanus:21.765221):21.258485	((Orconectes_inermis_testii:40.773628	((((Orconectes_inermis_inermis:9.201654	Orconectes_stygocaneyi:9.201654):7.319638	Orconectes_pellucidus:16.521291):16.957055	((Cambarus_pyronotus:23.630722	((Cambarus_englishi:6.838075	Cambarus_striatus:6.838075):2.016715	Cambarus_obstipus:8.854790):14.775933):8.132056	(((Cambarus_halli:15.363142	Cambarus_cracens:15.363142):10.016222	((Cambarus_williami:15.070363	(Cambarus_brachydactylus:14.710561	Cambarus_friaufi:14.710561):0.359802):9.351393	((Cambarus_reflexus:6.347767	Cambarus_strigosus:6.347767):14.284517	(Cambarus_harti:18.619257
(((Cambaroides_japonicus:65.607502	(Cambaroides_similis:45.271093	(Cambaroides_schrenckii:23.187617	Cambaroides_dauricus:23.187617):22.083476):20.336409):89.891733	(((Pacifastacus_leniusculus_leniusculus:20.521127	(Pacifastacus_leniusculus_trowbridgii:13.765836	Pacifastacus_leniusculus_klamathensis:13.765836):6.755292):20.185736	((Pacifastacus_gambelii:5.335546	Pacifastacus_connectens:5.335546):23.969108	Pacifastacus_fortis:29.304654):11.402209):101.080256	(((Astacus_leptodactylus:122.384478	((((Austropotamobius_italicus_carinthiacus:7.840207	Austropotamobius_italicus_italicus:7.840207):13.306978	(Austropotamobius_italicus_carsicus:15.783746	Austropotamobius_italicus_meridionalis:15.783746):5.363439):27.517769	Austropotamobius_pallipes:48.664953):71.335047	Austropotamobius_torrentium_torrentium:120.000000):2.384478):5.698156	Astacus_astacus:128.082634):9.905773	((((((Procambarus_rogersi_expletus:16.925762	(Procambarus_rogersi_campestris:7.212084	Procambarus_rogersi_rogersi:7.212084):9.713678):4.714311	Procambarus_rogersi_ochlocknensis:21.640073):11.422933	(Procambarus_pygmaeus:18.563573	(Procambarus_geodytes:16.930594	(Procambarus_talpoides:15.238833	(Procambarus_truculentus:11.959862	(Procambarus_advena:11.057356	Procambarus_caritus:11.057356):0.902506):3.278971):1.691760):1.632980):14.499433):4.540732	((Procambarus_shermani:29.362491	Procambarus_mancus:29.362491):6.928438	((((((Procambarus_chacalli:0.049496	Procambarus_caballeroi:0.049496):21.033317	Procambarus_toltecae:21.082813):5.286161	(Procambarus_bivittatus:19.804367	Procambarus_evermanni:19.804367):6.564607):0.561102	((Procambarus_clarkii:23.607658	((Procambarus_okaloosae:4.909984	Procambarus_paeninsulanus:4.909984):0.898851	(Procambarus_howellae:1.907263	Procambarus_troglodytes:1.907263):3.901572):17.798823):2.373108	((Procambarus_roberti:16.246747	Procambarus_strenthi:16.246747):4.989412	Procambarus_youngi:21.236159):4.744607):0.949310):4.360684	((((Troglocambarus_maclanei:17.020191	(Procambarus_delicatus:13.222085	Procambarus_attiguus:13.222085):3.798106):2.622901	(Procambarus_acherontis:15.062049	Procambarus_morrisi:15.062049):4.581043):5.336647	((Procambarus_pycnogonopodus:19.562875	((((Procambarus_braswelli:4.263881
(((((Cambaroides_dauricus:23.712979	Cambaroides_schrenckii:23.712979):22.222060	Cambaroides_similis:45.935039):8.645385	Cambaroides_japonicus:54.580424):95.837109	(((Astacus_astacus:128.198800	((Austropotamobius_torrentium_torrentium:120.000000	(Austropotamobius_pallipes:35.307347	((Austropotamobius_italicus_carinthiacus:9.140520	Austropotamobius_italicus_italicus:9.140520):7.343831	(Austropotamobius_italicus_carsicus:14.082926	Austropotamobius_italicus_meridionalis:14.082926):2.401425):18.822996):84.692653):4.855228	Astacus_leptodactylus:124.855228):3.343573):6.493842	((Pacifastacus_leniusculus_leniusculus:16.930746	(Pacifastacus_leniusculus_trowbridgii:11.018885	Pacifastacus_leniusculus_klamathensis:11.018885):5.911860):14.989044	(Pacifastacus_fortis:26.202964	(Pacifastacus_connectens:6.613727	Pacifastacus_gambelii:6.613727):19.589236):5.716825):102.772853):7.106828	((Cambarus_aculabrum:22.982737	(Cambarus_tartarus:16.814043	Cambarus_setosus:16.814043):6.168694):50.096080	(((((Cambarellus_occidentalis:8.811601	((Cambarellus_prolixus:1.696047	Cambarellus_chapalanus:1.696047):5.040185	(Cambarellus_patzcuarensis:2.784432	Cambarellus_zempoalensis:2.784432):3.951800):2.075369):3.010241	Cambarellus_montezumae:11.821842):38.745173	((((Cambarellus_diminutus:14.337084	Cambarellus_puer:14.337084):0.033765	(Cambarellus_texanus:8.729969	Cambarellus_ninae:8.729969):5.640881):4.468327	Cambarellus_shufeldtii:18.839176):6.406823	(Cambarellus_schmitti:12.223037	(Cambarellus_blacki:8.331985	Cambarellus_lesliei:8.331985):3.891052):13.022962):25.321017):12.681654	((((((((Procambarus_regiomontanus:16.389230	Procambarus_liberorum:16.389230):1.108227	(Procambarus_curdi:7.976640	Procambarus_kensleyi:7.976640):9.520817):0.042662	(Procambarus_parasimulans:14.318455	Procambarus_regalis:14.318455):3.221664):4.219663	((Procambarus_ceruleus:14.784407	(Procambarus_tulanei:7.285625	Procambarus_steigmani:7.285625):7.498782):1.752445	Procambarus_simulans:16.536851):5.222931):19.003578	(((Fallicambarus_strawni:30.478955	(Procambarus_tenuis:28.519313	(Fallicambarus_harpi:24.704320	Fallicambarus_jeanae:24.704320):3.814993):1.959642):2.386872	(Fallicambarus_devastator:26.141884
((((((((Austropotamobius_italicus_meridionalis:8.337476	Austropotamobius_italicus_carsicus:8.337476):3.714896	(Austropotamobius_italicus_italicus:4.554207	Austropotamobius_italicus_carinthiacus:4.554207):7.498165):20.847457	Austropotamobius_pallipes:32.899829):87.100171	Austropotamobius_torrentium_torrentium:120.000000):13.338948	(Astacus_leptodactylus:120.153802	Astacus_astacus:120.153802):13.185146):6.768662	((((Pacifastacus_connectens:9.303281	Pacifastacus_gambelii:9.303281):16.289065	Pacifastacus_fortis:25.592346):7.064178	((Pacifastacus_leniusculus_trowbridgii:11.218861	Pacifastacus_leniusculus_klamathensis:11.218861):4.190234	Pacifastacus_leniusculus_leniusculus:15.409094):17.247431):88.374141	((((Distocambarus_carlsoni:34.425897	Distocambarus_devexus:34.425897):27.387382	((((((Procambarus_vazquezae:15.096797	Procambarus_cubensis_cubensis:15.096797):11.632927	Procambarus_llamasi:26.729725):21.738087	(((((Procambarus_latipleurum:24.705681	(Procambarus_kilbyi:23.926726	(Procambarus_econfinae:2.196336	Procambarus_apalachicolae:2.196336):21.730390):0.778955):8.204786	(((Procambarus_barbatus:17.435831	(Procambarus_pubischelae_deficiens:2.651235	Procambarus_pubischelae_pubischelae:2.651235):14.784596):9.809549	(Procambarus_pearsei:27.219275	(Procambarus_capillatus:22.674217	Procambarus_escambiensis:22.674217):4.545058):0.026105):3.827669	(Procambarus_hubbelli:22.652249	Procambarus_rathbunae:22.652249):8.420800):1.837418):4.743225	((((((((Procambarus_tlapacoyanensis:9.578407	Procambarus_teziutlanensis:9.578407):9.247045	((Procambarus_achilli:10.690757	Procambarus_digueti:10.690757):0.124302	Procambarus_erichsoni:10.815059):8.010393):7.209797	((Procambarus_cuetzalanae:9.700325	Procambarus_paradoxus:9.700325):4.108098	Procambarus_xochitlanae:13.808423):12.226826):1.216287	(Procambarus_hidalgoensis:2.995024	(Procambarus_gonopodcristatus:2.384012	(Procambarus_zihuateutlensis:1.935259	(Procambarus_hortonhobbsi:1.781519	(Procambarus_contrerasi:1.757183	Procambarus_riojai:1.757183):0.024336):0.153740):0.448753):0.611012):24.256512):0.855995	Procambarus_hoffmani:28.107531):4.764678	Procambarus_shermani:32.872209):1.832774	((((Procambarus_nueces:5.187321	Procambarus_luxus:5.187321):17.341860	(((Faxonius_hylas:11.387404
(((((Pacifastacus_leniusculus_trowbridgii:19.840851	((Pacifastacus_fortis:9.880704	(Pacifastacus_connectens:4.005385	Pacifastacus_gambelii:4.005385):5.875320):7.193598	Pacifastacus_leniusculus_klamathensis:17.074303):2.766549):3.399031	Pacifastacus_leniusculus_leniusculus:23.239883):114.787087	((Astacus_astacus:127.844092	(Astacus_leptodactylus:122.092198	(Austropotamobius_torrentium_torrentium:120.000000	(Austropotamobius_pallipes:37.854713	((Austropotamobius_italicus_carinthiacus:11.346861	Austropotamobius_italicus_italicus:11.346861):9.754033	(Austropotamobius_italicus_carsicus:15.563267	Austropotamobius_italicus_meridionalis:15.563267):5.537627):16.753820):82.145287):2.092198):5.751895):6.961596	((((((Cambarus_ludovicianus:17.795829	Cambarus_diogenes:17.795829):15.367687	(Cambarus_miltus:28.787264	(Cambarus_deweesae:8.351324	Cambarus_acanthura:8.351324):20.435940):4.376252):23.921347	(((Barbicambarus_cornutus:14.940611	Barbicambarus_simmonsi:14.940611):34.045057	((Creaserinus_caesius:14.049899	Creaserinus_gilpini:14.049899):31.834762	(((Creaserinus_fodiens:24.506358	Procambarus_hagenianus_hagenianus:24.506358):15.297865	(((Faxonius_jonesi:9.657200	((Faxonius_chickasawae:5.432950	Faxonius_etnieri:5.432950):1.941017	Faxonius_holti:7.373967):2.283233):14.123241	Faxonius_mississippiensis:23.780441):12.343620	(((Creaserinus_oryktes:3.138975	Creaserinus_danielae:3.138975):19.863464	Creaserinus_gordoni:23.002439):9.143489	(Creaserinus_byersi:28.439716	Creaserinus_burrisi:28.439716):3.706212):3.978133):3.680162):2.609410	Creaserinus_hortoni:42.413633):3.471029):3.101007):4.537514	(((((Faxonius_placidus:24.565700	(Faxonius_difficilis:19.737846	Faxonius_shoupi:19.737846):4.827854):8.227097	((((Faxonius_erichsonianus:0.090845	Faxonius_wrighti:0.090845):22.293709	Faxonius_mirus:22.384554):5.371153	((Faxonius_validus:14.455178	Faxonius_burri:14.455178):4.803094	Faxonius_forceps:19.258272):8.497435):4.268321	((((Faxonius_harrisonii:10.196162	((Faxonius_virginiensis:8.684325	(Faxonius_obscurus:5.488337	Faxonius_limosus:5.488337):3.195988):1.440332	Faxonius_carolinensis:10.124657):0.071505):4.560154
((((Cambaroides_similis:50.971564	(Cambaroides_dauricus:24.047087	Cambaroides_schrenckii:24.047087):26.924477):10.429307	Cambaroides_japonicus:61.400871):90.440963	(((Pacifastacus_gambelii:19.733803	(Pacifastacus_fortis:15.506117	Pacifastacus_connectens:15.506117):4.227686):13.390028	((Pacifastacus_leniusculus_klamathensis:11.341269	Pacifastacus_leniusculus_trowbridgii:11.341269):8.026838	Pacifastacus_leniusculus_leniusculus:19.368107):13.755724):107.675881	(((Cambarus_aculabrum:21.721257	(Cambarus_setosus:18.008291	Cambarus_tartarus:18.008291):3.712966):48.585578	((((Cambarus_diogenes:25.895366	(Faxonius_lancifer:15.662621	Cambarus_ludovicianus:15.662621):10.232745):6.360438	((Cambarus_deweesae:14.911588	Cambarus_acanthura:14.911588):12.785875	Cambarus_miltus:27.697463):4.558341):24.679893	(((((((Cambarus_carinirostris:10.868482	(Cambarus_bartonii_bartonii:7.673302	Cambarus_davidi:7.673302):3.195180):4.623219	(Cambarus_nerterius:10.852371	(Cambarus_longirostris:10.161956	(Cambarus_howardi:8.498409	(Cambarus_reburrus:0.042565	Cambarus_acuminatus:0.042565):8.455844):1.663547):0.690415):4.639329):11.673247	((Cambarus_chasmodactylus:13.801148	Cambarus_manningi:13.801148):9.015843	((Cambarus_coosawattae:4.006688	(Cambarus_speciosus:2.826233	Cambarus_coosae:2.826233):1.180455):16.301708	((Cambarus_sciotensis:17.537154	((Cambarus_parrishi:16.047562	((Cambarus_fasciatus:10.570321	Cambarus_scotti:10.570321):2.637607	Cambarus_girardianus:13.207928):2.839634):0.762420	Cambarus_cumberlandensis:16.809982):0.727172):1.716270	((Cambarus_georgiae:16.616443	Cambarus_robustus:16.616443):2.565134	(Cambarus_longulus:8.367985	Cambarus_hiwasseensis:8.367985):10.813592):0.071848):1.054971):2.508595):4.347958):3.361986	(Cambarus_monongalensis:29.125274	Cambarus_hobbsorum:29.125274):1.401661):7.137142	Cambarus_maculatus:37.664077):2.863201	((((Cambarus_cryptodytes:28.160865	(Cambarus_speleocoopi:21.172194	(Cambarus_jonesi:11.707457	((Cambarus_hamulatus:8.740652	Cambarus_pecki:8.740652):1.623072
((((Cambaroides_japonicus:57.151636	(Cambaroides_schrenckii:24.699196	Cambaroides_dauricus:24.699196):32.452441):0.095534	Cambaroides_similis:57.247170):106.110142	(((((Cambarellus_montezumae:14.983807	((Cambarellus_occidentalis:8.831492	(Cambarellus_patzcuarensis:5.307237	Cambarellus_zempoalensis:5.307237):3.524255):1.483899	(Cambarellus_chapalanus:1.787765	Cambarellus_prolixus:1.787765):8.527626):4.668416):28.556831	(((Cambarellus_diminutus:12.406880	(Cambarellus_texanus:5.758633	(Cambarellus_puer:4.372729	Cambarellus_ninae:4.372729):1.385904):6.648247):2.215282	Cambarellus_shufeldtii:14.622162):7.046945	((Cambarellus_blacki:4.624084	Cambarellus_lesliei:4.624084):13.705325	Cambarellus_schmitti:18.329410):3.339698):21.871530):19.024090	((Cambarus_tartarus:16.312366	Cambarus_setosus:16.312366):1.499406	Cambarus_aculabrum:17.811772):44.752955):4.093196	(((((Procambarus_bouvieri:40.541067	Procambarus_incilis:40.541067):8.241595	(((Bouchardina_robisoni:17.270540	Faxonella_clypeata:17.270540):5.492980	(Faxonella_creaseri:13.104036	Faxonella_blairi:13.104036):9.659484):7.341377	(Hobbseus_valleculus:16.611482	(((Hobbseus_petilus:6.960920	Hobbseus_yalobushensis:6.960920):0.213590	Hobbseus_prominens:7.174510):7.766004	(Hobbseus_attenuatus:0.360619	Hobbseus_cristatus:0.360619):14.579895):1.670968):13.493416):18.677765):1.308783	(((((Fallicambarus_petilicarpus:5.495646	Fallicambarus_dissitus:5.495646):26.391422	((Fallicambarus_devastator:24.421225	(Fallicambarus_harpi:20.435076	Fallicambarus_jeanae:20.435076):3.986149):4.368364	(Procambarus_tenuis:27.136517	Fallicambarus_strawni:27.136517):1.653071):3.097479):3.279826	((Fallicambarus_kountzeae:20.149223	(Fallicambarus_houstonensis:8.917701	Fallicambarus_macneesei:8.917701):11.231522):11.895915	Fallicambarus_wallsi:32.045137):3.121757):6.478080	(((Procambarus_curdi:4.315976	Procambarus_kensleyi:4.315976):16.870136	Procambarus_simulans:21.186112):3.988637	((Procambarus_liberorum:19.143272	((Procambarus_parasimulans:7.716702	Procambarus_regalis:7.716702):3.933136
(((Cambaroides_japonicus:62.157034	(Cambaroides_similis:40.679765	(Cambaroides_schrenckii:30.136595	Cambaroides_dauricus:30.136595):10.543170):21.477269):105.803448	((Pacifastacus_gambelii:32.504618	(Pacifastacus_fortis:24.740497	(Pacifastacus_connectens:21.097470	(Pacifastacus_leniusculus_leniusculus:13.057085	(Pacifastacus_leniusculus_trowbridgii:8.443589	Pacifastacus_leniusculus_klamathensis:8.443589):4.613496):8.040386):3.643027):7.764121):117.014342	((((Austropotamobius_pallipes:27.750844	((Austropotamobius_italicus_carsicus:14.753400	Austropotamobius_italicus_meridionalis:14.753400):7.055050	(Austropotamobius_italicus_carinthiacus:9.277004	Austropotamobius_italicus_italicus:9.277004):12.531446):5.942395):92.249156	Austropotamobius_torrentium_torrentium:120.000000):13.223804	(Astacus_leptodactylus:115.071046	Astacus_astacus:115.071046):18.152759):7.046068	((((((Cambarellus_chapalanus:7.710115	Cambarellus_prolixus:7.710115):6.034178	(Cambarellus_montezumae:10.852255	((Cambarellus_zempoalensis:2.803775	Cambarellus_patzcuarensis:2.803775):6.182141	Cambarellus_occidentalis:8.985915):1.866340):2.892038):36.282459	(Cambarellus_schmitti:23.232401	((Cambarellus_blacki:9.226840	Cambarellus_lesliei:9.226840):11.236323	(Cambarellus_shufeldtii:14.619514	((Cambarellus_puer:11.165529	(Cambarellus_texanus:7.011470	Cambarellus_ninae:7.011470):4.154060):2.190941	Cambarellus_diminutus:13.356470):1.263043):5.843649):2.769238):26.794351):18.259229	(((((Faxonella_clypeata:20.734049	(Faxonella_blairi:14.286345	Faxonella_creaseri:14.286345):6.447704):4.984582	((Hobbseus_valleculus:16.918634	(Hobbseus_yalobushensis:8.338519	(Hobbseus_prominens:6.827071	Hobbseus_petilus:6.827071):1.511448):8.580115):1.068481	(Hobbseus_attenuatus:1.066617	Hobbseus_cristatus:1.066617):16.920497):7.731517):5.023743	Bouchardina_robisoni:30.742374):25.463708	(Procambarus_incilis:56.158775	((Procambarus_llamasi:22.885659	(Procambarus_vazquezae:12.750849	Procambarus_cubensis_cubensis:12.750849):10.134811):19.917902	(Distocambarus_carlsoni:20.580074	Distocambarus_devexus:20.580074):22.223487):13.355214):0.047307):2.242587	((((Procambarus_clemmeri:16.673987	(((Procambarus_ouachitae:11.183641
(((Cambaroides_japonicus:65.439707	((Cambaroides_schrenckii:25.688878	Cambaroides_dauricus:25.688878):18.815483	Cambaroides_similis:44.504361):20.935345):95.171990	(((Cambarus_aculabrum:19.950753	(Cambarus_setosus:18.323293	Cambarus_tartarus:18.323293):1.627460):59.409667	(((((((Distocambarus_devexus:19.218571	Distocambarus_carlsoni:19.218571):28.683454	((Cambarellus_occidentalis:14.359023	(((Cambarellus_patzcuarensis:2.242369	Cambarellus_zempoalensis:2.242369):5.744576	(Cambarellus_chapalanus:2.643918	Cambarellus_prolixus:2.643918):5.343027):3.316756	Cambarellus_montezumae:11.303702):3.055321):23.765387	((Cambarellus_shufeldtii:16.505202	(Cambarellus_texanus:14.203971	(Cambarellus_ninae:12.426580	(Cambarellus_diminutus:12.414219	Cambarellus_puer:12.414219):0.012361):1.777391):2.301231):3.359378	(Cambarellus_schmitti:15.050096	(Cambarellus_blacki:5.137968	Cambarellus_lesliei:5.137968):9.912128):4.814484):18.259830):9.777615):1.058540	(Procambarus_incilis:40.529684	Procambarus_bouvieri:40.529684):8.430882):4.689762	(((((Hobbseus_petilus:11.670906	Hobbseus_prominens:11.670906):4.013780	(Hobbseus_yalobushensis:11.995603	(Hobbseus_attenuatus:0.054861	Hobbseus_cristatus:0.054861):11.940742):3.689083):3.185383	Hobbseus_valleculus:18.870069):8.094660	(Bouchardina_robisoni:21.580428	(Faxonella_blairi:15.746570	Faxonella_clypeata:15.746570):5.833858):5.384301):26.448847	Faxonella_creaseri:53.413576):0.236752):2.256977	(((((Procambarus_regiomontanus:19.505613	Procambarus_liberorum:19.505613):6.565323	((Procambarus_ceruleus:16.716638	Procambarus_simulans:16.716638):2.945300	(Procambarus_tulanei:5.488645	(Procambarus_steigmani:5.386538	(Procambarus_regalis:0.087348	Procambarus_parasimulans:0.087348):5.299190):0.102106):14.173293):6.408998):0.452195	(Procambarus_curdi:4.700949	Procambarus_kensleyi:4.700949):21.822182):17.195756	((Fallicambarus_devastator:33.881270	((Fallicambarus_harpi:25.082393	Fallicambarus_jeanae:25.082393):4.835151	(Fallicambarus_strawni:27.064982	Procambarus_tenuis:27.064982):2.852563):3.963726):3.025251
((((((Cambarus_tartarus:17.484415	Cambarus_setosus:17.484415):3.437690	Cambarus_aculabrum:20.922105):48.561735	((((Cambarus_cryptodytes:35.273650	(Cambarus_speleocoopi:26.065071	((Cambarus_hamulatus:12.081268	(Cambarus_jonesi:9.928954	Cambarus_laconensis:9.928954):2.152314):3.183989	Cambarus_pecki:15.265257):10.799814):9.208579):8.981908	(((((Cambarus_reflexus:12.941235	Cambarus_strigosus:12.941235):12.694276	((Cambarus_batchi:20.087858	Cambarus_graysoni:20.087858):5.502183	(((Cambarus_halli:13.357465	Cambarus_cracens:13.357465):8.389341	(Cambarus_williami:13.950685	(Cambarus_friaufi:12.329591	Cambarus_brachydactylus:12.329591):1.621094):7.796121):0.810011	(Cambarus_gentryi:18.467335	Cambarus_harti:18.467335):4.089482):3.033224):0.045469):4.768273	((((Orconectes_inermis_testii:15.469191	((Orconectes_incomptus:7.727602	(Orconectes_barri:4.914382	Orconectes_australis:4.914382):2.813220):3.018358	Orconectes_packardi:10.745961):4.723231):5.984741	((Cambarus_tenebrosus:4.929074	Cambarus_rusticiformis:4.929074):11.298714	Cambarus_hubbsi:16.227788):5.226144):5.175071	Cambarus_hubrichti:26.629003):2.909609	((Orconectes_inermis_inermis:11.435669	Orconectes_stygocaneyi:11.435669):2.907933	Orconectes_pellucidus:14.343602):15.195011):0.865172):4.720380	(Cambarus_pyronotus:19.020701	(Cambarus_englishi:6.892809	(Cambarus_striatus:4.966446	Cambarus_obstipus:4.966446):1.926363):12.127893):16.103462):7.106696	(Cambarus_truncatus:39.149852	((Cambarus_pristinus:24.393020	(Cambarus_unestami:19.744407	(((Cambarus_crinipes:3.053519	Cambarus_distans:3.053519):2.179287	Cambarus_bouchardi:5.232807):3.464508	(Cambarus_obeyensis:0.101889	Cambarus_tuckasegee:0.101889):8.595426):11.047093):4.648613):14.061469	(Cambarus_dubius:14.299021	Cambarus_asperimanus:14.299021):24.155468):0.695363):3.081007):2.024699):4.202888	((Cambarus_maculatus:40.373639	Cambarus_latimanus:40.373639):1.997744	((Cambarus_hobbsorum:32.241951	Cambarus_monongalensis:32.241951):3.850592
((((((Cambarus_setosus:21.102824	(Cambarus_aculabrum:18.333456	Cambarus_tartarus:18.333456):2.769369):49.307254	((((((Faxonius_alabamensis:24.047755	Faxonius_rhoadesi:24.047755):10.396053	(Faxonius_pagei:29.487769	(Faxonius_cooperi:28.289390	Faxonius_compressus:28.289390):1.198379):4.956039):23.114799	((Creaserinus_caesius:22.146226	Creaserinus_gilpini:22.146226):27.861714	(((Creaserinus_burrisi:35.666746	(Faxonius_mississippiensis:24.366383	(Faxonius_holti:8.262053	((Faxonius_etnieri:4.855554	Faxonius_chickasawae:4.855554):2.804321	Faxonius_jonesi:7.659874):0.602179):16.104330):11.300363):3.447713	((Creaserinus_gordoni:25.790710	(Creaserinus_danielae:1.894392	Creaserinus_oryktes:1.894392):23.896318):10.571451	Creaserinus_byersi:36.362161):2.752298):6.797393	(Creaserinus_hortoni:39.354677	(Procambarus_hagenianus_hagenianus:19.027866	Creaserinus_fodiens:19.027866):20.326811):6.557175):4.096088):7.550667):0.385311	(((((((Faxonius_longidigitus:22.611836	Faxonius_medius:22.611836):5.115203	Faxonius_luteus:27.727039):0.334180	(((Faxonius_virilis:4.790991	(Faxonius_quinebaugensis:4.657369	Faxonius_causeyi:4.657369):0.133622):17.600624	(Faxonius_deanae:21.272698	(Faxonius_immunis:18.869695	Faxonius_nais:18.869695):2.403003):1.118917):3.754690	Faxonius_punctimanus:26.146305):1.914915):13.548939	((Faxonius_nana:32.519257	((Faxonius_palmeri_longimanus:15.446426	Faxonius_maletae:15.446426):12.978718	(((Faxonius_lancifer:14.521902	Faxonius_meeki_brevis:14.521902):2.534064	(Faxonius_williamsi:16.660910	Faxonius_meeki_meeki:16.660910):0.395056):9.144565	((Faxonius_hobbsi:7.750430	Faxonius_perfectus:7.750430):1.281203	Faxonius_hartfieldi:9.031633):17.168899):2.224612):4.094113):8.090166	(Faxonius_mirus:37.461624	((Faxonius_forceps:33.093798	(Faxonius_validus:22.543962	Faxonius_burri:22.543962):10.549836):4.292622	((Faxonius_placidus:26.076553	Faxonius_shoupi:26.076553):10.443733	((Faxonius_spinosus:23.186124
(((((Pacifastacus_fortis:22.842740	(Pacifastacus_connectens:22.656745	(Pacifastacus_gambelii:17.915011	(Pacifastacus_leniusculus_klamathensis:10.701981	(Pacifastacus_leniusculus_leniusculus:9.183721	Pacifastacus_leniusculus_trowbridgii:9.183721):1.518260):7.213030):4.741734):0.185995):111.593002	((Astacus_leptodactylus:93.930652	Astacus_astacus:93.930652):32.123479	(Austropotamobius_torrentium_torrentium:120.000000	(Austropotamobius_pallipes:39.722454	((Austropotamobius_italicus_carsicus:8.932719	Austropotamobius_italicus_meridionalis:8.932719):8.134343	(Austropotamobius_italicus_carinthiacus:3.862089	Austropotamobius_italicus_italicus:3.862089):13.204973):22.655391):80.277546):6.054131):8.381611):5.751279	(((Cambarellus_montezumae:13.533663	((Cambarellus_prolixus:2.602743	Cambarellus_chapalanus:2.602743):7.361294	((Cambarellus_patzcuarensis:3.991106	Cambarellus_zempoalensis:3.991106):3.548099	Cambarellus_occidentalis:7.539205):2.424832):3.569626):38.376930	((Cambarellus_shufeldtii:17.797476	(Cambarellus_diminutus:13.033296	((Cambarellus_ninae:8.791340	Cambarellus_puer:8.791340):4.094877	Cambarellus_texanus:12.886217):0.147079):4.764180):6.711878	(Cambarellus_schmitti:18.042568	(Cambarellus_blacki:3.604403	Cambarellus_lesliei:3.604403):14.438166):6.466786):27.401238):22.207540	(((Procambarus_shermani:45.130438	(((Procambarus_pygmaeus:19.825996	(Procambarus_talpoides:19.768550	((Procambarus_truculentus:12.229814	(Procambarus_advena:11.488008	Procambarus_caritus:11.488008):0.741806):3.478684	Procambarus_geodytes:15.708498):4.060052):0.057446):20.833750	((Procambarus_mancus:36.673348	((((Procambarus_hayi:5.009554	Procambarus_acutissimus:5.009554):17.383113	((Procambarus_nueces:3.581596	Procambarus_luxus:3.581596):14.840278	((Procambarus_geminus:10.928610	Procambarus_reimeri:10.928610):3.690716	(Procambarus_acutus:11.228629	(Procambarus_zonangulus:11.122839	Faxonius_hylas:11.122839):0.105791):3.390697):3.802547):3.970793):7.469252	Procambarus_blandingii:29.861920):5.581048	((((Procambarus_evermanni:23.082920	Procambarus_bivittatus:23.082920):7.223121	(Procambarus_clarkii:28.317534	((Procambarus_toltecae:25.777885
(((Cambaroides_japonicus:52.790019	((Cambaroides_dauricus:26.663330	Cambaroides_schrenckii:26.663330):20.367401	Cambaroides_similis:47.030731):5.759288):101.564612	((((Pacifastacus_connectens:17.374179	(Pacifastacus_leniusculus_trowbridgii:10.602821	(Pacifastacus_leniusculus_klamathensis:8.268050	Pacifastacus_leniusculus_leniusculus:8.268050):2.334771):6.771358):1.638930	Pacifastacus_fortis:19.013109):9.564807	Pacifastacus_gambelii:28.577916):113.261322	(((((Austropotamobius_italicus_meridionalis:14.882852	((Austropotamobius_italicus_italicus:5.281793	Austropotamobius_italicus_carsicus:5.281793):4.229077	Austropotamobius_italicus_carinthiacus:9.510870):5.371982):28.274254	Austropotamobius_pallipes:43.157106):76.842894	Austropotamobius_torrentium_torrentium:120.000000):9.223865	(Astacus_leptodactylus:91.574726	Astacus_astacus:91.574726):37.649140):6.791959	((Cambarus_tartarus:27.666899	(Cambarus_aculabrum:16.296896	Cambarus_setosus:16.296896):11.370003):47.905120	((((Cambarus_cryptodytes:43.716410	(Cambarus_dubius:22.219695	Cambarus_asperimanus:22.219695):21.496715):4.782407	((Orconectes_inermis_testii:38.585197	(Cambarus_speleocoopi:20.567451	(Cambarus_pecki:15.656357	((Cambarus_hamulatus:12.014096	Cambarus_jonesi:12.014096):2.192254	Cambarus_laconensis:14.206350):1.450007):4.911094):18.017746):0.121648	((((((Cambarus_hubbsi:15.041809	(Cambarus_tenebrosus:5.040122	Cambarus_rusticiformis:5.040122):10.001687):6.914222	(Orconectes_packardi:14.856455	((Orconectes_barri:8.986430	Orconectes_australis:8.986430):2.972784	Orconectes_incomptus:11.959214):2.897241):7.099577):5.033879	(Cambarus_truncatus:26.110707	(Cambarus_hubrichti:26.058956	((Cambarus_cracens:13.138430	Cambarus_halli:13.138430):10.438459	(Cambarus_harti:21.382149	(((Cambarus_brachydactylus:12.436113	(Cambarus_friaufi:11.237118	Cambarus_williami:11.237118):1.198995):7.401703	(Cambarus_reflexus:9.381637	Cambarus_strigosus:9.381637):10.456180):0.573238	Cambarus_gentryi:20.411055):0.971094):2.194740):2.482067):0.051751):0.879203):2.637162	(((Orconectes_stygocaneyi:13.772791	Orconectes_inermis_inermis:13.772791):2.114161
(((Cambaroides_japonicus:68.839202	((Cambaroides_schrenckii:28.283448	Cambaroides_dauricus:28.283448):27.941878	Cambaroides_similis:56.225326):12.613877):98.037679	((Astacus_astacus:135.619707	((Austropotamobius_torrentium_torrentium:120.000000	(Austropotamobius_pallipes:29.546814	(Austropotamobius_italicus_carsicus:14.253307	(Austropotamobius_italicus_meridionalis:11.779839	(Austropotamobius_italicus_italicus:4.796897	Austropotamobius_italicus_carinthiacus:4.796897):6.982942):2.473467):15.293507):90.453186):9.944924	Astacus_leptodactylus:129.944924):5.674783):15.194580	((((Cambarellus_shufeldtii:21.788933	(Cambarellus_diminutus:17.680151	(Cambarellus_puer:9.022005	(Cambarellus_ninae:4.331734	Cambarellus_texanus:4.331734):4.690271):8.658146):4.108782):7.590470	(Cambarellus_schmitti:20.584326	(Cambarellus_lesliei:4.664355	Cambarellus_blacki:4.664355):15.919971):8.795077):44.840794	((((Faxonella_blairi:28.718159	Faxonella_clypeata:28.718159):10.814663	(((Hobbseus_cristatus:1.195788	Hobbseus_attenuatus:1.195788):21.890197	(Hobbseus_valleculus:20.634188	(Hobbseus_yalobushensis:10.094739	(Hobbseus_petilus:6.374207	Hobbseus_prominens:6.374207):3.720532):10.539449):2.451797):11.992870	Bouchardina_robisoni:35.078854):4.453968):29.543891	((((Faxonella_creaseri:64.901617	((Cambarus_aculabrum:18.124960	(Cambarus_setosus:16.004338	Cambarus_tartarus:16.004338):2.120622):42.022199	(Cambarellus_montezumae:18.019968	((Cambarellus_chapalanus:4.149911	Cambarellus_prolixus:4.149911):6.983918	((Cambarellus_zempoalensis:4.363087	Cambarellus_patzcuarensis:4.363087):4.071958	Cambarellus_occidentalis:8.435045):2.698784):6.886139):42.127191):4.754458):0.098383	(((Procambarus_hayi:40.220486	((Procambarus_teziutlanensis:11.597077	Procambarus_tlapacoyanensis:11.597077):17.937542	(Procambarus_paradoxus:26.906643	(((Procambarus_cuetzalanae:22.281894	Procambarus_xochitlanae:22.281894):2.482447	(Procambarus_hoffmani:20.898779	(Procambarus_achilli:10.966496	(Procambarus_digueti:10.921449	Procambarus_erichsoni:10.921449):0.045047):9.932283):3.865562):2.067638	(Procambarus_contrerasi:1.325567
(((Cambaroides_japonicus:59.679759	(Cambaroides_similis:49.255922	(Cambaroides_dauricus:20.939350	Cambaroides_schrenckii:20.939350):28.316572):10.423837):90.778438	((((Astacus_leptodactylus:85.763910	Astacus_astacus:85.763910):43.361905	((((Austropotamobius_italicus_carinthiacus:4.047442	Austropotamobius_italicus_italicus:4.047442):8.515477	(Austropotamobius_italicus_carsicus:9.742653	Austropotamobius_italicus_meridionalis:9.742653):2.820265):36.643632	Austropotamobius_pallipes:49.206551):70.793449	Austropotamobius_torrentium_torrentium:120.000000):9.125815):5.349232	((Pacifastacus_fortis:23.877919	((Pacifastacus_leniusculus_trowbridgii:7.680386	Pacifastacus_leniusculus_klamathensis:7.680386):5.407496	Pacifastacus_leniusculus_leniusculus:13.087882):10.790037):0.073091	(Pacifastacus_connectens:9.306095	Pacifastacus_gambelii:9.306095):14.644915):110.524038):6.278082	(((((((Cambarellus_blacki:4.355070	Cambarellus_lesliei:4.355070):10.436659	Cambarellus_schmitti:14.791729):7.029584	(Cambarellus_shufeldtii:16.134554	(Cambarellus_diminutus:13.920262	(Cambarellus_texanus:11.451561	(Cambarellus_puer:6.766330	Cambarellus_ninae:6.766330):4.685231):2.468702):2.214292):5.686759):27.783849	(Cambarellus_montezumae:14.135937	((Cambarellus_chapalanus:4.717705	Cambarellus_prolixus:4.717705):5.066598	(Cambarellus_occidentalis:7.981687	(Cambarellus_zempoalensis:3.394778	Cambarellus_patzcuarensis:3.394778):4.586909):1.802617):4.351634):35.469225):10.344202	(((Cambarus_ludovicianus:16.681683	Cambarus_diogenes:16.681683):12.945827	(Cambarus_miltus:22.318453	(Cambarus_deweesae:7.646841	Cambarus_acanthura:7.646841):14.671612):7.309056):27.102079	((Cambarus_aculabrum:14.883628	(Cambarus_tartarus:11.528025	Cambarus_setosus:11.528025):3.355603):38.007203	(((Cambarus_dubius:17.150319	Cambarus_asperimanus:17.150319):26.559973	((Cambarus_maculatus:37.664432	(Cambarus_latimanus:34.261100	((Cambarus_carinirostris:16.120536	(((((Cambarus_acuminatus:0.827687	Cambarus_reburrus:0.827687):6.034217	Cambarus_howardi:6.861904):1.515615	(Cambarus_nerterius:8.303355	Cambarus_longirostris:8.303355):0.074164):1.856802
(((Cambaroides_japonicus:72.578974	((Cambaroides_dauricus:21.929297	Cambaroides_schrenckii:21.929297):28.229955	Cambaroides_similis:50.159252):22.419722):86.463478	(((Procambarus_bouvieri:48.464389	(Faxonella_blairi:35.632989	((Bouchardina_robisoni:22.512234	Faxonella_clypeata:22.512234):5.872559	((Hobbseus_cristatus:0.082847	Hobbseus_attenuatus:0.082847):18.327339	(Hobbseus_valleculus:16.310396	(Hobbseus_yalobushensis:9.232688	(Hobbseus_prominens:5.651085	Hobbseus_petilus:5.651085):3.581604):7.077708):2.099790):9.974607):7.248196):12.831400):21.095734	(((((Cambarellus_shufeldtii:16.140616	((Cambarellus_diminutus:12.093179	Cambarellus_texanus:12.093179):0.516590	(Cambarellus_puer:9.616309	Cambarellus_ninae:9.616309):2.993460):3.530847):8.256847	((Cambarellus_lesliei:5.006931	Cambarellus_blacki:5.006931):13.328527	Cambarellus_schmitti:18.335458):6.062006):21.311373	((Cambarellus_prolixus:2.797707	Cambarellus_chapalanus:2.797707):8.953491	(((Cambarellus_zempoalensis:2.148808	Cambarellus_patzcuarensis:2.148808):5.821141	Cambarellus_occidentalis:7.969949):1.915135	Cambarellus_montezumae:9.885085):1.866114):33.957638):15.590706	Faxonella_creaseri:61.299542):7.382428	((((Faxonius_cooperi:32.527279	(Faxonius_rhoadesi:28.633586	Faxonius_pagei:28.633586):3.893692):6.962825	(Faxonius_compressus:38.251604	Faxonius_alabamensis:38.251604):1.238499):23.621417	(((((Cambarus_deweesae:13.578752	Cambarus_acanthura:13.578752):11.937580	Cambarus_miltus:25.516332):2.615561	(Cambarus_ludovicianus:20.733411	Cambarus_diogenes:20.733411):7.398482):30.976318	((((Faxonius_menae:27.806651	Faxonius_saxatilis:27.806651):6.410108	(Faxonius_spinosus:16.622392	Faxonius_acares:16.622392):17.594367):17.457819	(Faxonius_immunis:49.131865	(((((Faxonius_sanbornii:9.897942	Faxonius_putnami:9.897942):6.127408	((Faxonius_indianensis:9.320581	Faxonius_propinquus:9.320581):3.355564	((((Faxonius_rafinesquei:6.972274	Faxonius_ronaldi:6.972274):3.076896
(((Cambaroides_japonicus:68.126526	((Cambaroides_schrenckii:30.847139	Cambaroides_dauricus:30.847139):17.900853	Cambaroides_similis:48.747992):19.378534):90.689779	(((Astacus_astacus:128.085737	(Astacus_leptodactylus:123.959798	((Austropotamobius_pallipes:28.942431	((Austropotamobius_italicus_italicus:9.585316	Austropotamobius_italicus_carinthiacus:9.585316):10.423296	(Austropotamobius_italicus_meridionalis:8.183786	Austropotamobius_italicus_carsicus:8.183786):11.824826):8.933819):91.057569	Austropotamobius_torrentium_torrentium:120.000000):3.959798):4.125939):8.902644	((Pacifastacus_fortis:24.867276	(Pacifastacus_leniusculus_klamathensis:20.474111	(Pacifastacus_leniusculus_leniusculus:16.719119	Pacifastacus_leniusculus_trowbridgii:16.719119):3.754992):4.393165):12.569264	(Pacifastacus_connectens:18.157557	Pacifastacus_gambelii:18.157557):19.278982):99.551842):6.920336	((Cambarus_setosus:20.860680	(Cambarus_aculabrum:19.010942	Cambarus_tartarus:19.010942):1.849739):53.111327	(((((Cambarus_acanthura:9.707223	Cambarus_deweesae:9.707223):23.119526	((Cambarus_ludovicianus:17.903628	Cambarus_diogenes:17.903628):14.016726	Cambarus_miltus:31.920354):0.906395):27.342297	(((((Faxonius_acares:17.636867	Faxonius_spinosus:17.636867):14.910151	(Faxonius_menae:27.096984	Faxonius_saxatilis:27.096984):5.450035):18.225356	(((((Faxonius_macrus:27.572648	Faxonius_neglectus_neglectus:27.572648):5.351040	((((Faxonius_erichsonianus:0.072387	Faxonius_wrighti:0.072387):26.680133	((Faxonius_sanbornii:10.394624	Faxonius_putnami:10.394624):5.369675	((Faxonius_eupunctus:12.782129	(Faxonius_durelli:9.496732	(Faxonius_rusticus:6.328598	(Faxonius_jeffersoni:6.229206	(Faxonius_juvenilis:5.374639	Faxonius_cristavarius:5.374639):0.854567):0.099393):3.168134):3.285397):1.870989	(((Faxonius_illinoiensis:0.044581	Faxonius_stannardi:0.044581):13.907029	((Faxonius_tricuspis:9.452295	(Faxonius_kentuckiensis:8.267016	(Faxonius_ronaldi:6.425637	Faxonius_rafinesquei:6.425637):1.841379):1.185280):2.006481	(Faxonius_propinquus:7.130975	Faxonius_indianensis:7.130975):4.327802):2.492833):0.652022
(((Cambaroides_japonicus:55.434605	((Cambaroides_schrenckii:22.614580	Cambaroides_dauricus:22.614580):14.039209	Cambaroides_similis:36.653789):18.780816):100.229796	((((((((((Faxonius_lancifer:41.978199	(Barbicambarus_simmonsi:18.461648	Barbicambarus_cornutus:18.461648):23.516551):8.809683	((Creaserinus_caesius:14.069947	Creaserinus_gilpini:14.069947):30.449174	((((Faxonius_holti:10.086010	(Faxonius_jonesi:7.701184	(Faxonius_chickasawae:6.401938	Faxonius_etnieri:6.401938):1.299246):2.384827):14.359082	Faxonius_mississippiensis:24.445093):15.482919	(Procambarus_hagenianus_hagenianus:39.842078	Creaserinus_hortoni:39.842078):0.085933):2.279044	(Creaserinus_fodiens:39.598476	(Creaserinus_gordoni:29.859850	((Creaserinus_danielae:2.063805	Creaserinus_oryktes:2.063805):23.660541	(Creaserinus_byersi:25.662496	Creaserinus_burrisi:25.662496):0.061850):4.135504):9.738626):2.608580):2.312065):6.268761):3.538917	(Faxonius_alabamensis:33.544994	(Faxonius_pagei:26.102528	((Faxonius_compressus:18.653758	Faxonius_cooperi:18.653758):4.788289	Faxonius_rhoadesi:23.442048):2.660480):7.442466):20.781805):1.595417	(((Faxonius_macrus:36.615238	(((Faxonius_maletae:9.439677	Faxonius_palmeri_longimanus:9.439677):16.768046	((Faxonius_perfectus:7.887481	(Faxonius_hobbsi:5.443920	Faxonius_hartfieldi:5.443920):2.443562):15.564713	(Faxonius_difficilis:19.703828	(Faxonius_meeki_meeki:9.633814	(Faxonius_meeki_brevis:8.096831	Faxonius_williamsi:8.096831):1.536984):10.070014):3.748366):2.755528):4.460164	Faxonius_nana:30.667887):5.947351):3.440297	((((Faxonius_forceps:21.141739	(Faxonius_burri:11.770638	Faxonius_validus:11.770638):9.371101):8.080270	((Faxonius_shoupi:16.643042	Faxonius_placidus:16.643042):10.711781	((Faxonius_sanbornii:15.828351	((((Faxonius_harrisonii:9.951109	((Faxonius_virginiensis:4.908106	Faxonius_carolinensis:4.908106):3.036544	(Faxonius_limosus:5.412979	Faxonius_obscurus:5.412979):2.531671):2.006458):3.161025	(((Faxonius_durelli:4.242559
(((Cambaroides_japonicus:60.670675	(Cambaroides_similis:44.540841	(Cambaroides_dauricus:24.344019	Cambaroides_schrenckii:24.344019):20.196822):16.129834):98.719197	(((((((((Cambarellus_schmitti:5.288435	(Cambarellus_lesliei:0.431756	Cambarellus_blacki:0.431756):4.856679):5.309722	Cambarellus_shufeldtii:10.598158):2.933274	Cambarellus_texanus:13.531432):3.712992	(Cambarellus_ninae:16.265863	Cambarellus_puer:16.265863):0.978560):14.334524	Cambarellus_diminutus:31.578947):27.548873	((Cambarellus_montezumae:11.363333	((Cambarellus_patzcuarensis:1.981548	Cambarellus_zempoalensis:1.981548):5.152499	(Cambarellus_chapalanus:3.456055	Cambarellus_prolixus:3.456055):3.677992):4.229286):2.790088	Cambarellus_occidentalis:14.153421):44.974399):15.986014	((((Faxonella_clypeata:31.818890	(Bouchardina_robisoni:25.926094	((Hobbseus_valleculus:16.938856	(Hobbseus_cristatus:0.058810	Hobbseus_attenuatus:0.058810):16.880046):1.060398	((Hobbseus_petilus:4.425614	Hobbseus_prominens:4.425614):4.527235	Hobbseus_yalobushensis:8.952849):9.046405):7.926840):5.892796):6.195391	(Faxonella_creaseri:19.824090	Faxonella_blairi:19.824090):18.190191):31.212635	((((Cambarus_latimanus:43.818556	(Cambarus_maculatus:43.744016	((Cambarus_hobbsorum:31.633493	Cambarus_monongalensis:31.633493):7.399607	((Cambarus_chasmodactylus:21.205176	Cambarus_manningi:21.205176):11.757084	((((((((Cambarus_coosawattae:2.989099	(Cambarus_coosae:1.729081	Cambarus_speciosus:1.729081):1.260018):16.226168	(Cambarus_girardianus:16.088081	(Cambarus_fasciatus:12.758082	Cambarus_scotti:12.758082):3.329999):3.127186):1.161508	(Cambarus_hiwasseensis:15.853555	Cambarus_sciotensis:15.853555):4.523221):1.345863	(Cambarus_longulus:12.539247	Cambarus_robustus:12.539247):9.183392):0.744358	Cambarus_georgiae:22.466997):0.060600	Cambarus_cumberlandensis:22.527597):4.437374	Cambarus_parrishi:26.964971):3.887845	(Cambarus_howardi:16.305631	(((Cambarus_acuminatus:1.592210	Cambarus_reburrus:1.592210):9.094468
(((Cambaroides_japonicus:65.554977	((Cambaroides_dauricus:30.789743	Cambaroides_schrenckii:30.789743):18.126269	Cambaroides_similis:48.916012):16.638965):95.445526	((Procambarus_incilis:82.413420	(((((Procambarus_vazquezae:25.327542	(Procambarus_llamasi:22.636107	Procambarus_cubensis_cubensis:22.636107):2.691434):25.043249	((((Procambarus_blandingii:33.472762	(((((Procambarus_caballeroi:0.057497	Procambarus_chacalli:0.057497):21.005408	Procambarus_versutus:21.062905):4.621532	Procambarus_youngi:25.684437):5.307024	(Procambarus_acutissimus:28.471419	((Procambarus_acutus:18.897725	(Procambarus_zonangulus:15.870037	((Faxonius_hylas:10.643511	Procambarus_reimeri:10.643511):4.836889	Procambarus_geminus:15.480401):0.389637):3.027688):5.494555	(Procambarus_nueces:4.392987	Procambarus_luxus:4.392987):19.999294):4.079138):2.520043):1.221232	((Procambarus_hayi:26.167933	Procambarus_shermani:26.167933):6.018185	(Procambarus_mancus:30.346022	((Procambarus_hoffmani:24.038796	(((Procambarus_contrerasi:0.270890	((Procambarus_hortonhobbsi:0.111842	(Procambarus_gonopodcristatus:0.061003	Procambarus_riojai:0.061003):0.050838):0.057266	Procambarus_zihuateutlensis:0.169107):0.101783):0.431747	Procambarus_hidalgoensis:0.702637):22.075102	(((Procambarus_paradoxus:9.848183	Procambarus_clemmeri:9.848183):2.567135	Procambarus_cuetzalanae:12.415318):4.999819	Procambarus_xochitlanae:17.415137):5.362602):1.261056):3.647702	(Procambarus_achilli:18.554697	(((Procambarus_teziutlanensis:5.075005	Procambarus_tlapacoyanensis:5.075005):6.879302	Procambarus_erichsoni:11.954307):6.564824	Procambarus_digueti:18.519131):0.035566):9.131802):2.659524):1.840096):0.026575):1.260069):2.159089	(((((Procambarus_roberti:16.120063	Procambarus_strenthi:16.120063):6.323241	(Procambarus_clarkii:22.276085	(Procambarus_okaloosae:9.416346	((Procambarus_howellae:1.595886	Procambarus_troglodytes:1.595886):4.557934	Procambarus_paeninsulanus:6.153820):3.262526):12.859739):0.167218):4.375443	((Procambarus_bivittatus:18.386479	Procambarus_evermanni:18.386479):6.262511	Procambarus_toltecae:24.648990):2.169756):3.584595
(((((((Cambarus_aculabrum:17.777099	(Cambarus_tartarus:17.693146	Cambarus_setosus:17.693146):0.083953):42.526990	(Barbicambarus_simmonsi:22.563804	Barbicambarus_cornutus:22.563804):37.740285):10.789354	(((((Cambarus_truncatus:46.476031	(((Cambarus_speleocoopi:23.579860	(Cambarus_jonesi:14.164856	(Cambarus_hamulatus:12.527902	(Cambarus_pecki:10.613285	Cambarus_laconensis:10.613285):1.914617):1.636954):9.415004):14.315160	(Cambarus_pristinus:20.460398	(Cambarus_unestami:11.281852	(Cambarus_bouchardi:6.807431	(Cambarus_obeyensis:4.441920	((Cambarus_tuckasegee:0.220599	Cambarus_distans:0.220599):0.866719	Cambarus_crinipes:1.087318):3.354602):2.365512):4.474420):9.178546):17.434622):4.068810	((Cambarus_pyronotus:18.016004	(Cambarus_striatus:5.474111	(Cambarus_englishi:2.755000	Cambarus_obstipus:2.755000):2.719111):12.541893):13.774481	((Orconectes_inermis_testii:9.162234	((Orconectes_incomptus:7.891041	(Orconectes_australis:6.919975	Orconectes_barri:6.919975):0.971066):1.186919	Orconectes_packardi:9.077959):0.084275):17.595696	((((Cambarus_tenebrosus:2.596879	Cambarus_rusticiformis:2.596879):13.325998	Cambarus_hubbsi:15.922877):7.119108	Cambarus_hubrichti:23.041985):3.210847	(((Cambarus_batchi:20.240323	(Cambarus_gentryi:20.184159	(Cambarus_williami:14.322213	(Cambarus_friaufi:12.098775	Cambarus_brachydactylus:12.098775):2.223438):5.861946):0.056163):0.891382	((Cambarus_graysoni:18.356513	(Cambarus_cracens:13.466545	Cambarus_halli:13.466545):4.889967):2.667734	(Cambarus_harti:15.382540	(Cambarus_reflexus:9.654348	Cambarus_strigosus:9.654348):5.728192):5.641706):0.107458):3.292115	((Orconectes_stygocaneyi:12.259220	Orconectes_inermis_inermis:12.259220):1.418742	Orconectes_pellucidus:13.677963):10.745857):1.829012):0.505099):5.032555):10.173345):4.512201):0.077587	(Cambarus_cryptodytes:44.459095	(Cambarus_asperimanus:19.555034	Cambarus_dubius:19.555034):24.904062):2.094522):1.317735	(Cambarus_latimanus:43.412500	(Cambarus_maculatus:42.352655
(((Cambaroides_japonicus:81.196768	((Cambaroides_schrenckii:22.421971	Cambaroides_dauricus:22.421971):25.406707	Cambaroides_similis:47.828679):33.368089):79.510453	((((Pacifastacus_connectens:11.391230	Pacifastacus_gambelii:11.391230):0.400210	Pacifastacus_fortis:11.791441):28.984486	(Pacifastacus_leniusculus_leniusculus:29.210384	(Pacifastacus_leniusculus_trowbridgii:15.387235	Pacifastacus_leniusculus_klamathensis:15.387235):13.823148):11.565543):103.324777	(((Cambarus_setosus:21.482571	(Cambarus_aculabrum:17.501425	Cambarus_tartarus:17.501425):3.981146):53.333601	(((Cambarus_hobbsorum:45.532239	Cambarus_monongalensis:45.532239):8.073100	((((Cambarus_pristinus:16.471774	(Cambarus_unestami:11.166539	(((Cambarus_crinipes:1.183858	Cambarus_distans:1.183858):1.316607	Cambarus_bouchardi:2.500465):2.090651	(Cambarus_tuckasegee:4.515298	Cambarus_obeyensis:4.515298):0.075818):6.575424):5.305235):24.843908	(Cambarus_latimanus:34.880878	((((Cambarus_coosawattae:4.037248	(Cambarus_coosae:2.147795	Cambarus_speciosus:2.147795):1.889453):19.133892	((Cambarus_hiwasseensis:14.333285	Cambarus_parrishi:14.333285):7.521149	((((Cambarus_chasmodactylus:12.458557	Cambarus_cumberlandensis:12.458557):4.941209	(Cambarus_scotti:13.263800	Cambarus_fasciatus:13.263800):4.135966):0.043969	Cambarus_girardianus:17.443735):1.664191	((Cambarus_georgiae:15.127712	Cambarus_robustus:15.127712):3.934064	(Cambarus_longulus:7.644385	Cambarus_sciotensis:7.644385):11.417391):0.046150):2.746507):1.316707):0.882103	Cambarus_manningi:24.053243):3.463720	((((Cambarus_carinirostris:3.271650	(Cambarus_davidi:0.628897	Cambarus_bartonii_bartonii:0.628897):2.642753):4.709958	Cambarus_nerterius:7.981608):2.530183	(Cambarus_howardi:9.881647	Cambarus_longirostris:9.881647):0.630144):3.284491	(Cambarus_acuminatus:0.063248	Cambarus_reburrus:0.063248):13.733033):13.720681):7.363916):6.434804):3.144721	((Cambarus_pyronotus:22.435888	(Cambarus_obstipus:8.335701	(Cambarus_striatus:6.502223	Cambarus_englishi:6.502223):1.833478):14.100187):11.796163
(((Cambaroides_japonicus:59.320507	(Cambaroides_similis:44.098652	(Cambaroides_schrenckii:25.174886	Cambaroides_dauricus:25.174886):18.923766):15.221855):100.301532	(((((Pacifastacus_leniusculus_klamathensis:12.240808	Pacifastacus_leniusculus_trowbridgii:12.240808):4.605493	Pacifastacus_leniusculus_leniusculus:16.846302):9.769911	((Pacifastacus_gambelii:6.661323	Pacifastacus_connectens:6.661323):10.619402	Pacifastacus_fortis:17.280725):9.335488):112.813285	(Astacus_astacus:133.532399	(Astacus_leptodactylus:127.024121	(((Austropotamobius_italicus_italicus:5.724794	Austropotamobius_italicus_carinthiacus:5.724794):10.755156	(Austropotamobius_italicus_meridionalis:16.410341	(Austropotamobius_pallipes:10.929913	Austropotamobius_italicus_carsicus:10.929913):5.480429):0.069608):103.520050	Austropotamobius_torrentium_torrentium:120.000000):7.024121):6.508278):5.897098):7.463488	(Procambarus_bouvieri:76.464280	(((Faxonella_clypeata:30.398613	(Faxonella_creaseri:22.531930	Faxonella_blairi:22.531930):7.866683):11.360192	(Bouchardina_robisoni:32.510585	(((Hobbseus_yalobushensis:13.251315	(Hobbseus_attenuatus:0.208574	Hobbseus_cristatus:0.208574):13.042741):4.455948	(Hobbseus_prominens:12.252178	Hobbseus_petilus:12.252178):5.455084):5.558604	Hobbseus_valleculus:23.265866):9.244719):9.248219):30.683163	((((((Procambarus_llamasi:30.283277	(Procambarus_vazquezae:24.150194	Procambarus_cubensis_cubensis:24.150194):6.133083):21.252092	(Distocambarus_carlsoni:26.443987	Distocambarus_devexus:26.443987):25.091382):10.320568	((Faxonius_immunis:51.591799	(Faxonius_saxatilis:41.698423	((Faxonius_spinosus:15.257990	Faxonius_acares:15.257990):21.781466	Faxonius_menae:37.039456):4.658967):9.893376):7.712310	((Cambarellus_diminutus:31.085776	((Cambarellus_shufeldtii:12.108906	(Cambarellus_texanus:5.225458	(Cambarellus_puer:3.910384	Cambarellus_ninae:3.910384):1.315074):6.883448):5.611847	(Cambarellus_schmitti:12.807624	(Cambarellus_blacki:4.462759	Cambarellus_lesliei:4.462759):8.344865):4.913129):13.365023):20.959877	((Cambarellus_zempoalensis:5.257676	Cambarellus_patzcuarensis:5.257676):7.603323	(Cambarellus_occidentalis:11.114585
((((Cambarus_tartarus:20.080963	(Cambarus_aculabrum:17.182881	Cambarus_setosus:17.182881):2.898082):60.875655	((((Cambarus_miltus:27.903774	((Cambarus_deweesae:7.959152	Cambarus_acanthura:7.959152):14.903030	(Cambarus_ludovicianus:14.467177	Cambarus_diogenes:14.467177):8.395005):5.041593):33.611662	(((Faxonius_macrus:37.612933	((((Faxonius_placidus:17.103926	Faxonius_shoupi:17.103926):10.098487	((Faxonius_mirus:21.116338	(Faxonius_erichsonianus:0.073722	Faxonius_wrighti:0.073722):21.042616):3.297734	(Faxonius_forceps:17.769259	(Faxonius_validus:9.590320	Faxonius_burri:9.590320):8.178940):6.644813):2.788340):3.574918	((Faxonius_virginiensis:11.602319	Faxonius_carolinensis:11.602319):2.640532	((((Faxonius_sanbornii:8.786241	(Faxonius_limosus:5.129862	Faxonius_obscurus:5.129862):3.656379):1.870623	(Faxonius_durelli:6.361324	(Faxonius_juvenilis:3.485180	(Faxonius_jeffersoni:3.396633	Faxonius_rusticus:3.396633):0.088547):2.876144):4.295539):2.109563	(Faxonius_eupunctus:12.600752	(Faxonius_putnami:9.488231	Faxonius_cristavarius:9.488231):3.112521):0.165674):0.780725	(Faxonius_harrisonii:12.865673	((Faxonius_propinquus:6.210208	Faxonius_indianensis:6.210208):5.012325	(Faxonius_tricuspis:10.006008	((Faxonius_kentuckiensis:9.391240	(Faxonius_rafinesquei:6.478314	Faxonius_ronaldi:6.478314):2.912926):0.574120	(Faxonius_illinoiensis:0.673414	Faxonius_stannardi:0.673414):9.291946):0.040648):1.216525):1.643140):0.681478):0.695700):16.534479):3.844963	((Faxonius_ozarkae:24.883007	Faxonius_marchandi:24.883007):7.342472	(Faxonius_neglectus_neglectus:30.221211	((Faxonius_luteus:22.668963	Faxonius_medius:22.668963):3.726151	((Faxonius_immunis:23.914446	(Faxonius_quinebaugensis:10.201326	((Faxonius_nais:4.557903	(Faxonius_deanae:0.151379	Faxonius_causeyi:0.151379):4.406524):2.181520	Faxonius_virilis:6.739423):3.461903):13.713121):2.440873	(Faxonius_punctimanus:24.300044
(((Cambaroides_japonicus:56.946863	(Cambaroides_similis:45.378279	(Cambaroides_dauricus:28.245603	Cambaroides_schrenckii:28.245603):17.132676):11.568585):115.984757	(((Cambarus_maculatus:47.055386	(((((Cambarus_englishi:7.944026	(Cambarus_obstipus:5.839239	Cambarus_striatus:5.839239):2.104787):10.676801	Cambarus_pyronotus:18.620828):15.119823	(((Cambarus_hubrichti:18.770024	(Cambarus_hubbsi:14.293245	(Cambarus_rusticiformis:3.260280	Cambarus_tenebrosus:3.260280):11.032965):4.476779):9.172592	(((Orconectes_inermis_inermis:16.888409	(Orconectes_pellucidus:16.767345	Orconectes_stygocaneyi:16.767345):0.121064):1.065087	Cambarus_truncatus:17.953496):4.274454	(Orconectes_inermis_testii:18.073245	((Orconectes_barri:10.605700	(Orconectes_packardi:7.726912	Orconectes_australis:7.726912):2.878788):1.669168	Orconectes_incomptus:12.274869):5.798376):4.154705):5.714666):1.078683	((Cambarus_batchi:18.488036	Cambarus_graysoni:18.488036):6.522338	(((Cambarus_williami:16.045590	(Cambarus_friaufi:10.577521	Cambarus_brachydactylus:10.577521):5.468070):6.205415	(Cambarus_harti:18.926799	(Cambarus_gentryi:15.841146	(Cambarus_strigosus:9.901152	Cambarus_reflexus:9.901152):5.939995):3.085653):3.324206):0.052291	(Cambarus_halli:8.954965	Cambarus_cracens:8.954965):13.348331):2.707077):4.010926):4.719351):8.477079	((Cambarus_unestami:13.354311	((Cambarus_bouchardi:5.608499	(Cambarus_crinipes:4.090536	Cambarus_distans:4.090536):1.517963):1.894909	(Cambarus_tuckasegee:2.746131	Cambarus_obeyensis:2.746131):4.757276):5.850903):8.326150	Cambarus_pristinus:21.680461):20.537269):0.857244	((((Cambarus_pecki:15.067770	((Cambarus_jonesi:9.999126	Cambarus_laconensis:9.999126):3.669627	Cambarus_hamulatus:13.668753):1.399017):6.945158	Cambarus_speleocoopi:22.012929):13.233754	Cambarus_cryptodytes:35.246682):7.770414	(Cambarus_asperimanus:17.486886	Cambarus_dubius:17.486886):25.530209):0.057878):3.980412):2.636195	(((Cambarus_hobbsorum:33.813621	Cambarus_monongalensis:33.813621):7.286291
(((((Cambarus_cryptodytes:59.053515	((Cambarus_speleocoopi:28.890209	(Cambarus_pecki:17.515573	(Cambarus_laconensis:13.727879	(Cambarus_hamulatus:11.455607	Cambarus_jonesi:11.455607):2.272272):3.787695):11.374636):20.977849	((Cambarus_maculatus:38.920521	(((Orconectes_stygocaneyi:8.961609	Orconectes_inermis_inermis:8.961609):3.581701	Orconectes_pellucidus:12.543310):21.232481	((((((Cambarus_harti:18.720170	Cambarus_batchi:18.720170):3.961339	(Cambarus_gentryi:21.054336	((Cambarus_williami:13.210445	(Cambarus_brachydactylus:10.862654	Cambarus_friaufi:10.862654):2.347791):6.238991	(Cambarus_reflexus:7.628157	Cambarus_strigosus:7.628157):11.821279):1.604900):1.627172):1.160997	(Cambarus_halli:13.534126	Cambarus_cracens:13.534126):10.308380):4.741477	(Cambarus_truncatus:27.652397	(((((Orconectes_inermis_testii:7.476602	Orconectes_barri:7.476602):0.073798	Orconectes_incomptus:7.550400):6.476138	Orconectes_australis:14.026537):3.421303	Orconectes_packardi:17.447840):7.775566	(Cambarus_pyronotus:16.965908	((Cambarus_englishi:4.516087	Cambarus_obstipus:4.516087):1.150003	Cambarus_striatus:5.666090):11.299819):8.257498):2.428990):0.931586):3.564704	(Cambarus_graysoni:28.562884	(Cambarus_hubbsi:18.966748	(Cambarus_tenebrosus:5.047722	Cambarus_rusticiformis:5.047722):13.919026):9.596136):3.585803):0.411382	Cambarus_hubrichti:32.560069):1.215721):5.144730):6.831782	(((((Cambarus_hiwasseensis:17.091552	Cambarus_parrishi:17.091552):8.304239	(((Cambarus_chasmodactylus:10.109827	Cambarus_cumberlandensis:10.109827):5.218264	Cambarus_manningi:15.328091):8.557890	((Cambarus_georgiae:19.468034	(Cambarus_coosawattae:2.338396	(Cambarus_coosae:1.065997	Cambarus_speciosus:1.065997):1.272399):17.129637):1.532589	((Cambarus_sciotensis:19.259781	(Cambarus_girardianus:15.497914	(Cambarus_fasciatus:10.266240	Cambarus_scotti:10.266240):5.231674):3.761867):0.042902	(Cambarus_longulus:13.137779	Cambarus_robustus:13.137779):6.164903):1.697940):2.885358):1.509810):4.401873
((((Cambaroides_similis:44.786103	(Cambaroides_dauricus:20.292643	Cambaroides_schrenckii:20.292643):24.493460):19.097838	Cambaroides_japonicus:63.883941):93.749719	((Pacifastacus_leniusculus_leniusculus:29.741624	((((Pacifastacus_gambelii:5.423565	Pacifastacus_connectens:5.423565):6.571209	Pacifastacus_fortis:11.994774):2.866017	Pacifastacus_leniusculus_klamathensis:14.860791):5.414722	Pacifastacus_leniusculus_trowbridgii:20.275513):9.466110):110.113962	((Procambarus_incilis:75.624462	((((((Cambarellus_schmitti:20.248750	((Cambarellus_shufeldtii:14.746661	(Cambarellus_diminutus:12.182208	((Cambarellus_ninae:6.095369	Cambarellus_puer:6.095369):3.361969	Cambarellus_texanus:9.457338):2.724870):2.564453):3.828198	(Cambarellus_lesliei:2.256275	Cambarellus_blacki:2.256275):16.318584):1.673891):24.291324	(Cambarellus_montezumae:14.691962	(((Cambarellus_patzcuarensis:3.139463	Cambarellus_zempoalensis:3.139463):4.741555	Cambarellus_occidentalis:7.881019):3.059809	(Cambarellus_prolixus:4.008774	Cambarellus_chapalanus:4.008774):6.932054):3.751134):29.848113):16.100185	((Cambarus_tartarus:21.983090	(Cambarus_setosus:18.592908	Cambarus_aculabrum:18.592908):3.390182):37.532184	((((((Cambarus_jonesi:15.416975	((Cambarus_hamulatus:10.845045	Cambarus_pecki:10.845045):2.025835	Cambarus_laconensis:12.870880):2.546095):12.583883	Cambarus_speleocoopi:28.000857):8.533305	Cambarus_cryptodytes:36.534163):5.112970	(((((Cambarus_pyronotus:16.495655	(Cambarus_obstipus:6.151649	(Cambarus_englishi:4.538100	Cambarus_striatus:4.538100):1.613549):10.344007):13.281093	((Orconectes_inermis_inermis:6.569916	(Orconectes_pellucidus:6.420257	Orconectes_stygocaneyi:6.420257):0.149660):20.296887	(((Orconectes_packardi:13.754898	(Orconectes_australis:9.974637	(Orconectes_barri:6.608524	Orconectes_incomptus:6.608524):3.366113):3.780262):10.345146	(Cambarus_hubbsi:18.853483	(Cambarus_tenebrosus:4.314507	Cambarus_rusticiformis:4.314507):14.538976):5.246562):0.974669	(Cambarus_hubrichti:23.553457	((Cambarus_batchi:18.036263
(((Cambaroides_japonicus:62.973163	((Cambaroides_dauricus:16.676314	Cambaroides_schrenckii:16.676314):29.175809	Cambaroides_similis:45.852123):17.121040):83.429570	((((Cambarus_dubius:24.108781	Cambarus_asperimanus:24.108781):25.042918	Cambarus_cryptodytes:49.151699):6.486739	((Cambarus_speleocoopi:29.938441	((Cambarus_hamulatus:15.210012	Cambarus_pecki:15.210012):1.492160	(Cambarus_jonesi:13.777749	Cambarus_laconensis:13.777749):2.924423):13.236270):21.667675	((((Cambarus_obstipus:9.057416	(Cambarus_striatus:6.516013	Cambarus_englishi:6.516013):2.541403):12.829694	Cambarus_pyronotus:21.887109):11.645736	(((Cambarus_truncatus:22.856932	((Orconectes_inermis_inermis:13.273883	Orconectes_stygocaneyi:13.273883):7.418205	Orconectes_pellucidus:20.692088):2.164844):0.059678	(Orconectes_inermis_testii:19.439337	(Orconectes_incomptus:13.426490	((Orconectes_australis:7.744503	Orconectes_barri:7.744503):2.636638	Orconectes_packardi:10.381141):3.045348):6.012848):3.477273):7.515807	((Cambarus_graysoni:24.230529	((Cambarus_tenebrosus:2.985519	Cambarus_rusticiformis:2.985519):12.584631	Cambarus_hubbsi:15.570150):8.660378):3.921506	(((Cambarus_halli:14.167967	Cambarus_cracens:14.167967):9.576169	(((Cambarus_hubrichti:16.637505	Cambarus_harti:16.637505):3.216572	((Cambarus_strigosus:10.313429	Cambarus_reflexus:10.313429):7.912964	Cambarus_gentryi:18.226393):1.627683):3.851611	(Cambarus_williami:18.193574	(Cambarus_friaufi:13.162900	Cambarus_brachydactylus:13.162900):5.030674):5.512114):0.038449):1.624444	Cambarus_batchi:25.368580):2.783455):2.280382):3.100428):9.750656	((Cambarus_pristinus:18.845139	((Cambarus_distans:2.996699	((Cambarus_obeyensis:2.532140	Cambarus_tuckasegee:2.532140):0.054130	(Cambarus_crinipes:1.377030	Cambarus_bouchardi:1.377030):1.209240):0.410429):8.397818	Cambarus_unestami:11.394517):7.450622):22.975445	((Cambarus_latimanus:36.778596	Cambarus_maculatus:36.778596):2.239976	((Cambarus_hobbsorum:23.919236
(((Cambaroides_japonicus:57.542308	((Cambaroides_dauricus:26.159225	Cambaroides_schrenckii:26.159225):19.241274	Cambaroides_similis:45.400499):12.141809):94.041323	((Pacifastacus_connectens:39.426367	(((Pacifastacus_leniusculus_klamathensis:15.896862	(Pacifastacus_fortis:15.501588	Pacifastacus_leniusculus_trowbridgii:15.501588):0.395274):6.183388	Pacifastacus_leniusculus_leniusculus:22.080250):11.141367	Pacifastacus_gambelii:33.221617):6.204750):99.464888	((((Austropotamobius_pallipes:43.390923	(Austropotamobius_italicus_carsicus:16.410500	((Austropotamobius_italicus_italicus:4.794456	Austropotamobius_italicus_carinthiacus:4.794456):8.533270	Austropotamobius_italicus_meridionalis:13.327726):3.082774):26.980423):76.609077	Austropotamobius_torrentium_torrentium:120.000000):6.611312	(Astacus_astacus:108.986330	Astacus_leptodactylus:108.986330):17.624982):8.691557	(((((Cambarus_speleocoopi:25.360288	((Cambarus_laconensis:13.655706	Cambarus_jonesi:13.655706):2.779746	(Cambarus_pecki:13.568381	Cambarus_hamulatus:13.568381):2.867071):8.924837):14.323154	Cambarus_cryptodytes:39.683442):7.181807	(((((Cambarus_striatus:4.869336	Cambarus_englishi:4.869336):1.237377	Cambarus_obstipus:6.106713):15.087930	Cambarus_pyronotus:21.194643):13.599063	((Cambarus_batchi:24.469651	Cambarus_graysoni:24.469651):6.776764	(((Cambarus_williami:18.390694	(Cambarus_friaufi:14.191268	Cambarus_brachydactylus:14.191268):4.199425):6.550403	((Cambarus_cracens:18.007865	Cambarus_halli:18.007865):6.200031	(Cambarus_harti:18.797071	(Cambarus_gentryi:18.709832	(Cambarus_reflexus:10.331271	Cambarus_strigosus:10.331271):8.378561):0.087239):5.410825):0.733201):4.589443	(Cambarus_hubrichti:27.284090	((Orconectes_inermis_inermis:6.691169	(Orconectes_stygocaneyi:6.588287	Orconectes_pellucidus:6.588287):0.102881):16.159326	(Orconectes_inermis_testii:20.026069	(((Orconectes_incomptus:9.634425	(Orconectes_australis:6.491770	Orconectes_barri:6.491770):3.142655):4.263087	Orconectes_packardi:13.897512):3.738388	(Cambarus_hubbsi:13.256632	(Cambarus_rusticiformis:3.070177
((((((Pacifastacus_leniusculus_trowbridgii:11.269716	Pacifastacus_leniusculus_klamathensis:11.269716):6.306899	Pacifastacus_leniusculus_leniusculus:17.576615):32.804732	((Pacifastacus_connectens:7.045328	Pacifastacus_gambelii:7.045328):24.945645	Pacifastacus_fortis:31.990973):18.390374):95.869146	(((Astacus_astacus:91.873059	Astacus_leptodactylus:91.873059):38.180759	((((Austropotamobius_italicus_carinthiacus:7.394984	Austropotamobius_italicus_italicus:7.394984):8.125401	(Austropotamobius_italicus_meridionalis:13.280201	Austropotamobius_italicus_carsicus:13.280201):2.240184):12.620853	Austropotamobius_pallipes:28.141238):91.858762	Austropotamobius_torrentium_torrentium:120.000000):10.053819):8.876208	((Cambarus_aculabrum:17.481972	(Cambarus_tartarus:17.410978	Cambarus_setosus:17.410978):0.070994):55.965347	((((((Faxonella_creaseri:26.813133	((((Hobbseus_attenuatus:0.102588	Hobbseus_cristatus:0.102588):14.461058	(Hobbseus_valleculus:12.024615	(Hobbseus_yalobushensis:9.249499	(Hobbseus_petilus:7.197068	Hobbseus_prominens:7.197068):2.052432):2.775116):2.539031):7.163972	Bouchardina_robisoni:21.727618):5.015258	Faxonella_clypeata:26.742876):0.070257):4.542555	Faxonella_blairi:31.355688):20.260289	(((Procambarus_bouvieri:46.848752	((((Cambarellus_schmitti:14.776613	(Cambarellus_blacki:7.722145	Cambarellus_lesliei:7.722145):7.054468):6.475751	(Cambarellus_shufeldtii:16.597335	(Cambarellus_texanus:13.612993	((Cambarellus_ninae:11.486937	Cambarellus_puer:11.486937):1.166079	Cambarellus_diminutus:12.653015):0.959978):2.984342):4.655029):15.543407	(Cambarellus_occidentalis:12.698389	(Cambarellus_montezumae:10.961645	((Cambarellus_zempoalensis:2.881025	Cambarellus_patzcuarensis:2.881025):5.608992	(Cambarellus_chapalanus:3.263690	Cambarellus_prolixus:3.263690):5.226327):2.471628):1.736744):24.097382):6.164868	Procambarus_incilis:42.960639):3.888113):0.524649	((Distocambarus_carlsoni:12.244734	Distocambarus_devexus:12.244734):25.199791	((Procambarus_cubensis_cubensis:18.823183	Procambarus_vazquezae:18.823183):4.486502	Procambarus_llamasi:23.309685):14.134841):9.928876):2.358889	(((((Fallicambarus_houstonensis:10.880989	Fallicambarus_macneesei:10.880989):18.252210
(((((Cambaroides_dauricus:24.138006	Cambaroides_schrenckii:24.138006):19.455303	Cambaroides_similis:43.593309):21.059183	Cambaroides_japonicus:64.652491):95.334233	((Faxonella_creaseri:73.261532	(((Bouchardina_robisoni:26.945300	Faxonella_clypeata:26.945300):14.968883	(Faxonella_blairi:38.107629	(((Hobbseus_prominens:6.670200	Hobbseus_petilus:6.670200):2.854120	Hobbseus_yalobushensis:9.524320):14.791757	((Hobbseus_cristatus:0.077779	Hobbseus_attenuatus:0.077779):23.667764	Hobbseus_valleculus:23.745542):0.570535):13.791552):3.806554):25.655189	(((((Faxonius_compressus:38.819618	(((Faxonius_pagei:20.478290	Faxonius_rhoadesi:20.478290):4.860091	Faxonius_alabamensis:25.338382):11.337829	Faxonius_cooperi:36.676211):2.143407):17.598445	(((Faxonius_lancifer:51.554827	((Faxonius_immunis:37.761204	((Faxonius_saxatilis:27.484726	(Faxonius_spinosus:16.246503	Faxonius_acares:16.246503):11.238223):2.663965	Faxonius_menae:30.148691):7.612513):8.456007	((Faxonius_nana:28.589767	Faxonius_macrus:28.589767):9.788719	((((Faxonius_placidus:17.900913	Faxonius_shoupi:17.900913):9.613398	((((Faxonius_putnami:6.684510	Faxonius_sanbornii:6.684510):9.316386	((((Faxonius_virginiensis:7.122585	Faxonius_carolinensis:7.122585):4.382141	(Faxonius_obscurus:10.389928	(Faxonius_harrisonii:7.976421	Faxonius_limosus:7.976421):2.413508):1.114798):0.750290	((Faxonius_eupunctus:9.047647	Faxonius_cristavarius:9.047647):0.890717	(((Faxonius_jeffersoni:4.117628	Faxonius_juvenilis:4.117628):0.138921	Faxonius_rusticus:4.256549):4.281100	Faxonius_durelli:8.537649):1.400715):2.316652):1.851779	((Faxonius_indianensis:7.170171	Faxonius_propinquus:7.170171):4.428147	((Faxonius_rafinesquei:6.303908	(Faxonius_ronaldi:4.377532	Faxonius_kentuckiensis:4.377532):1.926375):4.146579	((Faxonius_illinoiensis:0.056009	Faxonius_stannardi:0.056009):10.330282	Faxonius_tricuspis:10.386291):0.064195):1.147832):2.508477):1.894102):8.026741
(((((Cambarus_aculabrum:17.762514	Cambarus_setosus:17.762514):6.648094	Cambarus_tartarus:24.410608):56.286508	(((((Distocambarus_devexus:17.290625	Distocambarus_carlsoni:17.290625):32.897320	(((Procambarus_curdi:1.415295	Procambarus_kensleyi:1.415295):27.589228	((Procambarus_regiomontanus:22.924200	Procambarus_liberorum:22.924200):2.978410	(Procambarus_simulans:21.582674	(((Procambarus_tulanei:7.492144	Procambarus_steigmani:7.492144):0.047909	(Procambarus_regalis:3.279019	Procambarus_parasimulans:3.279019):4.261034):13.975734	Procambarus_ceruleus:21.515786):0.066888):4.319936):3.101912):13.215383	(((Fallicambarus_petilicarpus:4.381419	Fallicambarus_dissitus:4.381419):29.363873	((Fallicambarus_wallsi:26.409206	(Fallicambarus_kountzeae:17.703070	(Fallicambarus_houstonensis:10.570425	Fallicambarus_macneesei:10.570425):7.132645):8.706136):6.758836	((Procambarus_tenuis:28.073226	Fallicambarus_strawni:28.073226):2.169916	(Fallicambarus_jeanae:23.954603	Fallicambarus_harpi:23.954603):6.288539):2.924900):0.577250):3.583045	Fallicambarus_devastator:37.328337):4.891568):7.968040):2.092846	(Procambarus_incilis:45.143078	Procambarus_bouvieri:45.143078):7.137714):7.176164	(((((Procambarus_pygmaeus:20.906474	((Procambarus_advena:13.702387	(Procambarus_truculentus:12.012647	Procambarus_caritus:12.012647):1.689740):6.365146	Procambarus_talpoides:20.067533):0.838941):3.545054	Procambarus_geodytes:24.451528):16.645018	((Procambarus_rogersi_ochlocknensis:23.321830	(Procambarus_rogersi_expletus:15.986287	(Procambarus_rogersi_rogersi:7.870761	Procambarus_rogersi_campestris:7.870761):8.115526):7.335542):16.356787	(((Procambarus_shermani:35.817245	(((((Procambarus_delicatus:22.270969	(Troglocambarus_maclanei:20.351989	Procambarus_attiguus:20.351989):1.918980):1.443999	(Procambarus_acherontis:18.553346	Procambarus_morrisi:18.553346):5.161622):4.016083	((((Procambarus_leonensis:14.752654	(Procambarus_pycnogonopodus:13.626756	((Procambarus_franzi:10.473344	(Procambarus_lucifugus_lucifugus:4.267207	(Procambarus_lucifugus_alachua:0.447697	(Procambarus_leitheuseri:0.415473
(((((Cambaroides_dauricus:21.279571	Cambaroides_schrenckii:21.279571):16.660388	Cambaroides_similis:37.939959):25.720217	Cambaroides_japonicus:63.660176):97.661030	((((Cambarus_aculabrum:18.776230	Cambarus_setosus:18.776230):3.128456	Cambarus_tartarus:21.904687):54.710659	(((((Faxonius_lancifer:50.972397	((((Faxonius_mississippiensis:24.658948	(Faxonius_holti:10.643759	(Faxonius_chickasawae:7.798045	(Faxonius_etnieri:6.473714	Faxonius_jonesi:6.473714):1.324332):2.845714):14.015188):15.864969	(Procambarus_hagenianus_hagenianus:38.317734	Creaserinus_hortoni:38.317734):2.206182):3.283888	(Creaserinus_fodiens:38.493575	((Creaserinus_byersi:29.435242	(Creaserinus_gordoni:24.142137	(Creaserinus_oryktes:2.352837	Creaserinus_danielae:2.352837):21.789300):5.293105):2.641114	Creaserinus_burrisi:32.076356):6.417219):5.314229):1.134418	(Creaserinus_caesius:14.795873	Creaserinus_gilpini:14.795873):30.146350):6.030175):6.065440	((Barbicambarus_simmonsi:20.282456	Barbicambarus_cornutus:20.282456):35.031283	((Faxonius_macrus:36.334417	((Faxonius_nana:25.248744	(((Faxonius_maletae:6.547499	Faxonius_palmeri_longimanus:6.547499):10.727913	(Faxonius_meeki_meeki:7.251324	(Faxonius_meeki_brevis:5.492597	Faxonius_williamsi:5.492597):1.758727):10.024088):1.591653	(Faxonius_difficilis:16.047848	(Faxonius_hartfieldi:9.113924	(Faxonius_hobbsi:6.657676	Faxonius_perfectus:6.657676):2.456248):6.933924):2.819217):6.381679):10.376281	(((Faxonius_neglectus_neglectus:23.865312	Faxonius_marchandi:23.865312):3.491210	(((Faxonius_peruncus:11.321410	(Faxonius_leptogonopodus:1.553300	Faxonius_quadruncus:1.553300):9.768110):11.655156	Faxonius_ozarkae:22.976566):3.880498	((Faxonius_longidigitus:17.385494	(Faxonius_luteus:14.784278	Faxonius_medius:14.784278):2.601216):3.287244	(Faxonius_punctimanus:20.499740	(Faxonius_quinebaugensis:15.617559	(Faxonius_virilis:13.790902	(Faxonius_causeyi:13.743733	(Faxonius_deanae:13.230957
((((((Cambarus_tartarus:20.633756	(Cambarus_aculabrum:15.836287	Cambarus_setosus:15.836287):4.797470):54.657192	(((((Cambarus_speleocoopi:34.078919	(Cambarus_pecki:16.101823	(Cambarus_jonesi:14.222833	(Cambarus_laconensis:11.724638	Cambarus_hamulatus:11.724638):2.498195):1.878990):17.977096):13.175534	((((Cambarus_truncatus:38.455475	((Cambarus_pyronotus:21.847543	(Cambarus_striatus:7.141699	(Cambarus_englishi:5.528753	Cambarus_obstipus:5.528753):1.612946):14.705844):11.494385	(((Cambarus_graysoni:21.143019	(Cambarus_hubbsi:14.034260	(Cambarus_tenebrosus:3.624758	Cambarus_rusticiformis:3.624758):10.409502):7.108759):2.692298	((Orconectes_pellucidus:11.148081	(Orconectes_stygocaneyi:8.646783	Orconectes_inermis_inermis:8.646783):2.501298):10.675952	(Orconectes_inermis_testii:18.865575	((Orconectes_packardi:9.791585	Orconectes_australis:9.791585):3.458548	(Orconectes_barri:9.655369	Orconectes_incomptus:9.655369):3.594764):5.615441):2.958458):2.011284):5.021339	(((((Cambarus_harti:11.771056	Cambarus_strigosus:11.771056):3.611766	Cambarus_reflexus:15.382822):8.478921	Cambarus_batchi:23.861744):1.206236	(Cambarus_gentryi:23.952180	Cambarus_hubrichti:23.952180):1.115800):1.759481	((Cambarus_cracens:18.816490	Cambarus_halli:18.816490):6.373472	(Cambarus_brachydactylus:17.415562	(Cambarus_williami:15.526798	Cambarus_friaufi:15.526798):1.888764):7.774399):1.637500):2.029195):4.485271):5.113548):1.251983	(((Cambarus_hobbsorum:26.563408	Cambarus_monongalensis:26.563408):6.180880	((Cambarus_longirostris:13.396995	(((Cambarus_howardi:7.827180	Cambarus_reburrus:7.827180):0.490877	Cambarus_acuminatus:8.318057):0.081978	((Cambarus_davidi:4.759477	Cambarus_nerterius:4.759477):3.452709	(Cambarus_carinirostris:3.516841	Cambarus_bartonii_bartonii:3.516841):4.695345):0.187848):4.996961):13.990507	(((Cambarus_longulus:11.136704	Cambarus_sciotensis:11.136704):11.096285	(((Cambarus_coosawattae:3.916941	(Cambarus_coosae:3.258313
(((((Cambarus_setosus:19.158938	(Cambarus_aculabrum:15.609187	Cambarus_tartarus:15.609187):3.549751):64.193117	((Cambarus_cryptodytes:53.861641	((((Cambarus_hobbsorum:24.830219	Cambarus_monongalensis:24.830219):9.655037	((Cambarus_howardi:16.963626	((Cambarus_nerterius:13.526806	(Cambarus_davidi:10.122367	(Cambarus_carinirostris:4.423549	Cambarus_bartonii_bartonii:4.423549):5.698819):3.404438):0.048948	(Cambarus_longirostris:8.377255	(Cambarus_acuminatus:0.051376	Cambarus_reburrus:0.051376):8.325880):5.198498):3.387873):13.679715	((Cambarus_hiwasseensis:17.313033	Cambarus_parrishi:17.313033):6.192086	(((Cambarus_girardianus:13.484380	(Cambarus_fasciatus:11.677258	Cambarus_scotti:11.677258):1.807122):7.148971	((Cambarus_sciotensis:17.717441	(Cambarus_longulus:11.201448	Cambarus_robustus:11.201448):6.515993):1.495954	((Cambarus_chasmodactylus:9.189887	Cambarus_manningi:9.189887):8.166012	(Cambarus_coosawattae:2.663338	(Cambarus_speciosus:1.837875	Cambarus_coosae:1.837875):0.825463):14.692560):1.857496):1.419957):0.494098	(Cambarus_cumberlandensis:21.058426	Cambarus_georgiae:21.058426):0.069023):2.377670):7.138222):3.841915):6.464878	(Cambarus_maculatus:40.853716	Cambarus_latimanus:40.853716):0.096418):8.213617	(((((Cambarus_pecki:15.079242	(Cambarus_laconensis:13.271150	(Cambarus_jonesi:10.168210	Cambarus_hamulatus:10.168210):3.102940):1.808092):14.892691	Cambarus_speleocoopi:29.971932):12.591187	((Orconectes_inermis_testii:28.155751	(Orconectes_incomptus:17.755971	(Orconectes_barri:14.425393	(Orconectes_australis:9.449901	Orconectes_packardi:9.449901):4.975492):3.330578):10.399780):0.134350	(((Orconectes_stygocaneyi:8.987162	Orconectes_inermis_inermis:8.987162):3.569971	Orconectes_pellucidus:12.557132):14.511088	(((Cambarus_pyronotus:16.513848	(Cambarus_striatus:6.208971	(Cambarus_englishi:5.121367	Cambarus_obstipus:5.121367):1.087604):10.304877):7.898182	((Cambarus_halli:13.508873	Cambarus_cracens:13.508873):8.809866
((((((((Faxonella_creaseri:47.205739	((((Cambarellus_lesliei:4.670785	Cambarellus_blacki:4.670785):11.556325	Cambarellus_schmitti:16.227109):5.542803	(Cambarellus_shufeldtii:16.087139	(Cambarellus_diminutus:14.528222	(Cambarellus_puer:11.942258	(Cambarellus_ninae:4.927445	Cambarellus_texanus:4.927445):7.014813):2.585965):1.558917):5.682773):18.311170	((Cambarellus_occidentalis:9.947784	(Cambarellus_patzcuarensis:3.601890	Cambarellus_zempoalensis:3.601890):6.345894):1.094801	((Cambarellus_chapalanus:1.401509	Cambarellus_prolixus:1.401509):8.465713	Cambarellus_montezumae:9.867222):1.175363):29.038496):7.124657):6.670681	((((Procambarus_escambiensis:26.239636	(Procambarus_hubbelli:20.987776	Procambarus_rathbunae:20.987776):5.251860):5.249936	(Procambarus_capillatus:30.176728	((Procambarus_latipleurum:20.725435	(Procambarus_kilbyi:12.156220	(Procambarus_econfinae:4.563153	Procambarus_apalachicolae:4.563153):7.593068):8.569215):8.009337	((Procambarus_pubischelae_pubischelae:4.026634	Procambarus_pubischelae_deficiens:4.026634):16.536799	Procambarus_barbatus:20.563433):8.171339):1.441956):1.312845):1.624795	Procambarus_pearsei:33.114368):7.112499	((((((Procambarus_seminolae:10.114292	(Procambarus_pictus:6.757177	(Procambarus_enoplosternum:2.667121	(Procambarus_braswelli:1.486255	Procambarus_chacei:1.486255):1.180866):4.090056):3.357115):10.555242	((Procambarus_milleri:3.166488	Procambarus_alleni:3.166488):16.059475	(((Procambarus_fallax:10.559007	((Procambarus_franzi:8.241623	(Procambarus_lucifugus_lucifugus:2.608785	(Procambarus_lucifugus_alachua:1.169595	(Procambarus_leitheuseri:1.069641	Procambarus_erythrops:1.069641):0.099954):1.439189):5.632838):2.265475	(Procambarus_pallidus:1.625744	(Procambarus_orcinus:0.504039	Procambarus_horsti:0.504039):1.121704):8.881354):0.051909):1.307923	Procambarus_leonensis:11.866930):1.320353	Procambarus_pycnogonopodus:13.187283):6.038679):1.443572):4.713358	((Procambarus_lepidodactylus:11.962916	(Procambarus_ancylus:11.884355	((Procambarus_lunzi:8.020025	((Procambarus_litosternum:0.796771	Procambarus_pubescens:0.796771):4.948577
((((Cambaroides_japonicus:54.393965	(Cambaroides_similis:40.816911	(Cambaroides_schrenckii:23.477984	Cambaroides_dauricus:23.477984):17.338927):13.577054):72.115098	((Pacifastacus_leniusculus_leniusculus:20.467470	(Pacifastacus_leniusculus_klamathensis:12.790019	Pacifastacus_leniusculus_trowbridgii:12.790019):7.677451):21.088270	(Pacifastacus_fortis:26.456071	(Pacifastacus_connectens:9.249604	Pacifastacus_gambelii:9.249604):17.206467):15.099669):84.953324):16.683045	((((Cambarus_speleocoopi:29.182295	(Cambarus_pecki:16.252628	(Cambarus_hamulatus:13.620497	(Cambarus_laconensis:10.395882	Cambarus_jonesi:10.395882):3.224615):2.632132):12.929666):21.703896	((Cambarus_cryptodytes:41.099848	(Cambarus_dubius:16.834581	Cambarus_asperimanus:16.834581):24.265266):6.150585	((Cambarus_truncatus:34.136451	(((Orconectes_inermis_testii:8.656045	Orconectes_incomptus:8.656045):6.692181	((Orconectes_australis:8.466199	Orconectes_barri:8.466199):4.353302	Orconectes_packardi:12.819501):2.528725):13.117709	(((Cambarus_pyronotus:15.951101	(Cambarus_striatus:6.486696	(Cambarus_obstipus:3.561033	Cambarus_englishi:3.561033):2.925663):9.464405):9.734259	((Cambarus_graysoni:16.873308	Cambarus_batchi:16.873308):7.037570	(((Cambarus_strigosus:9.008257	Cambarus_reflexus:9.008257):12.533607	(Cambarus_williami:14.125057	(Cambarus_friaufi:11.384687	Cambarus_brachydactylus:11.384687):2.740369):7.416808):2.332693	((Cambarus_gentryi:14.954839	Cambarus_harti:14.954839):6.135740	(Cambarus_cracens:11.407946	Cambarus_halli:11.407946):9.682633):2.783978):0.036321):1.774482):2.461913	((Cambarus_hubrichti:23.983863	(Cambarus_hubbsi:16.828423	(Cambarus_tenebrosus:6.153588	Cambarus_rusticiformis:6.153588):10.674835):7.155440):3.632210	(Orconectes_stygocaneyi:8.386872	(Orconectes_inermis_inermis:8.279573	Orconectes_pellucidus:8.279573):0.107299):19.229201):0.531199):0.318662):5.670516):9.179340	(((((Cambarus_hiwasseensis:22.811322	((Cambarus_longulus:11.373886	Cambarus_sciotensis:11.373886):8.843857	((Cambarus_robustus:18.698088
((((Cambaroides_japonicus:54.968672	(Cambaroides_schrenckii:26.251018	Cambaroides_dauricus:26.251018):28.717654):0.077474	Cambaroides_similis:55.046146):104.722104	((((Pacifastacus_leniusculus_trowbridgii:12.782013	Pacifastacus_leniusculus_klamathensis:12.782013):9.356621	Pacifastacus_leniusculus_leniusculus:22.138634):6.513350	(Pacifastacus_fortis:17.878170	(Pacifastacus_connectens:4.937378	Pacifastacus_gambelii:4.937378):12.940792):10.773814):116.116220	(((Faxonella_blairi:31.330943	((Faxonella_creaseri:14.569494	Faxonella_clypeata:14.569494):9.902788	(Bouchardina_robisoni:23.395930	(Hobbseus_valleculus:17.705262	((Hobbseus_cristatus:0.064524	Hobbseus_attenuatus:0.064524):12.141842	(Hobbseus_yalobushensis:7.395812	(Hobbseus_prominens:6.112150	Hobbseus_petilus:6.112150):1.283662):4.810554):5.498896):5.690668):1.076352):6.858661):44.741572	(((((((Procambarus_cubensis_cubensis:23.463851	Procambarus_vazquezae:23.463851):3.326447	Procambarus_llamasi:26.790298):20.598795	(Distocambarus_carlsoni:17.814629	Distocambarus_devexus:17.814629):29.574463):14.486888	((((Cambarus_tartarus:14.933066	Cambarus_setosus:14.933066):0.072810	Cambarus_aculabrum:15.005876):44.716210	((((Cambarus_ludovicianus:19.333960	Cambarus_diogenes:19.333960):9.447497	(Cambarus_miltus:26.735340	(Cambarus_deweesae:10.822827	Cambarus_acanthura:10.822827):15.912512):2.046118):27.350020	((Faxonius_macrus:46.143240	((((Faxonius_neglectus_neglectus:25.611518	(Faxonius_peruncus:10.806734	(Faxonius_leptogonopodus:0.322917	Faxonius_quadruncus:0.322917):10.483817):14.804784):7.563967	((Faxonius_longidigitus:22.375298	(Faxonius_medius:18.590569	Faxonius_luteus:18.590569):3.784729):4.624927	(Faxonius_punctimanus:26.028964	(Faxonius_immunis:22.515837	(Faxonius_quinebaugensis:9.464879	(Faxonius_virilis:8.129481	(Faxonius_nais:5.750467	(Faxonius_deanae:0.132664	Faxonius_causeyi:0.132664):5.617803):2.379013):1.335399):13.050958):3.513126):0.971261):6.175260):8.361534	(Faxonius_ozarkae:33.850898	Faxonius_marchandi:33.850898):7.686121):3.857794
(((Cambaroides_japonicus:58.128857	(Cambaroides_similis:44.843431	(Cambaroides_dauricus:29.268816	Cambaroides_schrenckii:29.268816):15.574616):13.285426):100.630417	((((Pacifastacus_fortis:13.774676	(Pacifastacus_connectens:11.423681	Pacifastacus_gambelii:11.423681):2.350995):18.927808	(Pacifastacus_leniusculus_leniusculus:18.536632	(Pacifastacus_leniusculus_klamathensis:11.080247	Pacifastacus_leniusculus_trowbridgii:11.080247):7.456386):14.165852):105.445453	(((((Austropotamobius_italicus_italicus:1.619577	Austropotamobius_italicus_carinthiacus:1.619577):12.710173	(Austropotamobius_italicus_carsicus:11.552835	Austropotamobius_italicus_meridionalis:11.552835):2.776914):4.358444	Austropotamobius_pallipes:18.688194):101.311806	Austropotamobius_torrentium_torrentium:120.000000):10.279855	(Astacus_astacus:119.660694	Astacus_leptodactylus:119.660694):10.619161):7.868082):6.848232	((((Cambarus_aculabrum:17.828256	Cambarus_setosus:17.828256):0.090267	Cambarus_tartarus:17.918523):49.745978	((((((((Faxonius_sanbornii:17.606665	(Faxonius_putnami:16.038970	((Faxonius_eupunctus:13.243481	(Faxonius_cristavarius:9.931802	(Faxonius_durelli:8.451705	(Faxonius_jeffersoni:2.621208	(Faxonius_juvenilis:2.567366	Faxonius_rusticus:2.567366):0.053841):5.830497):1.480097):3.311678):1.325006	((Faxonius_harrisonii:10.757340	((Faxonius_limosus:6.992083	Faxonius_obscurus:6.992083):2.261626	(Faxonius_virginiensis:5.027245	Faxonius_carolinensis:5.027245):4.226465):1.503630):3.446153	((Faxonius_indianensis:7.956172	Faxonius_propinquus:7.956172):5.080101	(((Faxonius_stannardi:0.287901	Faxonius_illinoiensis:0.287901):11.039430	(Faxonius_kentuckiensis:9.149282	(Faxonius_rafinesquei:5.286727	Faxonius_ronaldi:5.286727):3.862555):2.178049):0.070103	Faxonius_tricuspis:11.397434):1.638839):1.167220):0.364993):1.470484):1.567695):13.595013	((Faxonius_shoupi:21.343555	Faxonius_placidus:21.343555):6.085420	((Faxonius_erichsonianus:0.075128	Faxonius_wrighti:0.075128):25.182561	((Faxonius_forceps:15.845962	(Faxonius_validus:11.362230	Faxonius_burri:11.362230):4.483732):7.859895	Faxonius_mirus:23.705857):1.551831):2.171286):3.772704):2.818438
(((((Faxonius_alabamensis:42.850099	(Faxonius_compressus:40.567236	((Faxonius_rhoadesi:35.454743	Faxonius_cooperi:35.454743):0.077279	Faxonius_pagei:35.532022):5.035214):2.282864):35.149296	(((((((Faxonius_menae:31.322096	((Faxonius_acares:10.581639	Faxonius_spinosus:10.581639):14.620510	Faxonius_saxatilis:25.202149):6.119947):14.930743	(((Faxonius_eupunctus:17.248546	((Faxonius_rusticus:8.981590	((Faxonius_cristavarius:8.285970	Faxonius_juvenilis:8.285970):0.628370	Faxonius_jeffersoni:8.914340):0.067250):4.353003	(((((Faxonius_indianensis:6.736360	Faxonius_propinquus:6.736360):3.379814	(Faxonius_tricuspis:8.043598	(Faxonius_kentuckiensis:6.393288	(Faxonius_rafinesquei:4.493332	Faxonius_ronaldi:4.493332):1.899956):1.650310):2.072575):1.848158	(((Faxonius_limosus:5.105613	Faxonius_obscurus:5.105613):1.752915	(Faxonius_carolinensis:3.821328	Faxonius_virginiensis:3.821328):3.037200):2.746598	Faxonius_harrisonii:9.605126):2.359206):0.261458	(Faxonius_sanbornii:7.108829	Faxonius_putnami:7.108829):5.116961):0.730819	Faxonius_durelli:12.956609):0.377984):3.913953):3.013466	(Faxonius_stannardi:0.101134	Faxonius_illinoiensis:0.101134):20.160879):19.572292	(((((Faxonius_mirus:30.241102	(Faxonius_forceps:22.831415	(Faxonius_burri:14.709693	Faxonius_validus:14.709693):8.121723):7.409687):0.072826	(((Faxonius_nana:17.587331	Faxonius_difficilis:17.587331):4.854694	Faxonius_macrus:22.442025):4.753199	((Faxonius_maletae:9.579679	Faxonius_palmeri_longimanus:9.579679):11.247199	((Faxonius_meeki_meeki:9.492270	(Faxonius_meeki_brevis:8.076753	Faxonius_williamsi:8.076753):1.415516):7.352270	(Faxonius_hobbsi:5.051576	(Faxonius_perfectus:4.993703	Faxonius_hartfieldi:4.993703):0.057874):11.792964):3.982338):6.368347):3.118704):2.035067	(Faxonius_shoupi:20.934138	Faxonius_placidus:20.934138):11.414858):1.928124	(Faxonius_wrighti:0.079073	Faxonius_erichsonianus:0.079073):34.198046):1.799206	((Faxonius_marchandi:24.367066
(((Cambaroides_japonicus:58.683454	((Cambaroides_dauricus:21.482523	Cambaroides_schrenckii:21.482523):16.800560	Cambaroides_similis:38.283083):20.400371):101.388804	(((((((Pacifastacus_fortis:9.763311	Pacifastacus_connectens:9.763311):2.084257	Pacifastacus_gambelii:11.847567):4.012483	Pacifastacus_leniusculus_klamathensis:15.860050):2.929263	Pacifastacus_leniusculus_trowbridgii:18.789314):13.412786	Pacifastacus_leniusculus_leniusculus:32.202100):110.453442	((Austropotamobius_torrentium_torrentium:120.000000	(((Austropotamobius_italicus_carsicus:9.622203	Austropotamobius_italicus_meridionalis:9.622203):12.983961	(Austropotamobius_italicus_carinthiacus:6.276622	Austropotamobius_italicus_italicus:6.276622):16.329542):11.099127	Austropotamobius_pallipes:33.705291):86.294709):12.940089	(Astacus_leptodactylus:103.407070	Astacus_astacus:103.407070):29.533019):9.715453):4.892351	((((Cambarus_latimanus:44.812655	Cambarus_maculatus:44.812655):1.823102	((Cambarus_hobbsorum:24.916412	Cambarus_monongalensis:24.916412):10.909007	((Cambarus_howardi:20.263782	(Cambarus_longirostris:17.196678	((Cambarus_acuminatus:3.338080	Cambarus_reburrus:3.338080):11.379572	(Cambarus_nerterius:12.370282	(Cambarus_carinirostris:8.996637	(Cambarus_davidi:6.847801	Cambarus_bartonii_bartonii:6.847801):2.148837):3.373645):2.347370):2.479025):3.067104):10.460974	((((Cambarus_chasmodactylus:13.384489	Cambarus_longulus:13.384489):3.008665	Cambarus_hiwasseensis:16.393153):4.525111	Cambarus_parrishi:20.918265):2.681043	((((Cambarus_cumberlandensis:8.231985	Cambarus_manningi:8.231985):9.889704	(Cambarus_sciotensis:16.932724	(Cambarus_coosawattae:3.982896	(Cambarus_speciosus:2.708579	Cambarus_coosae:2.708579):1.274317):12.949828):1.188965):1.381145	Cambarus_robustus:19.502834):1.734799	((Cambarus_scotti:13.357210	(Cambarus_girardianus:12.816638	Cambarus_fasciatus:12.816638):0.540572):4.419487	Cambarus_georgiae:17.776697):3.460935):2.361675):7.125447):5.100665):10.810337):6.574027	((Cambarus_truncatus:50.585660	((Cambarus_pristinus:20.436744	(Cambarus_unestami:14.376226	((Cambarus_crinipes:3.338368	((Cambarus_tuckasegee:0.616316
(((((Pacifastacus_fortis:23.437970	((Pacifastacus_leniusculus_leniusculus:12.521004	Pacifastacus_leniusculus_klamathensis:12.521004):1.946152	Pacifastacus_leniusculus_trowbridgii:14.467156):8.970814):9.181120	(Pacifastacus_connectens:7.475252	Pacifastacus_gambelii:7.475252):25.143838):114.020813	((((Cambarus_aculabrum:19.488178	(Cambarus_tartarus:19.387395	Cambarus_setosus:19.387395):0.100784):51.256958	((((Distocambarus_carlsoni:17.488922	Distocambarus_devexus:17.488922):20.917896	(Procambarus_vazquezae:23.873377	(Procambarus_cubensis_cubensis:16.798601	Procambarus_llamasi:16.798601):7.074775):14.533442):17.784409	(((((Faxonella_creaseri:18.010224	Faxonella_blairi:18.010224):3.040126	Faxonella_clypeata:21.050350):5.826770	(Bouchardina_robisoni:26.754072	(Hobbseus_valleculus:17.298703	((Hobbseus_petilus:10.642474	Hobbseus_prominens:10.642474):2.077025	((Hobbseus_cristatus:0.202625	Hobbseus_attenuatus:0.202625):10.084770	Hobbseus_yalobushensis:10.287395):2.432105):4.579204):9.455369):0.123048):18.324545	Procambarus_incilis:45.201665):5.220032	(((Fallicambarus_devastator:35.771822	(((Procambarus_kensleyi:2.084494	Procambarus_curdi:2.084494):19.632679	(Procambarus_regiomontanus:19.918457	Procambarus_ceruleus:19.918457):1.798716):2.913623	((Procambarus_liberorum:19.107517	((Procambarus_parasimulans:5.276513	Procambarus_regalis:5.276513):13.769741	(Procambarus_tulanei:8.872425	Procambarus_steigmani:8.872425):10.173829):0.061264):2.333091	Procambarus_simulans:21.440608):3.190189):11.141025):7.182019	((Fallicambarus_wallsi:30.511651	((Fallicambarus_houstonensis:12.600893	Fallicambarus_macneesei:12.600893):10.225425	Fallicambarus_kountzeae:22.826317):7.685333):6.814141	(Fallicambarus_strawni:34.634102	(Procambarus_tenuis:34.181059	((Fallicambarus_petilicarpus:7.315903	Fallicambarus_dissitus:7.315903):22.811784	(Fallicambarus_harpi:25.080753	Fallicambarus_jeanae:25.080753):5.046934):4.053372):0.453043):2.691690):5.628048):3.193541	((Procambarus_rogersi_ochlocknensis:22.530033	((Procambarus_rogersi_campestris:7.990175	Procambarus_rogersi_rogersi:7.990175):9.329040	Procambarus_rogersi_expletus:17.319216):5.210817):16.785194
(((Cambaroides_japonicus:57.463832	(Cambaroides_similis:47.705965	(Cambaroides_dauricus:24.353392	Cambaroides_schrenckii:24.353392):23.352572):9.757867):95.395393	((((Cambarus_longulus:34.255040	Cambarus_latimanus:34.255040):12.019645	((((Cambarus_hobbsorum:24.784553	Cambarus_monongalensis:24.784553):7.545191	((Cambarus_howardi:14.327817	(((Cambarus_acuminatus:0.065521	Cambarus_reburrus:0.065521):9.975243	(Cambarus_nerterius:9.661487	(Cambarus_davidi:8.829517	(Cambarus_carinirostris:6.365506	Cambarus_bartonii_bartonii:6.365506):2.464011):0.831970):0.379277):1.395124	Cambarus_longirostris:11.435888):2.891929):13.926101	((Cambarus_hiwasseensis:15.777927	Cambarus_parrishi:15.777927):8.138523	(((Cambarus_sciotensis:16.775304	Cambarus_robustus:16.775304):3.728255	((Cambarus_cumberlandensis:15.753083	(Cambarus_chasmodactylus:14.768883	Cambarus_girardianus:14.768883):0.984200):2.528242	(Cambarus_fasciatus:15.801511	Cambarus_scotti:15.801511):2.479814):2.222234):1.261454	((Cambarus_manningi:19.313525	Cambarus_georgiae:19.313525):1.195617	(Cambarus_coosawattae:2.527049	(Cambarus_coosae:1.838013	Cambarus_speciosus:1.838013):0.689037):17.982092):1.255871):2.151438):4.337467):4.075827):8.174375	Cambarus_maculatus:40.504120):1.726434	((Cambarus_dubius:19.563864	Cambarus_asperimanus:19.563864):21.483791	((Cambarus_speleocoopi:24.132489	(Cambarus_jonesi:15.421569	(Cambarus_laconensis:11.726601	(Cambarus_hamulatus:9.870222	Cambarus_pecki:9.870222):1.856378):3.694968):8.710920):12.490634	((((Cambarus_cryptodytes:25.433348	(Cambarus_hubbsi:25.299922	Orconectes_inermis_inermis:25.299922):0.133426):1.129222	(((Cambarus_hubrichti:20.369386	((Cambarus_unestami:13.299137	(Cambarus_truncatus:11.370713	((Cambarus_distans:3.430531	(Cambarus_crinipes:2.907668	Cambarus_bouchardi:2.907668):0.522863):2.375473	(Cambarus_tuckasegee:1.905925	Cambarus_obeyensis:1.905925):3.900079):5.564710):1.928423):1.841278	Cambarus_pristinus:15.140414):5.228972):3.308133
(((Cambaroides_similis:60.764421	(Cambaroides_japonicus:60.674418	(Cambaroides_schrenckii:32.028254	Cambaroides_dauricus:32.028254):28.646164):0.090003):101.332035	(((((Pacifastacus_leniusculus_klamathensis:13.885906	Pacifastacus_leniusculus_trowbridgii:13.885906):13.413296	Pacifastacus_leniusculus_leniusculus:27.299202):14.571132	((Pacifastacus_fortis:16.041954	Pacifastacus_connectens:16.041954):9.648335	Pacifastacus_gambelii:25.690289):16.180045):99.139095	((Austropotamobius_torrentium_torrentium:120.000000	(((Austropotamobius_italicus_meridionalis:3.250744	Austropotamobius_italicus_carsicus:3.250744):7.035039	(Austropotamobius_italicus_carinthiacus:5.111469	Austropotamobius_italicus_italicus:5.111469):5.174314):21.626815	Austropotamobius_pallipes:31.912598):88.087402):12.643003	(Astacus_leptodactylus:124.118905	Astacus_astacus:124.118905):8.524098):8.366426):8.464704	(((((Procambarus_cubensis_cubensis:8.381434	Procambarus_vazquezae:8.381434):6.040203	Procambarus_llamasi:14.421637):26.725596	(Distocambarus_devexus:30.429949	Distocambarus_carlsoni:30.429949):10.717284):23.442601	Faxonella_blairi:64.589834):7.934831	((Procambarus_bouvieri:67.373925	(((Faxonella_creaseri:45.929198	((Cambarellus_montezumae:12.992210	((Cambarellus_occidentalis:7.860954	(Cambarellus_zempoalensis:4.920859	Cambarellus_patzcuarensis:4.920859):2.940095):1.510882	(Cambarellus_chapalanus:2.912214	Cambarellus_prolixus:2.912214):6.459621):3.620375):29.498449	(Cambarellus_schmitti:25.675040	((Cambarellus_lesliei:4.955149	Cambarellus_blacki:4.955149):17.604534	(Cambarellus_shufeldtii:16.805655	(Cambarellus_diminutus:13.471114	((Cambarellus_texanus:6.363112	Cambarellus_ninae:6.363112):5.673364	Cambarellus_puer:12.036476):1.434638):3.334540):5.754028):3.115357):16.815620):3.438538):12.479086	(((((Fallicambarus_dissitus:7.897899	Fallicambarus_petilicarpus:7.897899):24.365226	(((Fallicambarus_houstonensis:9.949316	Fallicambarus_macneesei:9.949316):9.693689	Fallicambarus_kountzeae:19.643005):8.713381	Fallicambarus_wallsi:28.356385):3.906739):4.331699	(((Fallicambarus_strawni:31.569328	Fallicambarus_harpi:31.569328):1.638607	Procambarus_tenuis:33.207936):0.091063	(Fallicambarus_jeanae:26.171992
(((Cambaroides_japonicus:57.817542	(Cambaroides_similis:43.189872	(Cambaroides_schrenckii:23.858561	Cambaroides_dauricus:23.858561):19.331311):14.627670):104.389584	(((Astacus_leptodactylus:98.533995	Astacus_astacus:98.533995):35.555574	((((Austropotamobius_italicus_italicus:7.850929	Austropotamobius_italicus_carinthiacus:7.850929):15.950598	(Austropotamobius_italicus_carsicus:16.508810	Austropotamobius_italicus_meridionalis:16.508810):7.292718):15.970603	Austropotamobius_pallipes:39.772130):80.227870	Austropotamobius_torrentium_torrentium:120.000000):14.089569):8.522131	((((Pacifastacus_leniusculus_klamathensis:10.482203	Pacifastacus_leniusculus_trowbridgii:10.482203):10.790932	Pacifastacus_leniusculus_leniusculus:21.273135):30.211105	(Pacifastacus_gambelii:13.896995	(Pacifastacus_fortis:13.791371	Pacifastacus_connectens:13.791371):0.105624):37.587245):72.848924	((((((((Cambarus_truncatus:28.532898	((Orconectes_packardi:15.410680	(Orconectes_incomptus:13.006267	(Orconectes_barri:10.520316	Orconectes_australis:10.520316):2.485950):2.404413):11.261793	(Cambarus_hubrichti:22.443603	((Cambarus_tenebrosus:3.953178	Cambarus_rusticiformis:3.953178):10.319965	Cambarus_hubbsi:14.273143):8.170460):4.228870):1.860426):1.501551	(Orconectes_pellucidus:13.316397	(Orconectes_stygocaneyi:7.949186	Orconectes_inermis_inermis:7.949186):5.367211):16.718052):1.666111	((Cambarus_batchi:21.481454	Cambarus_graysoni:21.481454):6.645922	(((Cambarus_cracens:15.181380	Cambarus_halli:15.181380):8.772294	(Cambarus_gentryi:22.073223	(Cambarus_harti:18.194807	(Cambarus_strigosus:7.284774	Cambarus_reflexus:7.284774):10.910033):3.878416):1.880450):0.443273	((Cambarus_friaufi:9.547596	Cambarus_brachydactylus:9.547596):4.511709	Cambarus_williami:14.059305):10.337642):3.730429):3.573185):1.910753	(Cambarus_pyronotus:20.299993	((Cambarus_englishi:6.248516	Cambarus_striatus:6.248516):1.978806	Cambarus_obstipus:8.227323):12.072671):13.311320):2.305029	Orconectes_inermis_testii:35.916343):14.027688	((Cambarus_cryptodytes:37.337018	(Cambarus_speleocoopi:27.654827	(Cambarus_pecki:16.715736	(Cambarus_hamulatus:12.665761
(((Cambaroides_japonicus:66.598747	(Cambaroides_similis:37.449351	(Cambaroides_dauricus:26.066824	Cambaroides_schrenckii:26.066824):11.382528):29.149395):100.020874	(((Cambarus_aculabrum:17.593718	(Cambarus_tartarus:17.518887	Cambarus_setosus:17.518887):0.074831):63.714599	(((((Distocambarus_carlsoni:18.859530	Distocambarus_devexus:18.859530):21.585173	((Procambarus_llamasi:22.576002	Procambarus_cubensis_cubensis:22.576002):1.897623	Procambarus_vazquezae:24.473625):15.971078):14.909596	(Procambarus_incilis:54.819508	((Procambarus_bouvieri:43.209080	((Faxonella_creaseri:16.837943	Faxonella_blairi:16.837943):11.228531	(Faxonella_clypeata:24.244754	(Bouchardina_robisoni:20.777641	(Hobbseus_valleculus:15.114670	((Hobbseus_petilus:9.464452	((Hobbseus_cristatus:0.174745	Hobbseus_attenuatus:0.174745):7.411551	Hobbseus_yalobushensis:7.586296):1.878156):0.671854	Hobbseus_prominens:10.136305):4.978364):5.662972):3.467112):3.821721):15.142606):5.516187	(((((Procambarus_acutissimus:24.556937	((Procambarus_zonangulus:15.262525	(Procambarus_acutus:13.979628	(Procambarus_geminus:13.497801	(Procambarus_reimeri:7.618842	Faxonius_hylas:7.618842):5.878959):0.481827):1.282897):5.413630	(Procambarus_luxus:4.200908	Procambarus_nueces:4.200908):16.475247):3.880781):7.197067	((Procambarus_nigrocinctus:13.170235	(Procambarus_ouachitae:9.418365	(Procambarus_vioscai_paynei:8.680311	(Procambarus_dupratzi:8.358418	(Procambarus_clemmeri:8.320743	Procambarus_natchitochae:8.320743):0.037676):0.321893):0.738054):3.751870):14.190493	Procambarus_blandingii:27.360728):4.393276):1.820808	((((Procambarus_hayi:24.981746	((Procambarus_spiculifer:17.033200	(Procambarus_suttkusi:14.942929	(Procambarus_raneyi:7.146542	Procambarus_gibbus:7.146542):7.796387):2.090271):5.773328	(Procambarus_toltecae:21.348339	Procambarus_versutus:21.348339):1.458189):2.175218):0.869188	Procambarus_youngi:25.850934):0.081730	((Procambarus_bivittatus:13.961280	Procambarus_evermanni:13.961280):7.166265	(Procambarus_clarkii:16.941873
(((((Cambaroides_schrenckii:21.439349	Cambaroides_dauricus:21.439349):26.189791	Cambaroides_similis:47.629140):19.168528	Cambaroides_japonicus:66.797668):100.131176	((((Astacus_leptodactylus:78.672070	Astacus_astacus:78.672070):51.242716	(Austropotamobius_torrentium_torrentium:120.000000	(Austropotamobius_pallipes:45.319547	((Austropotamobius_italicus_carinthiacus:4.946165	Austropotamobius_italicus_italicus:4.946165):20.612602	(Austropotamobius_italicus_carsicus:21.186601	Austropotamobius_italicus_meridionalis:21.186601):4.372165):19.760781):74.680453):9.914786):11.563400	(Pacifastacus_leniusculus_trowbridgii:34.523421	(Pacifastacus_leniusculus_leniusculus:26.152224	(((Pacifastacus_gambelii:7.420729	Pacifastacus_connectens:7.420729):11.055421	Pacifastacus_fortis:18.476151):4.772374	Pacifastacus_leniusculus_klamathensis:23.248525):2.903699):8.371197):106.954766):3.466705	(((((Cambarellus_schmitti:14.366827	(Cambarellus_blacki:3.970725	Cambarellus_lesliei:3.970725):10.396102):10.886651	(((Cambarellus_diminutus:12.716514	(Cambarellus_ninae:12.639164	Cambarellus_puer:12.639164):0.077350):1.455592	Cambarellus_texanus:14.172106):4.525535	Cambarellus_shufeldtii:18.697641):6.555837):28.896022	((Cambarellus_zempoalensis:5.557363	Cambarellus_patzcuarensis:5.557363):6.762185	((Cambarellus_occidentalis:5.619860	Cambarellus_montezumae:5.619860):2.414891	(Cambarellus_chapalanus:3.739380	Cambarellus_prolixus:3.739380):4.295371):4.284797):41.829952):18.262010	Procambarus_bouvieri:72.411510):1.871815	(((Faxonella_creaseri:24.021750	Faxonella_clypeata:24.021750):6.681468	(Bouchardina_robisoni:30.386266	(Faxonella_blairi:25.734370	(Hobbseus_valleculus:19.100425	((Hobbseus_yalobushensis:5.877093	(Hobbseus_petilus:3.907453	Hobbseus_prominens:3.907453):1.969640):12.118618	(Hobbseus_attenuatus:0.064603	Hobbseus_cristatus:0.064603):17.931108):1.104714):6.633945):4.651896):0.316951):39.559314	(Procambarus_incilis:66.995552	(((Faxonius_alabamensis:39.447546	(Faxonius_compressus:32.637432	(Faxonius_cooperi:26.428684	(Faxonius_pagei:19.024147	Faxonius_rhoadesi:19.024147):7.404537):6.208748):6.810114):21.129906	((((Cambarus_setosus:15.111738
((((Cambaroides_similis:58.608143	(Cambaroides_schrenckii:28.045752	Cambaroides_dauricus:28.045752):30.562391):18.985895	Cambaroides_japonicus:77.594038):90.601723	((((Pacifastacus_leniusculus_leniusculus:18.733257	(Pacifastacus_leniusculus_klamathensis:12.321282	Pacifastacus_leniusculus_trowbridgii:12.321282):6.411975):9.460386	(Pacifastacus_fortis:22.479688	(Pacifastacus_gambelii:11.667760	Pacifastacus_connectens:11.667760):10.811928):5.713955):117.273693	((Astacus_leptodactylus:100.325034	Astacus_astacus:100.325034):29.855356	(Austropotamobius_torrentium_torrentium:120.000000	((Austropotamobius_italicus_italicus:7.894994	((Austropotamobius_italicus_meridionalis:1.877737	Austropotamobius_italicus_carinthiacus:1.877737):5.955355	Austropotamobius_italicus_carsicus:7.833092):0.061902):17.515727	Austropotamobius_pallipes:25.410721):94.589279):10.180391):15.286946):6.127330	(((Faxonius_compressus:37.109067	Faxonius_alabamensis:37.109067):10.538964	((Faxonius_cooperi:31.765340	Faxonius_pagei:31.765340):7.829619	Faxonius_rhoadesi:39.594958):8.053073):39.167520	(((Faxonius_lancifer:67.324511	(((Creaserinus_gilpini:17.688730	Creaserinus_caesius:17.688730):29.590097	((Creaserinus_byersi:43.041947	((((Creaserinus_danielae:6.478054	Creaserinus_oryktes:6.478054):23.817546	Creaserinus_gordoni:30.295600):7.313303	(Faxonius_mississippiensis:28.368046	(Faxonius_jonesi:9.643478	((Faxonius_chickasawae:5.835024	Faxonius_etnieri:5.835024):1.876342	Faxonius_holti:7.711366):1.932112):18.724568):9.240857):1.686786	Creaserinus_burrisi:39.295689):3.746258):4.190359	Creaserinus_hortoni:47.232306):0.046520):9.847306	(Creaserinus_fodiens:38.296148	Procambarus_hagenianus_hagenianus:38.296148):18.829985):10.198378):3.420701	((((Faxonius_acares:20.865704	Faxonius_spinosus:20.865704):25.747662	(Faxonius_menae:33.695659	Faxonius_saxatilis:33.695659):12.917707):20.336370	(Faxonius_immunis:56.911529	((((Faxonius_longidigitus:16.512572	(Faxonius_luteus:14.391605	Faxonius_medius:14.391605):2.120967):3.308299	Faxonius_punctimanus:19.820871):2.678655	(Faxonius_virilis:7.137650	(((Faxonius_nais:3.758375
(((Cambaroides_japonicus:65.435342	((Cambaroides_dauricus:25.626037	Cambaroides_schrenckii:25.626037):21.913886	Cambaroides_similis:47.539923):17.895420):99.001043	(((Pacifastacus_leniusculus_klamathensis:20.718431	(Pacifastacus_leniusculus_trowbridgii:13.537495	Pacifastacus_leniusculus_leniusculus:13.537495):7.180936):20.761363	((Pacifastacus_fortis:19.240237	Pacifastacus_connectens:19.240237):2.168364	Pacifastacus_gambelii:21.408601):20.071193):109.705793	(((Austropotamobius_torrentium_torrentium:120.000000	((Austropotamobius_italicus_meridionalis:17.752052	(Austropotamobius_italicus_carsicus:15.796547	(Austropotamobius_italicus_carinthiacus:9.338731	Austropotamobius_italicus_italicus:9.338731):6.457817):1.955504):16.804532	Austropotamobius_pallipes:34.556583):85.443417):12.920846	(Astacus_leptodactylus:92.958238	Astacus_astacus:92.958238):39.962608):12.649776	(((Cambarus_setosus:20.378203	Cambarus_aculabrum:20.378203):2.079553	Cambarus_tartarus:22.457756):54.116550	(((((Cambarus_monongalensis:29.201071	(Cambarus_howardi:16.030911	(((Cambarus_davidi:4.182008	(Cambarus_carinirostris:3.015903	Cambarus_bartonii_bartonii:3.015903):1.166105):7.599896	Cambarus_nerterius:11.781904):0.064887	((Cambarus_acuminatus:0.776638	Cambarus_reburrus:0.776638):9.018180	Cambarus_longirostris:9.794819):2.051972):4.184120):13.170160):5.740167	((((((Cambarus_longulus:15.517390	Cambarus_sciotensis:15.517390):7.441346	((Cambarus_hiwasseensis:14.055143	Cambarus_parrishi:14.055143):8.855235	(Cambarus_georgiae:19.787545	Cambarus_robustus:19.787545):3.122834):0.048358):2.638069	((Cambarus_fasciatus:13.042926	Cambarus_scotti:13.042926):5.835744	Cambarus_girardianus:18.878670):6.718135):0.742234	(Cambarus_cumberlandensis:20.153707	(Cambarus_chasmodactylus:20.049096	(Cambarus_coosawattae:5.617170	(Cambarus_coosae:3.698358	Cambarus_speciosus:3.698358):1.918811):14.431926):0.104611):6.185332):2.094157	Cambarus_manningi:28.433196):3.100289	Cambarus_hobbsorum:31.533485):3.407753):9.302802	(Cambarus_latimanus:38.016501	Cambarus_maculatus:38.016501):6.227539):5.903440	((Cambarus_truncatus:39.760964	((Orconectes_packardi:12.895384
(((Cambaroides_japonicus:51.859885	((Cambaroides_schrenckii:24.377394	Cambaroides_dauricus:24.377394):10.505514	Cambaroides_similis:34.882908):16.976977):96.754201	((((Astacus_astacus:99.744626	Astacus_leptodactylus:99.744626):31.479741	(Austropotamobius_torrentium_torrentium:120.000000	(Austropotamobius_pallipes:25.833791	(Austropotamobius_italicus_carsicus:9.872052	((Austropotamobius_italicus_carinthiacus:3.373838	Austropotamobius_italicus_italicus:3.373838):4.216680	Austropotamobius_italicus_meridionalis:7.590518):2.281534):15.961739):94.166209):11.224367):4.887336	((Pacifastacus_gambelii:16.554528	(Pacifastacus_connectens:15.064212	Pacifastacus_fortis:15.064212):1.490316):20.568373	(Pacifastacus_leniusculus_klamathensis:17.490564	(Pacifastacus_leniusculus_leniusculus:14.107675	Pacifastacus_leniusculus_trowbridgii:14.107675):3.382888):19.632338):98.988800):5.213714	((Cambarus_setosus:18.452123	(Cambarus_aculabrum:12.765634	Cambarus_tartarus:12.765634):5.686489):56.332279	(((((((((Cambarus_dubius:17.725020	Cambarus_asperimanus:17.725020):15.835375	Cambarus_cryptodytes:33.560394):8.811319	(((Cambarus_pecki:17.777626	(Cambarus_jonesi:13.613866	(Cambarus_laconensis:9.901191	Cambarus_hamulatus:9.901191):3.712675):4.163761):10.769496	Cambarus_speleocoopi:28.547123):11.699463	((Orconectes_inermis_testii:36.647534	(((Orconectes_pellucidus:16.821062	(Orconectes_inermis_inermis:13.932947	Orconectes_stygocaneyi:13.932947):2.888115):13.560325	((((Cambarus_rusticiformis:3.220758	Cambarus_tenebrosus:3.220758):16.583725	Cambarus_hubbsi:19.804483):2.916304	Cambarus_hubrichti:22.720787):3.387579	(Orconectes_packardi:17.144736	((Orconectes_barri:10.109920	Orconectes_australis:10.109920):4.661196	Orconectes_incomptus:14.771115):2.373620):8.963630):4.273021):2.042069	((Cambarus_pyronotus:21.018093	(Cambarus_striatus:6.585816	(Cambarus_englishi:5.362076	Cambarus_obstipus:5.362076):1.223740):14.432278):8.844489	((Cambarus_batchi:22.014694	Cambarus_graysoni:22.014694):3.354938	((Cambarus_halli:13.383715	Cambarus_cracens:13.383715):9.475597	(((Cambarus_friaufi:10.541827
(((((((Cambaroides_dauricus:23.136174	Cambaroides_schrenckii:23.136174):11.143921	Cambaroides_similis:34.280095):19.390281	Cambaroides_japonicus:53.670377):67.821269	(Pacifastacus_leniusculus_leniusculus:28.871601	(Pacifastacus_leniusculus_trowbridgii:26.488052	(Pacifastacus_leniusculus_klamathensis:19.229706	(Pacifastacus_fortis:9.265864	(Pacifastacus_gambelii:6.178897	Pacifastacus_connectens:6.178897):3.086967):9.963841):7.258346):2.383549):92.620045):21.205423	((Austropotamobius_torrentium_torrentium:120.000000	(Austropotamobius_italicus_meridionalis:19.116458	((Austropotamobius_italicus_carinthiacus:8.166954	Austropotamobius_italicus_italicus:8.166954):10.867288	(Austropotamobius_italicus_carsicus:11.631240	Austropotamobius_pallipes:11.631240):7.403002):0.082216):100.883542):13.922526	(Astacus_leptodactylus:120.413714	Astacus_astacus:120.413714):13.508812):8.774543):5.852720	((((((Cambarus_hobbsorum:34.705511	Cambarus_monongalensis:34.705511):13.612443	((Cambarus_latimanus:41.103904	Cambarus_maculatus:41.103904):3.967940	(((Cambarus_hiwasseensis:20.154680	Cambarus_parrishi:20.154680):6.665131	((Cambarus_georgiae:23.283233	((((Cambarus_manningi:16.674474	((Cambarus_davidi:8.234660	(Cambarus_carinirostris:4.794371	Cambarus_bartonii_bartonii:4.794371):3.440289):1.577484	((Cambarus_howardi:7.384733	((Cambarus_acuminatus:0.677670	Cambarus_reburrus:0.677670):6.676075	Cambarus_longirostris:7.353745):0.030988):1.516858	Cambarus_nerterius:8.901591):0.910553):6.862329):2.825936	Cambarus_robustus:19.500409):1.772574	(Cambarus_sciotensis:21.195725	((Cambarus_cumberlandensis:15.622732	Cambarus_chasmodactylus:15.622732):2.756237	((Cambarus_coosae:3.662559	(Cambarus_coosawattae:2.104804	Cambarus_speciosus:2.104804):1.557756):12.327124	Cambarus_scotti:15.989683):2.389286):2.816756):0.077258):0.853774	(Cambarus_girardianus:17.330968	Cambarus_fasciatus:17.330968):4.795789):1.156476):3.483301	Cambarus_longulus:26.766534):0.053276):15.735816	((((Cambarus_asperimanus:17.323097	Cambarus_dubius:17.323097):18.817049	(Cambarus_pristinus:25.790377	(((Cambarus_distans:4.642368	((Cambarus_tuckasegee:3.268108
(((Cambaroides_japonicus:61.632175	((Cambaroides_schrenckii:15.745850	Cambaroides_dauricus:15.745850):35.923280	Cambaroides_similis:51.669130):9.963044):90.912544	((((Astacus_leptodactylus:107.148513	Astacus_astacus:107.148513):21.551522	(Austropotamobius_torrentium_torrentium:120.000000	(Austropotamobius_pallipes:40.292704	((Austropotamobius_italicus_carinthiacus:4.246353	Austropotamobius_italicus_italicus:4.246353):16.801550	(Austropotamobius_italicus_carsicus:11.722028	Austropotamobius_italicus_meridionalis:11.722028):9.325875):19.244800):79.707296):8.700035):5.095833	((Pacifastacus_fortis:27.089904	(Pacifastacus_gambelii:12.545322	Pacifastacus_connectens:12.545322):14.544582):13.016130	((Pacifastacus_leniusculus_klamathensis:15.274356	Pacifastacus_leniusculus_trowbridgii:15.274356):5.211288	Pacifastacus_leniusculus_leniusculus:20.485644):19.620390):93.689834):6.018452	(((Faxonella_blairi:39.935577	(Faxonella_clypeata:27.055824	(Faxonella_creaseri:26.972608	(Bouchardina_robisoni:23.617709	(Hobbseus_valleculus:16.609147	((Hobbseus_prominens:9.363455	Hobbseus_petilus:9.363455):2.648355	(Hobbseus_yalobushensis:10.221051	(Hobbseus_cristatus:0.186212	Hobbseus_attenuatus:0.186212):10.034839):1.790759):4.597338):7.008562):3.354898):0.083216):12.879753):30.348396	((Procambarus_vazquezae:23.789618	(Procambarus_cubensis_cubensis:21.990461	Procambarus_llamasi:21.990461):1.799157):43.912863	(((((((((((Procambarus_clarkii:24.418466	((Procambarus_strenthi:11.694727	Procambarus_roberti:11.694727):9.535428	Procambarus_evermanni:21.230155):3.188312):5.040605	(Procambarus_bivittatus:26.934461	(((Procambarus_chacalli:0.515752	Procambarus_caballeroi:0.515752):15.944917	Procambarus_toltecae:16.460669):9.282507	(Procambarus_paeninsulanus:8.165058	((Procambarus_troglodytes:2.137672	Procambarus_howellae:2.137672):3.603303	Procambarus_okaloosae:5.740976):2.424082):17.578118):1.191285):2.524611):3.130396	(Procambarus_blandingii:29.852072	(((Procambarus_luxus:3.863832	Procambarus_nueces:3.863832):18.023218	(Procambarus_reimeri:19.652302	(Procambarus_geminus:17.641241	((Faxonius_hylas:12.431894	Procambarus_zonangulus:12.431894):0.495674
(((((((((Faxonius_saxatilis:36.354419	(Faxonius_spinosus:15.761811	Faxonius_acares:15.761811):20.592609):5.921301	Faxonius_menae:42.275720):14.942700	((Cambarellus_montezumae:14.646175	((Cambarellus_chapalanus:3.353247	Cambarellus_prolixus:3.353247):7.489201	(Cambarellus_occidentalis:7.858014	(Cambarellus_zempoalensis:3.716926	Cambarellus_patzcuarensis:3.716926):4.141088):2.984435):3.803727):33.754250	(((Cambarellus_lesliei:6.020979	Cambarellus_blacki:6.020979):9.598558	Cambarellus_schmitti:15.619536):6.279459	(((Cambarellus_diminutus:10.247426	Cambarellus_texanus:10.247426):0.343089	(Cambarellus_ninae:7.183785	Cambarellus_puer:7.183785):3.406730):3.835268	Cambarellus_shufeldtii:14.425783):7.473213):26.501430):8.817995):4.538953	(((((Cambarus_ludovicianus:19.664567	Cambarus_diogenes:19.664567):9.524117	((Cambarus_acanthura:9.601815	Cambarus_deweesae:9.601815):13.502436	Cambarus_miltus:23.104251):6.084434):22.408466	((Cambarus_hobbsorum:33.225804	Cambarus_monongalensis:33.225804):8.527657	((Cambarus_maculatus:38.033369	Cambarus_latimanus:38.033369):2.358831	((((Cambarus_davidi:10.186370	(Cambarus_carinirostris:7.488443	Cambarus_bartonii_bartonii:7.488443):2.697928):4.440128	((Cambarus_howardi:9.800437	(Cambarus_longirostris:6.676740	(Cambarus_acuminatus:0.042325	Cambarus_reburrus:0.042325):6.634415):3.123697):2.514515	Cambarus_nerterius:12.314952):2.311546):16.673364	(((Cambarus_coosawattae:5.906394	(Cambarus_coosae:3.228750	Cambarus_speciosus:3.228750):2.677644):15.691460	((Cambarus_georgiae:19.519421	(Cambarus_hiwasseensis:13.047141	Cambarus_parrishi:13.047141):6.472279):0.730423	((Cambarus_robustus:19.322383	Cambarus_cumberlandensis:19.322383):0.054581	((Cambarus_girardianus:12.331810	(Cambarus_scotti:9.916736	Cambarus_fasciatus:9.916736):2.415074):6.957739	(Cambarus_longulus:16.953665	(Cambarus_chasmodactylus:11.981744	Cambarus_sciotensis:11.981744):4.971921):2.335884):0.087415):0.872880):1.348010):0.714214	Cambarus_manningi:22.312068):8.987794):7.508510
(((Cambaroides_japonicus:53.237977	(Cambaroides_similis:39.501241	(Cambaroides_dauricus:19.846770	Cambaroides_schrenckii:19.846770):19.654471):13.736736):92.587479	(((Bouchardina_robisoni:30.730252	(((((Hobbseus_cristatus:0.294193	Hobbseus_attenuatus:0.294193):11.452972	Hobbseus_yalobushensis:11.747165):3.443580	(Hobbseus_petilus:13.138992	Hobbseus_prominens:13.138992):2.051753):5.247445	Hobbseus_valleculus:20.438190):10.196615	(Faxonella_clypeata:25.188111	Faxonella_blairi:25.188111):5.446694):0.095447):45.938246	(((Faxonella_creaseri:57.168500	((((Cambarellus_blacki:7.623343	Cambarellus_lesliei:7.623343):8.624637	Cambarellus_schmitti:16.247980):5.535759	(Cambarellus_shufeldtii:17.801165	((Cambarellus_diminutus:13.762563	(Cambarellus_texanus:8.265969	Cambarellus_ninae:8.265969):5.496595):0.038613	Cambarellus_puer:13.801176):3.999989):3.982574):27.671306	((Cambarellus_patzcuarensis:7.934773	Cambarellus_zempoalensis:7.934773):3.396538	(Cambarellus_occidentalis:9.851346	(Cambarellus_montezumae:7.638823	(Cambarellus_chapalanus:3.801574	Cambarellus_prolixus:3.801574):3.837249):2.212522):1.479965):38.123734):7.713455):8.291638	(((Cambarus_aculabrum:15.112446	Cambarus_tartarus:15.112446):2.447955	Cambarus_setosus:17.560401):45.822523	(((((Cambarus_asperimanus:24.734448	Cambarus_dubius:24.734448):19.522265	((Cambarus_maculatus:38.371914	((Cambarus_hobbsorum:25.010178	Cambarus_monongalensis:25.010178):11.508846	(Cambarus_latimanus:33.216091	((Cambarus_howardi:14.352717	(Cambarus_longirostris:10.440827	(((Cambarus_nerterius:5.365453	Cambarus_davidi:5.365453):2.940406	(Cambarus_carinirostris:1.573630	Cambarus_bartonii_bartonii:1.573630):6.732228):0.212983	(Cambarus_acuminatus:0.190449	Cambarus_reburrus:0.190449):8.328392):1.921986):3.911890):13.797481	(Cambarus_manningi:22.556696	(((((Cambarus_georgiae:17.238542	Cambarus_robustus:17.238542):1.388933	((Cambarus_longulus:8.814493	Cambarus_sciotensis:8.814493):8.307157
(((Cambaroides_japonicus:45.035030	((Cambaroides_dauricus:19.580625	Cambaroides_schrenckii:19.580625):19.621794	Cambaroides_similis:39.202418):5.832612):101.369412	((((Pacifastacus_fortis:16.553844	(Pacifastacus_gambelii:5.958382	Pacifastacus_connectens:5.958382):10.595463):11.232257	(Pacifastacus_leniusculus_klamathensis:17.738036	(Pacifastacus_leniusculus_trowbridgii:14.036437	Pacifastacus_leniusculus_leniusculus:14.036437):3.701599):10.048065):108.157467	(Astacus_astacus:128.256198	((((Austropotamobius_italicus_carsicus:11.785395	(Austropotamobius_italicus_meridionalis:7.043628	(Austropotamobius_italicus_carinthiacus:2.081793	Austropotamobius_italicus_italicus:2.081793):4.961835):4.741767):21.425893	Austropotamobius_pallipes:33.211288):86.788712	Austropotamobius_torrentium_torrentium:120.000000):5.644472	Astacus_leptodactylus:125.644472):2.611726):7.687371):5.691678	((Faxonius_pagei:37.407785	((Faxonius_cooperi:30.383901	Faxonius_compressus:30.383901):1.611542	(Faxonius_alabamensis:27.274365	Faxonius_rhoadesi:27.274365):4.721079):5.412341):31.627407	(((((((Distocambarus_carlsoni:19.786317	Distocambarus_devexus:19.786317):14.800927	((Procambarus_cubensis_cubensis:11.012485	Procambarus_vazquezae:11.012485):11.148912	Procambarus_llamasi:22.161397):12.425846):7.173945	((Procambarus_bouvieri:28.775519	Procambarus_incilis:28.775519):12.010030	((Fallicambarus_devastator:29.598162	(Procambarus_steigmani:22.082959	((((Procambarus_regiomontanus:17.025668	Procambarus_liberorum:17.025668):1.572424	(Procambarus_tulanei:12.261630	(Procambarus_simulans:12.185434	Procambarus_ceruleus:12.185434):0.076195):6.336462):0.076446	(Procambarus_regalis:6.457645	Procambarus_parasimulans:6.457645):12.216893):2.176680	(Procambarus_curdi:4.711558	Procambarus_kensleyi:4.711558):16.139659):1.231741):7.515203):6.538374	((((Fallicambarus_kountzeae:20.404945	(Fallicambarus_macneesei:8.340560	Fallicambarus_houstonensis:8.340560):12.064385):11.057705	((Fallicambarus_strawni:12.249838	Procambarus_kilbyi:12.249838):15.779024	(Procambarus_tenuis:27.966891	(Fallicambarus_harpi:23.302473	Fallicambarus_jeanae:23.302473):4.664418):0.061971):3.433788):0.034704	(Fallicambarus_petilicarpus:6.134162
(((Cambaroides_japonicus:65.678817	(Cambaroides_similis:43.697469	(Cambaroides_schrenckii:24.320251	Cambaroides_dauricus:24.320251):19.377218):21.981348):89.875119	((Pacifastacus_leniusculus_leniusculus:22.542394	((Pacifastacus_fortis:11.814840	(Pacifastacus_gambelii:4.622714	Pacifastacus_connectens:4.622714):7.192126):2.994692	(Pacifastacus_leniusculus_klamathensis:14.642471	Pacifastacus_leniusculus_trowbridgii:14.642471):0.167061):7.732862):120.998106	(((((((Cambarellus_occidentalis:8.167729	(Cambarellus_patzcuarensis:3.762624	Cambarellus_zempoalensis:3.762624):4.405106):2.169039	((Cambarellus_prolixus:3.481916	Cambarellus_chapalanus:3.481916):5.342199	Cambarellus_montezumae:8.824115):1.512653):38.063978	((((Cambarellus_puer:10.415577	((Cambarellus_diminutus:9.849821	Cambarellus_texanus:9.849821):0.425549	Cambarellus_ninae:10.275370):0.140206):2.149591	Cambarellus_shufeldtii:12.565168):4.476369	(Cambarellus_lesliei:1.691670	Cambarellus_blacki:1.691670):15.349867):3.962141	Cambarellus_schmitti:21.003678):27.397067):18.487787	(((Bouchardina_robisoni:26.399191	(Faxonella_blairi:20.763665	(Faxonella_creaseri:16.608258	Faxonella_clypeata:16.608258):4.155407):5.635526):7.607909	(((Hobbseus_prominens:8.572195	Hobbseus_petilus:8.572195):8.001324	((Hobbseus_attenuatus:0.035152	Hobbseus_cristatus:0.035152):13.438555	Hobbseus_yalobushensis:13.473707):3.099812):5.051173	Hobbseus_valleculus:21.624692):12.382408):24.198509	(Procambarus_bouvieri:53.601182	(((((Procambarus_vazquezae:15.742500	Procambarus_cubensis_cubensis:15.742500):6.933119	Procambarus_llamasi:22.675619):9.710742	(Distocambarus_carlsoni:17.723302	Distocambarus_devexus:17.723302):14.663058):13.071716	((((((((Procambarus_apalachicolae:1.284477	Procambarus_econfinae:1.284477):10.973113	Procambarus_latipleurum:12.257591):11.547554	(Procambarus_barbatus:16.692886	(Procambarus_pubischelae_pubischelae:3.117617	Procambarus_pubischelae_deficiens:3.117617):13.575270):7.112258):3.145244	Procambarus_capillatus:26.950389):0.469775	Procambarus_escambiensis:27.420164):1.891401	(Procambarus_hubbelli:21.508363	Procambarus_rathbunae:21.508363):7.803202):8.687510
(((Cambaroides_japonicus:68.939385	((Cambaroides_dauricus:34.184269	Cambaroides_schrenckii:34.184269):20.515944	Cambaroides_similis:54.700213):14.239172):92.805814	(((((((((Cambarellus_chapalanus:11.474262	Cambarellus_prolixus:11.474262):0.152085	(Cambarellus_montezumae:10.263469	(Cambarellus_occidentalis:7.502068	(Cambarellus_zempoalensis:1.911738	Cambarellus_patzcuarensis:1.911738):5.590330):2.761401):1.362878):32.278384	((Cambarellus_schmitti:13.330144	(Cambarellus_blacki:3.203114	Cambarellus_lesliei:3.203114):10.127029):9.690826	(Cambarellus_shufeldtii:19.010539	(Cambarellus_diminutus:16.982919	(Cambarellus_puer:14.496418	(Cambarellus_ninae:5.130941	Cambarellus_texanus:5.130941):9.365477):2.486501):2.027620):4.010431):20.883761):16.674669	((Faxonella_blairi:39.511361	((((((Hobbseus_prominens:5.578282	Hobbseus_petilus:5.578282):2.006934	Hobbseus_yalobushensis:7.585216):6.376111	(Hobbseus_cristatus:0.296295	Hobbseus_attenuatus:0.296295):13.665031):2.168478	Hobbseus_valleculus:16.129804):10.287828	Bouchardina_robisoni:26.417633):3.893793	(Faxonella_creaseri:27.354729	Faxonella_clypeata:27.354729):2.956697):9.199936):16.285225	(((((Fallicambarus_devastator:33.303904	Fallicambarus_wallsi:33.303904):3.413410	(Fallicambarus_petilicarpus:6.346875	Fallicambarus_dissitus:6.346875):30.370439):1.890088	(((Fallicambarus_strawni:32.085109	(Fallicambarus_kountzeae:22.390212	(Fallicambarus_macneesei:10.929193	Fallicambarus_houstonensis:10.929193):11.461020):9.694896):1.303469	Fallicambarus_jeanae:33.388578):1.426977	(Fallicambarus_harpi:32.052283	Procambarus_tenuis:32.052283):2.763272):3.791847):5.657181	(((Distocambarus_devexus:17.214468	Distocambarus_carlsoni:17.214468):19.743199	Procambarus_incilis:36.957667):4.309699	((Procambarus_liberorum:25.273348	((Procambarus_curdi:6.016336	Procambarus_kensleyi:6.016336):17.716431	Procambarus_regiomontanus:23.732767):1.540581):2.335688	((Procambarus_ceruleus:16.454988	Procambarus_simulans:16.454988):1.341828	(((Procambarus_regalis:2.311614	Procambarus_parasimulans:2.311614):2.926637
(((((Pacifastacus_gambelii:7.279378	Pacifastacus_connectens:7.279378):19.054779	(Pacifastacus_fortis:21.542797	(Pacifastacus_leniusculus_klamathensis:13.895782	(Pacifastacus_leniusculus_leniusculus:10.516038	Pacifastacus_leniusculus_trowbridgii:10.516038):3.379744):7.647016):4.791359):117.570582	((((Austropotamobius_pallipes:29.298792	((Austropotamobius_italicus_carinthiacus:8.503898	Austropotamobius_italicus_italicus:8.503898):7.515262	(Austropotamobius_italicus_carsicus:14.022285	Austropotamobius_italicus_meridionalis:14.022285):1.996875):13.279633):90.701208	Austropotamobius_torrentium_torrentium:120.000000):13.104513	(Astacus_leptodactylus:105.551688	Astacus_astacus:105.551688):27.552825):7.567841	((Cambarus_tartarus:21.511123	(Cambarus_setosus:15.759510	Cambarus_aculabrum:15.759510):5.751614):55.759730	((((Cambarus_latimanus:44.336847	Cambarus_maculatus:44.336847):0.902260	((((Cambarus_howardi:15.138958	(((Cambarus_davidi:6.321582	(Cambarus_carinirostris:6.253315	Cambarus_bartonii_bartonii:6.253315):0.068267):3.883870	Cambarus_nerterius:10.205452):1.988255	(Cambarus_acuminatus:0.063484	Cambarus_reburrus:0.063484):12.130223):2.945252):2.678067	Cambarus_longirostris:17.817025):11.550274	(((Cambarus_parrishi:19.708341	Cambarus_hiwasseensis:19.708341):5.564734	(Cambarus_georgiae:21.083785	((((Cambarus_longulus:17.710250	((Cambarus_chasmodactylus:12.021752	Cambarus_sciotensis:12.021752):5.190428	Cambarus_cumberlandensis:17.212181):0.498069):0.034942	(Cambarus_scotti:13.232486	(Cambarus_fasciatus:12.796326	Cambarus_girardianus:12.796326):0.436160):4.512706):1.617083	Cambarus_robustus:19.362275):1.558598	(Cambarus_coosawattae:3.835020	(Cambarus_speciosus:1.805872	Cambarus_coosae:1.805872):2.029147):17.085853):0.162913):4.189290):1.770358	Cambarus_manningi:27.043433):2.323866):7.784383	(Cambarus_hobbsorum:26.414298	Cambarus_monongalensis:26.414298):10.737385):8.087425):5.445827	(Cambarus_cryptodytes:47.654611	(((Cambarus_speleocoopi:24.105925	(Cambarus_pecki:21.258314	(Cambarus_jonesi:14.488558	(Cambarus_hamulatus:11.151027	Cambarus_laconensis:11.151027):3.337531):6.769756):2.847611):15.195413
((((((Cambarus_aculabrum:19.962230	Cambarus_setosus:19.962230):3.743242	Cambarus_tartarus:23.705473):50.973332	((((Faxonius_lancifer:54.261263	(((Faxonius_spinosus:22.508426	Faxonius_acares:22.508426):21.831517	(Faxonius_saxatilis:36.891034	Faxonius_menae:36.891034):7.448910):6.128419	(Faxonius_immunis:46.844259	(Faxonius_macrus:40.640371	((((Faxonius_marchandi:22.823056	Faxonius_neglectus_neglectus:22.823056):3.951941	((Faxonius_peruncus:9.309776	(Faxonius_leptogonopodus:2.145382	Faxonius_quadruncus:2.145382):7.164394):15.294725	Faxonius_ozarkae:24.604502):2.170496):6.452572	(((((Faxonius_meeki_meeki:6.627168	(Faxonius_meeki_brevis:4.745591	Faxonius_williamsi:4.745591):1.881577):9.420411	Faxonius_difficilis:16.047579):6.650870	((Faxonius_palmeri_longimanus:8.539078	Faxonius_maletae:8.539078):11.936953	(Faxonius_perfectus:9.637892	(Faxonius_hobbsi:6.997281	Faxonius_hartfieldi:6.997281):2.640611):10.838139):2.222418):2.424234	Faxonius_nana:25.122682):6.708082	((Faxonius_quinebaugensis:11.194474	(Faxonius_virilis:7.773733	(Faxonius_deanae:4.406332	(Faxonius_causeyi:4.255810	Faxonius_nais:4.255810):0.150522):3.367402):3.420741):11.967559	((Faxonius_medius:18.209890	Faxonius_longidigitus:18.209890):2.810077	(Faxonius_luteus:17.371816	Faxonius_punctimanus:17.371816):3.648151):2.142066):8.668732):1.396805):1.591781	((((Faxonius_erichsonianus:0.058533	Faxonius_wrighti:0.058533):29.572437	(Faxonius_placidus:19.949149	Faxonius_shoupi:19.949149):9.681821):2.993270	Faxonius_mirus:32.624240):0.047274	((Faxonius_putnami:17.610548	(Faxonius_sanbornii:16.452884	(((Faxonius_virginiensis:6.619884	Faxonius_carolinensis:6.619884):4.747920	(Faxonius_harrisonii:8.667702	(Faxonius_limosus:6.338273	Faxonius_obscurus:6.338273):2.329429):2.700102):2.489827	((Faxonius_eupunctus:11.691806	(Faxonius_cristavarius:10.221162	(((Faxonius_rusticus:4.171675
((((((Cambarus_tartarus:20.572113	(Cambarus_setosus:19.538630	Cambarus_aculabrum:19.538630):1.033483):54.476745	(((((Cambarus_ludovicianus:18.366887	Cambarus_diogenes:18.366887):6.594122	(Cambarus_miltus:23.585098	(Cambarus_deweesae:11.384749	Cambarus_acanthura:11.384749):12.200350):1.375911):37.773560	((((((Faxonius_alabamensis:28.699480	(Faxonius_pagei:25.401154	Faxonius_rhoadesi:25.401154):3.298326):4.385381	Faxonius_compressus:33.084861):5.074552	Faxonius_cooperi:38.159413):18.893136	(Barbicambarus_cornutus:22.003264	Barbicambarus_simmonsi:22.003264):35.049285):0.016760	((Faxonius_immunis:47.773941	(((Faxonius_nana:29.812703	(Faxonius_difficilis:28.049823	((Faxonius_maletae:9.316839	Faxonius_palmeri_longimanus:9.316839):14.104484	((Faxonius_perfectus:8.552402	(Faxonius_hartfieldi:4.236412	Faxonius_hobbsi:4.236412):4.315990):12.567818	((Faxonius_williamsi:6.037506	Faxonius_meeki_brevis:6.037506):1.348792	Faxonius_meeki_meeki:7.386297):13.733922):2.301103):4.628501):1.762879):9.731584	((((Faxonius_neglectus_neglectus:21.606153	Faxonius_marchandi:21.606153):2.333059	Faxonius_ozarkae:23.939212):4.679275	((Faxonius_peruncus:11.512041	(Faxonius_quadruncus:0.953255	Faxonius_leptogonopodus:0.953255):10.558786):13.955025	(Faxonius_luteus:25.366992	((Faxonius_punctimanus:20.509669	(Faxonius_quinebaugensis:8.586732	(Faxonius_virilis:7.524804	(Faxonius_nais:4.308779	(Faxonius_deanae:4.057124	Faxonius_causeyi:4.057124):0.251655):3.216024):1.061928):11.922937):1.310915	(Faxonius_medius:18.176082	Faxonius_longidigitus:18.176082):3.644501):3.546409):0.100075):3.151420):8.630663	((((Faxonius_wrighti:0.052355	Faxonius_erichsonianus:0.052355):24.634733	Faxonius_mirus:24.687088):7.539908	((Faxonius_sanbornii:16.907091	(Faxonius_putnami:15.876771	(((Faxonius_stannardi:0.061013	Faxonius_illinoiensis:0.061013):13.257919	(Faxonius_harrisonii:12.696294	((Faxonius_kentuckiensis:8.140920
(((Cambaroides_japonicus:56.901223	(Cambaroides_similis:42.375737	(Cambaroides_dauricus:18.172996	Cambaroides_schrenckii:18.172996):24.202741):14.525486):89.660124	(((((Austropotamobius_pallipes:32.065517	((Austropotamobius_italicus_carinthiacus:5.374478	Austropotamobius_italicus_italicus:5.374478):3.220467	(Austropotamobius_italicus_meridionalis:6.321942	Austropotamobius_italicus_carsicus:6.321942):2.273003):23.470573):87.934483	Austropotamobius_torrentium_torrentium:120.000000):11.686408	(Astacus_leptodactylus:97.070814	Astacus_astacus:97.070814):34.615594):5.002663	(Pacifastacus_leniusculus_leniusculus:29.174569	(Pacifastacus_leniusculus_trowbridgii:19.713652	((Pacifastacus_gambelii:13.080583	(Pacifastacus_connectens:11.772175	Pacifastacus_fortis:11.772175):1.308408):4.967485	Pacifastacus_leniusculus_klamathensis:18.048068):1.665584):9.460917):107.514502):3.786721	(((((((((Cambarus_deweesae:9.682374	Cambarus_acanthura:9.682374):18.635049	Cambarus_miltus:28.317423):2.288828	(Cambarus_diogenes:18.197548	Cambarus_ludovicianus:18.197548):12.408703):23.430413	((Cambarus_pristinus:24.681246	(Cambarus_unestami:15.512030	((Cambarus_distans:5.177231	(Cambarus_crinipes:3.789695	(Cambarus_obeyensis:3.758390	Cambarus_tuckasegee:3.758390):0.031305):1.387536):1.409954	Cambarus_bouchardi:6.587185):8.924845):9.169216):19.599947	((Cambarus_cryptodytes:39.982456	(Cambarus_speleocoopi:25.903636	(Cambarus_pecki:18.979690	(Cambarus_laconensis:14.897035	(Cambarus_jonesi:12.743140	Cambarus_hamulatus:12.743140):2.153895):4.082655):6.923946):14.078820):2.921828	(((Cambarus_pyronotus:23.370155	(Cambarus_obstipus:9.099106	(Cambarus_englishi:6.721203	Cambarus_striatus:6.721203):2.377903):14.271049):11.513031	(((Orconectes_stygocaneyi:9.249296	Orconectes_inermis_inermis:9.249296):3.571764	Orconectes_pellucidus:12.821059):16.213379	((((Cambarus_cracens:22.464472	(((Cambarus_friaufi:14.264026	Cambarus_brachydactylus:14.264026):1.652839	Cambarus_williami:15.916865):6.512540	(((Cambarus_batchi:14.718604	Cambarus_harti:14.718604):4.359067	((Cambarus_reflexus:8.719986
(((Cambaroides_japonicus:67.627714	((Cambaroides_schrenckii:22.898889	Cambaroides_dauricus:22.898889):22.788748	Cambaroides_similis:45.687637):21.940077):87.669903	((((Cambarus_aculabrum:17.897198	Cambarus_setosus:17.897198):6.447534	Cambarus_tartarus:24.344732):51.987342	(((Cambarus_miltus:30.468330	((Cambarus_deweesae:14.325607	Cambarus_acanthura:14.325607):8.491382	(Cambarus_diogenes:14.795440	Cambarus_ludovicianus:14.795440):8.021549):7.651342):29.983246	((Cambarus_speleocoopi:29.169451	((Cambarus_hamulatus:14.427689	(Cambarus_jonesi:12.326664	Cambarus_laconensis:12.326664):2.101025):4.766522	Cambarus_pecki:19.194211):9.975240):18.075190	((((((Cambarus_bouchardi:5.628532	(Cambarus_crinipes:2.926890	Cambarus_distans:2.926890):2.701642):2.952829	(Cambarus_tuckasegee:3.365007	Cambarus_obeyensis:3.365007):5.216355):9.870994	(Cambarus_unestami:14.285350	Cambarus_pristinus:14.285350):4.167005):14.163217	Cambarus_truncatus:32.615572):8.276181	((Cambarus_latimanus:35.735096	(Cambarus_maculatus:33.988972	((Cambarus_hobbsorum:23.005564	Cambarus_monongalensis:23.005564):7.111345	((Cambarus_longirostris:16.329163	((((Cambarus_bartonii_bartonii:6.305120	Cambarus_carinirostris:6.305120):1.276725	Cambarus_davidi:7.581845):3.814406	Cambarus_nerterius:11.396250):0.519033	((Cambarus_acuminatus:2.185807	Cambarus_reburrus:2.185807):7.900496	Cambarus_howardi:10.086303):1.828980):4.413880):11.234708	((Cambarus_chasmodactylus:14.249182	(Cambarus_cumberlandensis:12.311169	Cambarus_manningi:12.311169):1.938013):6.991044	((Cambarus_coosawattae:4.914484	(Cambarus_speciosus:2.825859	Cambarus_coosae:2.825859):2.088626):15.598450	(((Cambarus_robustus:15.734780	(Cambarus_longulus:10.981603	Cambarus_sciotensis:10.981603):4.753178):2.402582	(Cambarus_georgiae:15.730792	(Cambarus_parrishi:12.471964	Cambarus_hiwasseensis:12.471964):3.258828):2.406570):1.742273	((Cambarus_fasciatus:13.501558
(((Cambaroides_japonicus:60.231641	(Cambaroides_similis:48.727934	(Cambaroides_schrenckii:22.868698	Cambaroides_dauricus:22.868698):25.859236):11.503708):86.639654	(((Austropotamobius_torrentium_torrentium:120.000000	(Austropotamobius_pallipes:20.975270	((Austropotamobius_italicus_carsicus:10.041065	(Austropotamobius_italicus_carinthiacus:6.321112	Austropotamobius_italicus_italicus:6.321112):3.719954):1.033776	Austropotamobius_italicus_meridionalis:11.074842):9.900428):99.024730):11.049915	(Astacus_astacus:125.049901	Astacus_leptodactylus:125.049901):6.000014):5.839392	((((Cambarus_aculabrum:20.908087	Cambarus_tartarus:20.908087):0.496257	Cambarus_setosus:21.404344):43.860069	(((((Cambarellus_prolixus:5.758998	Cambarellus_chapalanus:5.758998):8.194520	(Cambarellus_montezumae:11.481914	(Cambarellus_occidentalis:8.681196	(Cambarellus_zempoalensis:3.861977	Cambarellus_patzcuarensis:3.861977):4.819220):2.800717):2.471605):30.704745	(((Cambarellus_blacki:3.767164	Cambarellus_lesliei:3.767164):9.847397	Cambarellus_schmitti:13.614561):7.306820	(Cambarellus_shufeldtii:16.243028	((Cambarellus_puer:13.494830	(Cambarellus_ninae:10.078567	Cambarellus_texanus:10.078567):3.416263):0.168060	Cambarellus_diminutus:13.662889):2.580139):4.678353):23.736883):16.954500	(((Barbicambarus_cornutus:21.571543	Barbicambarus_simmonsi:21.571543):31.467353	((Faxonius_alabamensis:38.107424	(((Faxonius_compressus:24.716896	Faxonius_rhoadesi:24.716896):0.060148	Faxonius_cooperi:24.777044):3.851615	Faxonius_pagei:28.628659):9.478765):13.781319	(((Creaserinus_caesius:21.418197	Creaserinus_gilpini:21.418197):22.431639	((Creaserinus_fodiens:32.807963	(Creaserinus_byersi:26.483656	Creaserinus_hortoni:26.483656):6.324307):5.731603	(Procambarus_hagenianus_hagenianus:38.479848	(Creaserinus_burrisi:34.314766	((Faxonius_mississippiensis:25.982107	((Faxonius_chickasawae:6.864748	(Faxonius_jonesi:5.754716	Faxonius_etnieri:5.754716):1.110032):2.292288	Faxonius_holti:9.157036):16.825071):6.542251	((Creaserinus_danielae:4.531456	Creaserinus_oryktes:4.531456):19.464914
(((((Pacifastacus_leniusculus_leniusculus:13.235717	(Pacifastacus_leniusculus_trowbridgii:9.869369	Pacifastacus_leniusculus_klamathensis:9.869369):3.366349):20.478617	((Pacifastacus_gambelii:9.851823	Pacifastacus_connectens:9.851823):8.356821	Pacifastacus_fortis:18.208644):15.505691):110.262141	((((((((Cambarus_hobbsorum:42.475159	(Cambarus_speleocoopi:29.932399	(Cambarus_jonesi:15.767038	((Cambarus_pecki:9.513605	Cambarus_laconensis:9.513605):3.547399	Cambarus_hamulatus:13.061005):2.706033):14.165362):12.542759):2.888346	((Cambarus_asperimanus:17.200199	Cambarus_dubius:17.200199):21.184333	Cambarus_cryptodytes:38.384532):6.978973):1.798032	(((Cambarus_truncatus:40.270901	((Cambarus_hubbsi:17.329434	(Cambarus_tenebrosus:6.194743	Cambarus_rusticiformis:6.194743):11.134692):13.821113	((((Orconectes_inermis_inermis:9.393843	Orconectes_stygocaneyi:9.393843):5.552831	Orconectes_pellucidus:14.946674):9.826345	(Orconectes_inermis_testii:17.882223	(Orconectes_packardi:15.205366	((Orconectes_incomptus:6.597951	Orconectes_barri:6.597951):4.676425	Orconectes_australis:11.274376):3.930990):2.676857):6.890795):5.771116	((Cambarus_pyronotus:19.047896	(Cambarus_obstipus:8.982342	(Cambarus_englishi:6.409481	Cambarus_striatus:6.409481):2.572861):10.065555):11.023013	(Cambarus_hubrichti:27.459937	((Cambarus_batchi:19.487894	Cambarus_graysoni:19.487894):5.592025	((Cambarus_strigosus:10.255227	Cambarus_reflexus:10.255227):13.455633	(((Cambarus_harti:19.189453	Cambarus_gentryi:19.189453):1.584797	(Cambarus_williami:13.140789	(Cambarus_friaufi:11.357919	Cambarus_brachydactylus:11.357919):1.782870):7.633461):0.018474	(Cambarus_cracens:12.826211	Cambarus_halli:12.826211):7.966514):2.918135):1.369059):2.380018):2.610972):0.473225):0.606413):9.120354):4.382161	((Cambarus_monongalensis:37.494806	((((((Cambarus_coosae:2.876960	Cambarus_speciosus:2.876960):0.501962	Cambarus_coosawattae:3.378922):19.395046	((Cambarus_cumberlandensis:20.876977	((Cambarus_longulus:8.401567	Cambarus_robustus:8.401567):11.099490
(((Cambaroides_japonicus:66.111550	(Cambaroides_similis:37.481190	(Cambaroides_dauricus:19.566447	Cambaroides_schrenckii:19.566447):17.914742):28.630360):88.171026	((((((((Faxonius_menae:40.661237	((Faxonius_acares:17.636746	Faxonius_spinosus:17.636746):21.435154	Faxonius_saxatilis:39.071900):1.589336):12.082996	((((((Faxonius_wrighti:0.120384	Faxonius_erichsonianus:0.120384):28.275039	(Faxonius_shoupi:17.426646	Faxonius_placidus:17.426646):10.968778):2.834225	(Faxonius_mirus:31.159681	(((Faxonius_validus:10.464577	Faxonius_burri:10.464577):9.139640	Faxonius_forceps:19.604217):8.024340	((Faxonius_stannardi:0.077326	Faxonius_illinoiensis:0.077326):22.201846	(((Faxonius_eupunctus:15.838139	(Faxonius_sanbornii:12.615222	Faxonius_putnami:12.615222):3.222917):1.208503	(Faxonius_durelli:10.848640	(Faxonius_cristavarius:10.762197	(Faxonius_rusticus:3.542212	(Faxonius_juvenilis:3.307494	Faxonius_jeffersoni:3.307494):0.234718):7.219985):0.086443):6.198002):1.270843	(((Faxonius_indianensis:9.072174	Faxonius_propinquus:9.072174):3.520083	(Faxonius_kentuckiensis:9.356916	(Faxonius_tricuspis:7.538292	(Faxonius_rafinesquei:4.251251	Faxonius_ronaldi:4.251251):3.287042):1.818624):3.235341):3.685381	(Faxonius_harrisonii:12.674313	((Faxonius_carolinensis:4.929661	Faxonius_virginiensis:4.929661):6.117033	(Faxonius_limosus:8.471729	Faxonius_obscurus:8.471729):2.574965):1.627620):3.603324):2.039848):3.961686):5.349386):3.531124):0.069967):4.431224	(((Faxonius_marchandi:22.036977	Faxonius_ozarkae:22.036977):4.405281	(Faxonius_neglectus_neglectus:20.307011	((Faxonius_leptogonopodus:1.780874	Faxonius_quadruncus:1.780874):10.077662	Faxonius_peruncus:11.858537):8.448475):6.135247):2.471517	((Faxonius_luteus:20.189048	(Faxonius_longidigitus:18.864336	Faxonius_medius:18.864336):1.324712):4.326838	(Faxonius_punctimanus:23.479286	((Faxonius_virilis:6.849897	Faxonius_quinebaugensis:6.849897):2.207191	(Faxonius_causeyi:4.501632
((((Cambaroides_similis:46.515296	(Cambaroides_dauricus:27.121135	Cambaroides_schrenckii:27.121135):19.394161):19.911900	Cambaroides_japonicus:66.427196):85.376799	((Astacus_leptodactylus:127.700093	(((((Austropotamobius_italicus_italicus:9.140475	Austropotamobius_italicus_carinthiacus:9.140475):10.705988	(Austropotamobius_italicus_carsicus:17.809762	Austropotamobius_italicus_meridionalis:17.809762):2.036701):21.232775	Austropotamobius_pallipes:41.079238):78.920762	Austropotamobius_torrentium_torrentium:120.000000):4.205832	Astacus_astacus:124.205832):3.494261):10.310826	(((Pacifastacus_gambelii:17.245384	(Pacifastacus_connectens:12.182728	Pacifastacus_fortis:12.182728):5.062656):21.180322	((Pacifastacus_leniusculus_trowbridgii:14.254149	Pacifastacus_leniusculus_klamathensis:14.254149):4.064401	Pacifastacus_leniusculus_leniusculus:18.318551):20.107155):88.741978	((((Procambarus_curdi:6.222495	Procambarus_kensleyi:6.222495):30.757164	(Procambarus_regiomontanus:33.620817	Procambarus_liberorum:33.620817):3.358842):0.086381	((Procambarus_ceruleus:20.918782	(Procambarus_tulanei:8.018473	((Procambarus_parasimulans:4.397358	Procambarus_regalis:4.397358):3.543067	Procambarus_steigmani:7.940425):0.078048):12.900309):2.906998	Procambarus_simulans:23.825781):13.240259):39.466104	(((Fallicambarus_wallsi:41.524363	(Fallicambarus_kountzeae:29.033501	(Fallicambarus_macneesei:12.066107	Fallicambarus_houstonensis:12.066107):16.967393):12.490862):11.739785	((Fallicambarus_dissitus:7.704872	Fallicambarus_petilicarpus:7.704872):31.777396	(Fallicambarus_devastator:36.244995	((Fallicambarus_strawni:26.819857	Procambarus_tenuis:26.819857):4.679274	(Fallicambarus_jeanae:26.754443	Fallicambarus_harpi:26.754443):4.744688):4.745864):3.237273):13.781880):18.942114	((((((Cambarellus_occidentalis:10.782707	((Cambarellus_patzcuarensis:2.204473	Cambarellus_zempoalensis:2.204473):6.691894	(Cambarellus_prolixus:2.909685	Cambarellus_chapalanus:2.909685):5.986682):1.886339):3.591409	Cambarellus_montezumae:14.374116):40.373990	((Cambarellus_shufeldtii:15.072238	(Cambarellus_diminutus:12.259546	(Cambarellus_texanus:8.382201	(Cambarellus_puer:5.569344	Cambarellus_ninae:5.569344):2.812857):3.877345):2.812691):5.274545
(((Cambaroides_japonicus:76.174806	(Cambaroides_similis:54.819830	(Cambaroides_schrenckii:29.905616	Cambaroides_dauricus:29.905616):24.914214):21.354977):89.012928	(((Pacifastacus_leniusculus_leniusculus:16.917146	(Pacifastacus_leniusculus_klamathensis:10.589558	Pacifastacus_leniusculus_trowbridgii:10.589558):6.327588):14.604674	(Pacifastacus_fortis:22.924716	(Pacifastacus_connectens:10.430931	Pacifastacus_gambelii:10.430931):12.493785):8.597104):114.531112	(((Astacus_leptodactylus:89.678150	Astacus_astacus:89.678150):40.799975	(Austropotamobius_torrentium_torrentium:120.000000	(Austropotamobius_pallipes:45.261994	(Austropotamobius_italicus_meridionalis:15.976151	(Austropotamobius_italicus_carsicus:13.291538	(Austropotamobius_italicus_italicus:5.303497	Austropotamobius_italicus_carinthiacus:5.303497):7.988040):2.684613):29.285844):74.738006):10.478126):9.903212	((Cambarus_tartarus:20.043684	(Cambarus_aculabrum:17.589589	Cambarus_setosus:17.589589):2.454095):54.966890	((((((((Cambarus_hobbsorum:16.198572	Cambarus_monongalensis:16.198572):15.894819	(((Cambarus_howardi:13.390014	((Cambarus_reburrus:1.781560	Cambarus_acuminatus:1.781560):10.039602	(Cambarus_nerterius:10.525040	((Cambarus_bartonii_bartonii:6.333014	Cambarus_carinirostris:6.333014):1.996728	Cambarus_davidi:8.329742):2.195299):1.296121):1.568853):1.733105	Cambarus_longirostris:15.123119):12.934547	(((Cambarus_coosae:5.870256	(Cambarus_coosawattae:2.223247	Cambarus_speciosus:2.223247):3.647008):16.844249	((((Cambarus_hiwasseensis:8.755523	Cambarus_parrishi:8.755523):8.932676	Cambarus_georgiae:17.688198):1.691509	(Cambarus_robustus:18.521065	(Cambarus_longulus:9.592557	Cambarus_sciotensis:9.592557):8.928508):0.858643):1.937602	((Cambarus_cumberlandensis:14.452697	Cambarus_girardianus:14.452697):3.590123	(Cambarus_fasciatus:14.032074	Cambarus_scotti:14.032074):4.010746):3.274490):1.397196):0.711015	(Cambarus_manningi:14.888962	Cambarus_chasmodactylus:14.888962):8.536558):4.632147):4.035725):5.340691	(Cambarus_maculatus:34.110391	Cambarus_latimanus:34.110391):3.323691):3.602140	((Cambarus_truncatus:34.993356	(((Cambarus_obstipus:7.795314
(((Cambaroides_japonicus:70.132576	((Cambaroides_dauricus:23.958828	Cambaroides_schrenckii:23.958828):17.412966	Cambaroides_similis:41.371794):28.760781):86.861067	((((Pacifastacus_leniusculus_leniusculus:18.439680	(Pacifastacus_leniusculus_klamathensis:10.933293	Pacifastacus_leniusculus_trowbridgii:10.933293):7.506387):13.444639	((Pacifastacus_fortis:12.889386	Pacifastacus_connectens:12.889386):4.501328	Pacifastacus_gambelii:17.390714):14.493605):104.678457	((Astacus_astacus:87.282014	Astacus_leptodactylus:87.282014):40.701586	(Austropotamobius_torrentium_torrentium:120.000000	(Austropotamobius_pallipes:29.148910	((Austropotamobius_italicus_carsicus:12.047313	(Austropotamobius_italicus_italicus:7.353763	Austropotamobius_italicus_carinthiacus:7.353763):4.693550):2.255858	Austropotamobius_italicus_meridionalis:14.303171):14.845738):90.851090):7.983600):8.579176):4.303183	(((Cambarus_tartarus:18.084838	(Cambarus_aculabrum:15.789724	Cambarus_setosus:15.789724):2.295115):47.816995	((((((Cambarus_hobbsorum:24.256775	Cambarus_monongalensis:24.256775):9.765423	((Cambarus_howardi:14.897220	(((Cambarus_davidi:6.128948	(Cambarus_bartonii_bartonii:4.385914	Cambarus_carinirostris:4.385914):1.743034):4.410726	((Cambarus_reburrus:0.052509	Cambarus_acuminatus:0.052509):10.421131	Cambarus_nerterius:10.473640):0.066034):1.408118	Cambarus_longirostris:11.947792):2.949428):14.580950	((Cambarus_parrishi:16.439436	Cambarus_hiwasseensis:16.439436):6.128817	(((((Cambarus_longulus:9.085221	Cambarus_sciotensis:9.085221):7.415261	Cambarus_robustus:16.500482):3.261373	((Cambarus_scotti:13.333945	Cambarus_fasciatus:13.333945):2.956020	(Cambarus_cumberlandensis:13.392068	Cambarus_girardianus:13.392068):2.897897):3.471889):1.524340	(Cambarus_manningi:17.007936	(Cambarus_chasmodactylus:12.072742	((Cambarus_coosae:2.102886	Cambarus_speciosus:2.102886):0.928786	Cambarus_coosawattae:3.031672):9.041070):4.935194):4.278259):0.377756	Cambarus_georgiae:21.663951):0.904302):6.909918):4.544028):5.914252	Cambarus_latimanus:39.936450):0.078322	Cambarus_maculatus:40.014772):8.447392	(((((((Cambarus_jonesi:13.959351	(Cambarus_hamulatus:11.702059
((((Cambaroides_similis:48.396320	(Cambaroides_schrenckii:27.152071	Cambaroides_dauricus:27.152071):21.244249):20.802067	Cambaroides_japonicus:69.198388):83.073244	((((Astacus_leptodactylus:125.599847	Astacus_astacus:125.599847):5.258762	(Austropotamobius_torrentium_torrentium:120.000000	(Austropotamobius_pallipes:33.551031	((Austropotamobius_italicus_carinthiacus:7.497880	Austropotamobius_italicus_italicus:7.497880):8.242963	(Austropotamobius_italicus_carsicus:12.097945	Austropotamobius_italicus_meridionalis:12.097945):3.642898):17.810188):86.448969):10.858609):4.685979	((Pacifastacus_leniusculus_klamathensis:17.955280	(Pacifastacus_leniusculus_trowbridgii:13.931076	Pacifastacus_leniusculus_leniusculus:13.931076):4.024204):13.352367	(Pacifastacus_fortis:21.389529	(Pacifastacus_gambelii:1.994079	Pacifastacus_connectens:1.994079):19.395451):9.918118):104.236941):5.241923	(((Cambarus_tartarus:23.718141	(Cambarus_setosus:17.051424	Cambarus_aculabrum:17.051424):6.666717):48.030548	(((((Procambarus_llamasi:21.630016	(Procambarus_cubensis_cubensis:16.891668	Procambarus_vazquezae:16.891668):4.738348):16.568592	(Distocambarus_devexus:19.661472	Distocambarus_carlsoni:19.661472):18.537136):16.368907	(((((Hobbseus_valleculus:17.214139	((Hobbseus_cristatus:0.557847	Hobbseus_attenuatus:0.557847):15.945518	(Hobbseus_yalobushensis:7.329131	(Hobbseus_prominens:4.781610	Hobbseus_petilus:4.781610):2.547521):9.174234):0.710774):9.892547	(Faxonella_clypeata:22.159579	Bouchardina_robisoni:22.159579):4.947107):8.747360	(Faxonella_creaseri:20.434296	Faxonella_blairi:20.434296):15.419749):5.954076	(Procambarus_bouvieri:34.207416	Procambarus_incilis:34.207416):7.600705):7.744991	(((((Procambarus_pygmaeus:21.576604	(Procambarus_geodytes:20.424668	(Procambarus_truculentus:15.779936	(Procambarus_caritus:15.323415	(Procambarus_talpoides:11.742885	Procambarus_advena:11.742885):3.580530):0.456521):4.644732):1.151935):12.959980	((Procambarus_pearsei:28.617819	((Procambarus_capillatus:19.851478	Procambarus_escambiensis:19.851478):8.690088	(Procambarus_barbatus:22.580313	(Procambarus_pubischelae_pubischelae:4.223545	Procambarus_pubischelae_deficiens:4.223545):18.356768):5.961253):0.076253):2.497595
(((((((((((Cambarus_howardi:9.959098	(((Cambarus_longirostris:7.071875	Cambarus_acuminatus:7.071875):0.109843	Cambarus_reburrus:7.181719):0.395290	(Cambarus_davidi:5.223493	Cambarus_nerterius:5.223493):2.353515):2.382090):2.887915	Cambarus_bartonii_bartonii:12.847013):2.553401	Cambarus_carinirostris:15.400414):19.411258	(Cambarus_sciotensis:24.706912	((((Cambarus_hiwasseensis:13.533049	Cambarus_parrishi:13.533049):6.544413	(Cambarus_georgiae:19.825498	((Cambarus_coosawattae:2.765086	(Cambarus_speciosus:1.901560	Cambarus_coosae:1.901560):0.863526):16.117177	((Cambarus_chasmodactylus:10.067707	Cambarus_manningi:10.067707):5.203725	Cambarus_cumberlandensis:15.271432):3.610831):0.943235):0.251964):1.758317	((Cambarus_fasciatus:13.066439	Cambarus_scotti:13.066439):2.472998	Cambarus_girardianus:15.539438):6.296341):0.928686	(Cambarus_longulus:12.842115	Cambarus_robustus:12.842115):9.922350):1.942447):10.104761):11.298796	((Cambarus_truncatus:39.628935	((Cambarus_dubius:13.004221	Cambarus_asperimanus:13.004221):23.901999	((Cambarus_pristinus:16.345887	Cambarus_unestami:16.345887):9.963031	(((Cambarus_distans:2.566173	Cambarus_crinipes:2.566173):2.690118	Cambarus_bouchardi:5.256291):4.642656	(Cambarus_tuckasegee:0.119747	Cambarus_obeyensis:0.119747):9.779200):16.409971):10.597302):2.722715):5.626184	((Orconectes_inermis_testii:38.926670	((Cambarus_pyronotus:21.406497	((Cambarus_striatus:5.266210	Cambarus_englishi:5.266210):2.573360	Cambarus_obstipus:7.839570):13.566927):12.514755	((((Cambarus_rusticiformis:5.035357	Cambarus_tenebrosus:5.035357):10.664426	Cambarus_hubbsi:15.699783):7.144730	((Orconectes_incomptus:14.694109	(Orconectes_australis:12.139600	Orconectes_barri:12.139600):2.554509):0.182511	Orconectes_packardi:14.876621):7.967893):6.634675	((Cambarus_graysoni:27.133308	((Cambarus_cracens:14.393540	Cambarus_halli:14.393540):11.303509	(((Cambarus_williami:17.734793	(Cambarus_friaufi:15.783246
((((((((Austropotamobius_italicus_carinthiacus:7.772378	Austropotamobius_italicus_italicus:7.772378):10.797141	(Austropotamobius_italicus_carsicus:11.613561	Austropotamobius_italicus_meridionalis:11.613561):6.955957):12.069613	Austropotamobius_pallipes:30.639131):89.360869	Austropotamobius_torrentium_torrentium:120.000000):13.925846	(Astacus_leptodactylus:83.992509	Astacus_astacus:83.992509):49.933338):9.315389	(((Pacifastacus_gambelii:16.614480	(Pacifastacus_connectens:8.929167	Pacifastacus_fortis:8.929167):7.685313):18.265920	(Pacifastacus_leniusculus_klamathensis:24.091148	(Pacifastacus_leniusculus_leniusculus:15.933207	Pacifastacus_leniusculus_trowbridgii:15.933207):8.157941):10.789252):98.880792	((((Cambarus_latimanus:48.412772	(((((Cambarus_speleocoopi:24.340890	(Cambarus_pecki:16.291720	((Cambarus_hamulatus:12.261584	Cambarus_laconensis:12.261584):2.705968	Cambarus_jonesi:14.967552):1.324168):8.049170):12.831289	Cambarus_cryptodytes:37.172179):7.512052	((((Cambarus_howardi:16.987168	(Cambarus_longirostris:13.073451	((Cambarus_acuminatus:2.072389	Cambarus_reburrus:2.072389):7.794269	((Cambarus_carinirostris:3.691415	(Cambarus_davidi:1.866219	Cambarus_bartonii_bartonii:1.866219):1.825196):6.124512	Cambarus_nerterius:9.815927):0.050731):3.206793):3.913717):12.187096	((((Cambarus_cumberlandensis:12.084460	Cambarus_manningi:12.084460):8.497362	(((Cambarus_scotti:15.383469	(Cambarus_girardianus:12.999032	Cambarus_fasciatus:12.999032):2.384437):3.625803	((Cambarus_coosawattae:2.429603	(Cambarus_speciosus:1.876093	Cambarus_coosae:1.876093):0.553509):15.383711	(Cambarus_georgiae:14.734226	Cambarus_robustus:14.734226):3.079087):1.195958):1.513454	(Cambarus_longulus:6.681691	Cambarus_sciotensis:6.681691):13.841035):0.059096):2.232899	(Cambarus_hiwasseensis:16.103476	Cambarus_parrishi:16.103476):6.711244):0.763938	Cambarus_chasmodactylus:23.578659):5.595605):2.589377	(Cambarus_hobbsorum:21.320729	Cambarus_monongalensis:21.320729):10.442912):9.246137	((Cambarus_pristinus:20.397030	(Cambarus_unestami:11.879101	(((Cambarus_crinipes:2.310492	(Cambarus_tuckasegee:0.920557
(((Cambaroides_japonicus:62.034051	(Cambaroides_similis:51.135807	(Cambaroides_dauricus:26.091983	Cambaroides_schrenckii:26.091983):25.043823):10.898245):92.936655	((((((((Faxonella_blairi:35.213873	((Hobbseus_valleculus:21.081779	((Hobbseus_attenuatus:0.072613	Hobbseus_cristatus:0.072613):18.770295	((Hobbseus_prominens:5.853361	Hobbseus_petilus:5.853361):4.596920	Hobbseus_yalobushensis:10.450281):8.392627):2.238871):7.552540	(Bouchardina_robisoni:19.832887	Faxonella_clypeata:19.832887):8.801432):6.579553):12.075578	(Procambarus_incilis:41.776900	Procambarus_bouvieri:41.776900):5.512551):0.094901	Faxonella_creaseri:47.384352):6.185502	((((Fallicambarus_wallsi:33.515630	((Fallicambarus_houstonensis:16.525467	Fallicambarus_macneesei:16.525467):9.718915	Fallicambarus_kountzeae:26.244382):7.271248):3.259528	((Fallicambarus_dissitus:5.786560	Fallicambarus_petilicarpus:5.786560):25.944797	((Fallicambarus_devastator:26.583880	Fallicambarus_strawni:26.583880):3.214352	((Fallicambarus_jeanae:22.968866	Fallicambarus_harpi:22.968866):2.761658	Procambarus_tenuis:25.730523):4.067708):1.933125):5.043801):6.362653	((((((Procambarus_tulanei:6.988722	Procambarus_steigmani:6.988722):12.325219	Procambarus_ceruleus:19.313941):3.787427	Procambarus_simulans:23.101368):5.412485	(Procambarus_liberorum:22.747660	Procambarus_regiomontanus:22.747660):5.766193):1.683657	(Procambarus_kensleyi:4.388159	Procambarus_curdi:4.388159):25.809351):4.453689	((Procambarus_parasimulans:8.138489	Procambarus_regalis:8.138489):26.442050	((Procambarus_nigrocinctus:12.311253	(Procambarus_clemmeri:8.586925	(((Procambarus_ouachitae:3.121592	Procambarus_vioscai_paynei:3.121592):3.572312	Procambarus_dupratzi:6.693904):0.072479	Procambarus_natchitochae:6.766383):1.820542):3.724329):15.972674	Procambarus_reimeri:28.283928):6.296611):0.070660):8.486612):5.112885	(((((((Procambarus_pubischelae_deficiens:3.152530	Procambarus_pubischelae_pubischelae:3.152530):18.055186	Procambarus_barbatus:21.207716):6.655467	(Procambarus_escambiensis:21.950058	Procambarus_capillatus:21.950058):5.913124):3.025225	((Procambarus_kilbyi:16.064711
((((((((Procambarus_incilis:48.355144	(Procambarus_bouvieri:41.329118	((Faxonella_creaseri:22.076152	Faxonella_blairi:22.076152):11.668395	((Faxonella_clypeata:22.405678	Bouchardina_robisoni:22.405678):6.130920	((Hobbseus_cristatus:0.074801	Hobbseus_attenuatus:0.074801):18.465502	(Hobbseus_valleculus:17.926666	((Hobbseus_yalobushensis:7.919792	Hobbseus_prominens:7.919792):0.415612	Hobbseus_petilus:8.335403):9.591263):0.613637):9.996295):5.207948):7.584571):7.026027):2.219041	((((Fallicambarus_wallsi:32.553071	((Fallicambarus_houstonensis:14.020875	Fallicambarus_macneesei:14.020875):8.208116	Fallicambarus_kountzeae:22.228991):10.324079):4.898581	((Fallicambarus_dissitus:5.880064	Fallicambarus_petilicarpus:5.880064):26.127896	((Fallicambarus_harpi:27.982717	Procambarus_tenuis:27.982717):1.416898	(Fallicambarus_strawni:29.304202	(Fallicambarus_devastator:24.085240	Fallicambarus_jeanae:24.085240):5.218962):0.095412):2.608346):5.443691):6.002212	((Procambarus_regiomontanus:24.410947	Procambarus_liberorum:24.410947):3.565988	((Procambarus_curdi:1.575734	Procambarus_kensleyi:1.575734):24.768156	((Procambarus_ceruleus:14.580064	Procambarus_simulans:14.580064):7.839680	((Procambarus_parasimulans:3.781603	Procambarus_regalis:3.781603):10.260277	(Procambarus_tulanei:10.009743	Procambarus_steigmani:10.009743):4.032136):8.377865):3.924145):1.633045):15.476928):4.569335	(((Procambarus_rogersi_expletus:18.197245	(Procambarus_rogersi_rogersi:9.445066	Procambarus_rogersi_campestris:9.445066):8.752179):4.276744	Procambarus_rogersi_ochlocknensis:22.473989):20.429415	(Procambarus_mancus:39.303958	((((Procambarus_latipleurum:25.779809	(Procambarus_kilbyi:17.299764	(Procambarus_econfinae:4.690198	Procambarus_apalachicolae:4.690198):12.609566):8.480045):8.545407	((((Procambarus_geodytes:16.633568	(((Procambarus_pygmaeus:12.563581	(Procambarus_advena:9.144605	Procambarus_talpoides:9.144605):3.418977):1.218374	Procambarus_caritus:13.781956):1.778121	Procambarus_truculentus:15.560077):1.073491):8.998762	Procambarus_capillatus:25.632330):2.787423	(Procambarus_escambiensis:26.541571
((((((Astacus_astacus:95.216652	Astacus_leptodactylus:95.216652):36.506376	(((Austropotamobius_italicus_meridionalis:26.615707	((Austropotamobius_italicus_italicus:6.234715	Austropotamobius_italicus_carsicus:6.234715):6.499396	Austropotamobius_italicus_carinthiacus:12.734111):13.881596):21.044475	Austropotamobius_pallipes:47.660182):72.339818	Austropotamobius_torrentium_torrentium:120.000000):11.723028):5.658275	(Pacifastacus_gambelii:24.882009	((((Pacifastacus_leniusculus_klamathensis:7.970609	Pacifastacus_leniusculus_trowbridgii:7.970609):3.007295	Pacifastacus_leniusculus_leniusculus:10.977904):6.300801	Pacifastacus_connectens:17.278705):3.634903	Pacifastacus_fortis:20.913608):3.968401):112.499294):7.941219	(((Cambarus_speleocoopi:22.743626	((Cambarus_laconensis:14.191458	(Cambarus_pecki:12.223930	Cambarus_hamulatus:12.223930):1.967529):2.967979	Cambarus_jonesi:17.159437):5.584189):25.343779	(((((Cambarus_dubius:14.797186	Cambarus_asperimanus:14.797186):16.051311	Cambarus_cryptodytes:30.848497):6.183301	(Cambarus_truncatus:31.883145	(Cambarus_pristinus:24.800487	(Cambarus_unestami:10.747433	(Cambarus_bouchardi:7.229617	((Cambarus_tuckasegee:0.082616	Cambarus_obeyensis:0.082616):5.241387	(Cambarus_distans:3.192083	Cambarus_crinipes:3.192083):2.131920):1.905614):3.517816):14.053054):7.082658):5.148653):3.943520	(((((Cambarus_hobbsorum:24.451110	Cambarus_manningi:24.451110):2.398267	(((Cambarus_coosae:4.203370	(Cambarus_speciosus:1.926151	Cambarus_coosawattae:1.926151):2.277219):16.718189	(((Cambarus_girardianus:13.916295	Cambarus_fasciatus:13.916295):3.399493	((Cambarus_hiwasseensis:9.807529	Cambarus_parrishi:9.807529):6.243380	(Cambarus_georgiae:14.537221	(Cambarus_longulus:4.993255	Cambarus_scotti:4.993255):9.543965):1.513688):1.264879):2.131474	(Cambarus_robustus:18.497732	Cambarus_sciotensis:18.497732):0.949530):1.474298):1.592482	(Cambarus_chasmodactylus:13.181782	Cambarus_cumberlandensis:13.181782):9.332259):4.335337):4.000171	(Cambarus_monongalensis:26.611004	(((Cambarus_davidi:3.713500	Cambarus_bartonii_bartonii:3.713500):3.779777	Cambarus_carinirostris:7.493277):6.850989
(((Cambaroides_japonicus:78.554168	(Cambaroides_similis:45.988801	(Cambaroides_schrenckii:28.874633	Cambaroides_dauricus:28.874633):17.114168):32.565368):84.652902	((((Pacifastacus_fortis:19.407505	(Pacifastacus_connectens:10.965552	Pacifastacus_gambelii:10.965552):8.441953):9.050459	(Pacifastacus_leniusculus_klamathensis:17.727101	(Pacifastacus_leniusculus_leniusculus:14.682268	Pacifastacus_leniusculus_trowbridgii:14.682268):3.044833):10.730862):111.118266	((Astacus_leptodactylus:102.620283	Astacus_astacus:102.620283):28.164192	((Austropotamobius_pallipes:37.285991	((Austropotamobius_italicus_carinthiacus:5.801672	Austropotamobius_italicus_italicus:5.801672):11.018617	(Austropotamobius_italicus_carsicus:13.359979	Austropotamobius_italicus_meridionalis:13.359979):3.460310):20.465703):82.714009	Austropotamobius_torrentium_torrentium:120.000000):10.784476):8.791754):6.466122	((((Procambarus_capillatus:43.094233	((((((Procambarus_kilbyi:12.807857	(Procambarus_apalachicolae:1.489941	Procambarus_econfinae:1.489941):11.317916):10.152505	Procambarus_latipleurum:22.960362):7.390616	(Procambarus_barbatus:21.015347	(Procambarus_pubischelae_deficiens:2.037996	Procambarus_pubischelae_pubischelae:2.037996):18.977351):9.335631):6.413152	(((((((Procambarus_gonopodcristatus:0.333894	(Procambarus_contrerasi:0.177168	(Procambarus_hortonhobbsi:0.110113	(Procambarus_riojai:0.055688	Procambarus_zihuateutlensis:0.055688):0.054425):0.067054):0.156726):3.398662	Procambarus_hidalgoensis:3.732555):20.297713	(Procambarus_paradoxus:23.967176	((Procambarus_cuetzalanae:15.378309	Procambarus_xochitlanae:15.378309):1.286592	Procambarus_hoffmani:16.664901):7.302275):0.063092):2.039780	((Procambarus_achilli:8.857256	(Procambarus_digueti:8.805981	Procambarus_erichsoni:8.805981):0.051275):10.378687	(Procambarus_tlapacoyanensis:7.429684	Procambarus_teziutlanensis:7.429684):11.806259):6.834105):6.118210	Procambarus_mancus:32.188258):2.195437	((Procambarus_strenthi:21.882770	Procambarus_roberti:21.882770):5.377939	Procambarus_shermani:27.260709):7.122987):0.046629	(((Procambarus_chacalli:0.056223	Procambarus_caballeroi:0.056223):20.578246	Procambarus_toltecae:20.634469):12.738101	(((Procambarus_acutissimus:26.911040	((Procambarus_pearsei:18.730822
(((Cambaroides_japonicus:70.985990	(Cambaroides_similis:49.808927	(Cambaroides_dauricus:25.486298	Cambaroides_schrenckii:25.486298):24.322629):21.177062):83.425285	((((Cambarus_tartarus:17.968742	(Cambarus_aculabrum:17.876841	Cambarus_setosus:17.876841):0.091901):51.283676	(((((Cambarus_latimanus:39.139390	((Cambarus_monongalensis:23.497783	Cambarus_hobbsorum:23.497783):8.107817	(Cambarus_manningi:27.438236	(((Cambarus_parrishi:13.272630	Cambarus_hiwasseensis:13.272630):10.469590	((Cambarus_coosawattae:2.255830	(Cambarus_coosae:1.086460	Cambarus_speciosus:1.086460):1.169370):20.698508	((((Cambarus_fasciatus:11.722403	Cambarus_scotti:11.722403):3.443603	Cambarus_girardianus:15.166006):4.161643	((Cambarus_longulus:12.914639	Cambarus_sciotensis:12.914639):5.970271	(Cambarus_georgiae:17.226681	(Cambarus_cumberlandensis:7.803306	Cambarus_chasmodactylus:7.803306):9.423376):1.658229):0.442738):1.442675	Cambarus_robustus:20.770324):2.184015):0.787882):2.059379	(Cambarus_longirostris:14.715902	(Cambarus_howardi:13.658172	((Cambarus_nerterius:9.756917	(Cambarus_carinirostris:6.412961	(Cambarus_bartonii_bartonii:5.569809	Cambarus_davidi:5.569809):0.843152):3.343956):1.283788	(Cambarus_acuminatus:1.053284	Cambarus_reburrus:1.053284):9.987420):2.617467):1.057730):11.085697):1.636637):4.167364):7.533790):1.881062	Cambarus_maculatus:41.020452):4.240113	(((Cambarus_pristinus:20.957287	(Cambarus_unestami:13.804640	(Cambarus_obeyensis:7.687112	((Cambarus_tuckasegee:2.828601	(Cambarus_distans:2.768208	Cambarus_crinipes:2.768208):0.060393):1.586737	Cambarus_bouchardi:4.415338):3.271773):6.117528):7.152648):21.035440	(((Cambarus_asperimanus:14.094554	Cambarus_dubius:14.094554):17.112902	Cambarus_cryptodytes:31.207456):7.164164	(Cambarus_speleocoopi:24.585882	(Cambarus_pecki:18.458386	(Cambarus_jonesi:15.014147	(Cambarus_hamulatus:12.504964	Cambarus_laconensis:12.504964):2.509183):3.444240):6.127496):13.785737):3.621108):0.050445	((Cambarus_truncatus:31.644314
(((Cambaroides_japonicus:72.525046	(Cambaroides_similis:42.046652	(Cambaroides_schrenckii:32.654040	Cambaroides_dauricus:32.654040):9.392612):30.478394):86.741602	(((((Austropotamobius_pallipes:28.359676	((Austropotamobius_italicus_italicus:10.713476	Austropotamobius_italicus_carinthiacus:10.713476):5.814046	(Austropotamobius_italicus_carsicus:11.550139	Austropotamobius_italicus_meridionalis:11.550139):4.977384):11.832153):91.640324	Austropotamobius_torrentium_torrentium:120.000000):9.313073	(Astacus_astacus:122.143493	Astacus_leptodactylus:122.143493):7.169580):8.820170	((Pacifastacus_fortis:19.919590	(Pacifastacus_connectens:9.256460	Pacifastacus_gambelii:9.256460):10.663130):12.219756	(Pacifastacus_leniusculus_trowbridgii:17.179009	(Pacifastacus_leniusculus_klamathensis:11.949311	Pacifastacus_leniusculus_leniusculus:11.949311):5.229698):14.960337):105.993897):4.522824	((Cambarus_aculabrum:16.897471	(Cambarus_setosus:15.346822	Cambarus_tartarus:15.346822):1.550649):59.646697	(((Cambarus_hobbsorum:27.615633	Cambarus_monongalensis:27.615633):28.715820	(((Cambarus_speleocoopi:30.564235	((Cambarus_hamulatus:12.836505	Cambarus_pecki:12.836505):2.016374	(Cambarus_jonesi:12.508689	Cambarus_laconensis:12.508689):2.344190):15.711356):14.718630	Cambarus_cryptodytes:45.282865):8.050117	(((Cambarus_maculatus:40.654149	(Cambarus_latimanus:37.239589	((Cambarus_manningi:25.493404	(((Cambarus_georgiae:19.475314	((Cambarus_hiwasseensis:11.784746	Cambarus_parrishi:11.784746):6.992623	((Cambarus_scotti:9.824984	Cambarus_fasciatus:9.824984):5.128661	Cambarus_girardianus:14.953645):3.823724):0.697945):2.778177	(Cambarus_longulus:19.506015	Cambarus_robustus:19.506015):2.747476):0.062081	((Cambarus_cumberlandensis:18.378504	(Cambarus_chasmodactylus:9.758340	Cambarus_sciotensis:9.758340):8.620164):1.662770	(Cambarus_coosae:3.163601	(Cambarus_speciosus:1.310431	Cambarus_coosawattae:1.310431):1.853170):16.877674):2.274298):3.177832):2.778737	(Cambarus_longirostris:15.800720	((Cambarus_nerterius:7.928169	(Cambarus_davidi:3.887822	(Cambarus_bartonii_bartonii:3.810139
(((((Pacifastacus_fortis:32.525327	(Pacifastacus_connectens:8.259423	Pacifastacus_gambelii:8.259423):24.265904):9.851176	(Pacifastacus_leniusculus_leniusculus:19.061324	(Pacifastacus_leniusculus_klamathensis:12.626486	Pacifastacus_leniusculus_trowbridgii:12.626486):6.434838):23.315179):97.536863	((Astacus_astacus:128.857666	(Astacus_leptodactylus:125.938828	(Austropotamobius_torrentium_torrentium:120.000000	(Austropotamobius_pallipes:43.169160	((Austropotamobius_italicus_carinthiacus:8.727897	Austropotamobius_italicus_italicus:8.727897):12.598653	(Austropotamobius_italicus_carsicus:11.994107	Austropotamobius_italicus_meridionalis:11.994107):9.332443):21.842611):76.830840):5.938828):2.918838):6.954530	((((((((Creaserinus_gilpini:15.038454	Creaserinus_caesius:15.038454):26.058373	((Creaserinus_byersi:30.956866	Creaserinus_burrisi:30.956866):0.073212	(Creaserinus_gordoni:23.703747	(Creaserinus_oryktes:3.161893	Creaserinus_danielae:3.161893):20.541854):7.326330):10.066749):7.253857	(Creaserinus_fodiens:40.341337	Procambarus_hagenianus_hagenianus:40.341337):8.009347):5.974295	((Creaserinus_hortoni:52.927729	((((Faxonius_immunis:40.978676	(((Faxonius_macrus:26.876334	Faxonius_nana:26.876334):4.499080	(Faxonius_difficilis:29.483375	(((Faxonius_placidus:19.447885	Faxonius_shoupi:19.447885):6.907939	(((Faxonius_wrighti:0.061006	Faxonius_erichsonianus:0.061006):23.526479	((Faxonius_eupunctus:15.434341	(Faxonius_cristavarius:12.992132	Faxonius_putnami:12.992132):2.442209):0.770216	(((Faxonius_stannardi:0.050033	Faxonius_illinoiensis:0.050033):14.645521	((Faxonius_kentuckiensis:8.280257	(Faxonius_tricuspis:7.631130	(Faxonius_rafinesquei:6.165219	Faxonius_ronaldi:6.165219):1.465912):0.649127):4.365665	(Faxonius_indianensis:8.319389	Faxonius_propinquus:8.319389):4.326533):2.049632):1.429851	((Faxonius_durelli:13.284262	(Faxonius_rusticus:11.390402	Faxonius_juvenilis:11.390402):1.893860):2.310734	((Faxonius_jeffersoni:12.474662	Faxonius_sanbornii:12.474662):1.141473	((Faxonius_limosus:8.748349	Faxonius_obscurus:8.748349):2.193548
((((((((((Orconectes_stygocaneyi:8.323668	Orconectes_inermis_inermis:8.323668):5.194432	Orconectes_pellucidus:13.518100):16.646478	((((Cambarus_strigosus:12.084669	Cambarus_reflexus:12.084669):11.679549	((Cambarus_cracens:14.763093	Cambarus_halli:14.763093):6.994400	(((Cambarus_hubrichti:18.322966	Cambarus_gentryi:18.322966):1.639311	Cambarus_harti:19.962277):1.768430	(Cambarus_williami:14.804262	(Cambarus_friaufi:11.991793	Cambarus_brachydactylus:11.991793):2.812469):6.926445):0.026786):2.006726):0.575872	(Cambarus_graysoni:22.301869	Cambarus_batchi:22.301869):2.038221):4.509234	((((Cambarus_rusticiformis:5.667951	Cambarus_tenebrosus:5.667951):8.228078	Cambarus_hubbsi:13.896030):11.383242	(Orconectes_packardi:17.005297	((Orconectes_incomptus:8.622177	Orconectes_barri:8.622177):2.236969	Orconectes_australis:10.859146):6.146151):8.273974):3.508196	Cambarus_truncatus:28.787467):0.061857):1.315254):3.583326	(Cambarus_pyronotus:18.126058	(Cambarus_englishi:9.224592	(Cambarus_striatus:7.768888	Cambarus_obstipus:7.768888):1.455704):8.901466):15.621846):6.840171	Orconectes_inermis_testii:40.588075):0.585276	((Cambarus_speleocoopi:27.342353	(Cambarus_pecki:16.910745	((Cambarus_jonesi:11.800845	Cambarus_laconensis:11.800845):2.136300	Cambarus_hamulatus:13.937145):2.973600):10.431609):12.259018	((Cambarus_pristinus:20.392294	(Cambarus_unestami:13.685406	(Cambarus_distans:4.070183	((Cambarus_bouchardi:1.899812	Cambarus_crinipes:1.899812):1.602261	(Cambarus_tuckasegee:0.048698	Cambarus_obeyensis:0.048698):3.453374):0.568111):9.615223):6.706887):16.056321	(Cambarus_cryptodytes:31.342083	(Cambarus_asperimanus:16.799775	Cambarus_dubius:16.799775):14.542308):5.106531):3.152758):1.571979):6.005974	((((Cambarus_chasmodactylus:27.558019	(Cambarus_manningi:25.750042	(((Cambarus_georgiae:20.569252	Cambarus_cumberlandensis:20.569252):0.092707	((Cambarus_sciotensis:19.280812	(Cambarus_longulus:9.205232	Cambarus_robustus:9.205232):10.075579):0.050606
(((Cambaroides_japonicus:73.440509	((Cambaroides_schrenckii:28.752077	Cambaroides_dauricus:28.752077):25.015991	Cambaroides_similis:53.768068):19.672441):84.139386	((((Procambarus_alleni:3.094729	Procambarus_milleri:3.094729):36.692028	(((Troglocambarus_maclanei:24.453278	((Procambarus_acherontis:12.407270	Procambarus_morrisi:12.407270):5.790034	(Procambarus_delicatus:11.916410	Procambarus_attiguus:11.916410):6.280894):6.255974):5.218072	((Procambarus_ancylus:16.253887	Procambarus_lepidodactylus:16.253887):3.476876	(Procambarus_hirsutus:14.594254	(Procambarus_epicyrtus:13.886634	((Procambarus_litosternum:0.945745	Procambarus_pubescens:0.945745):8.319901	Procambarus_lunzi:9.265647):4.620988):0.707620):5.136509):9.940587):4.047698	(Procambarus_fallax:24.757584	(((Procambarus_enoplosternum:10.453852	(Procambarus_braswelli:4.108560	Procambarus_chacei:4.108560):6.345292):2.357618	(Procambarus_pictus:7.392718	Procambarus_seminolae:7.392718):5.418752):6.642662	(Procambarus_leonensis:15.994944	((Procambarus_pycnogonopodus:12.519122	(Procambarus_pallidus:3.688370	(Procambarus_orcinus:0.646417	Procambarus_horsti:0.646417):3.041954):8.830752):0.088910	(Procambarus_franzi:8.217411	(Procambarus_lucifugus_lucifugus:1.760637	(Procambarus_lucifugus_alachua:0.774004	(Procambarus_leitheuseri:0.456817	Procambarus_erythrops:0.456817):0.317187):0.986634):6.456773):4.390621):3.386912):3.459188):5.303452):8.961463):6.067710):28.957103	(((((((Procambarus_versutus:32.157917	(Procambarus_nigrocinctus:16.223024	(Procambarus_ouachitae:13.915384	(Procambarus_vioscai_paynei:13.513478	(Procambarus_dupratzi:12.854305	(Procambarus_clemmeri:12.813357	Procambarus_natchitochae:12.813357):0.040949):0.659173):0.401905):2.307640):15.934893):8.476461	(Procambarus_toltecae:38.269232	Procambarus_blandingii:38.269232):2.365146):1.684670	(((Procambarus_raneyi:7.980094	Procambarus_gibbus:7.980094):0.984914	Procambarus_spiculifer:8.965008):16.354699	Procambarus_suttkusi:25.319707):16.999341):6.433950	((Procambarus_bivittatus:22.238989	Procambarus_evermanni:22.238989):6.940205	(Procambarus_clarkii:23.434662
(((Cambaroides_japonicus:58.409083	(Cambaroides_similis:44.555886	(Cambaroides_schrenckii:22.259720	Cambaroides_dauricus:22.259720):22.296166):13.853196):104.179363	((Pacifastacus_leniusculus_leniusculus:23.029910	(Pacifastacus_leniusculus_trowbridgii:21.613000	(Pacifastacus_leniusculus_klamathensis:19.606144	(Pacifastacus_fortis:15.004039	(Pacifastacus_connectens:8.722472	Pacifastacus_gambelii:8.722472):6.281566):4.602105):2.006856):1.416910):120.664806	(((Cambarus_setosus:20.634198	(Cambarus_aculabrum:17.641692	Cambarus_tartarus:17.641692):2.992506):56.095773	((((((Procambarus_incilis:49.964719	(((Procambarus_regiomontanus:22.930100	(((Procambarus_simulans:17.392147	(((Procambarus_parasimulans:13.403634	(Procambarus_tulanei:7.087134	Procambarus_steigmani:7.087134):6.316500):0.029621	Procambarus_regalis:13.433255):0.107820	Procambarus_liberorum:13.541075):3.851072):3.592784	(Procambarus_curdi:9.060903	Procambarus_kensleyi:9.060903):11.924028):1.880711	Procambarus_ceruleus:22.865642):0.064458):20.026708	(((((Fallicambarus_dissitus:3.456505	Fallicambarus_petilicarpus:3.456505):26.448915	(Procambarus_tenuis:25.647668	(Fallicambarus_harpi:23.446428	Fallicambarus_jeanae:23.446428):2.201240):4.257753):2.716350	Fallicambarus_strawni:32.621771):1.928716	Fallicambarus_devastator:34.550487):2.414854	((Fallicambarus_kountzeae:23.293282	(Fallicambarus_houstonensis:13.688091	Fallicambarus_macneesei:13.688091):9.605191):10.337356	Fallicambarus_wallsi:33.630639):3.334702):5.991468):2.784193	((((Procambarus_advena:13.095801	(Procambarus_caritus:11.916660	Procambarus_truculentus:11.916660):1.179141):4.340352	(Procambarus_geodytes:16.514271	Procambarus_talpoides:16.514271):0.921882):4.454230	Procambarus_pygmaeus:21.890383):16.494362	((Procambarus_rogersi_ochlocknensis:22.176543	(Procambarus_rogersi_expletus:14.623875	(Procambarus_rogersi_campestris:8.353406	Procambarus_rogersi_rogersi:8.353406):6.270469):7.552668):13.782796	((((Procambarus_escambiensis:24.467663	(Procambarus_hubbelli:21.057089	Procambarus_rathbunae:21.057089):3.410574):3.029010	((Procambarus_capillatus:23.055092	(Procambarus_barbatus:17.764409
(((Cambaroides_japonicus:76.521888	(Cambaroides_similis:50.996808	(Cambaroides_dauricus:29.997819	Cambaroides_schrenckii:29.997819):20.998989):25.525080):83.701350	((((((Cambarus_miltus:34.827272	((Cambarus_diogenes:16.606340	Cambarus_ludovicianus:16.606340):11.345732	(Cambarus_acanthura:9.515243	Cambarus_deweesae:9.515243):18.436829):6.875200):26.769185	(((Creaserinus_burrisi:37.734152	(((Creaserinus_danielae:2.962502	Creaserinus_oryktes:2.962502):22.944430	Creaserinus_gordoni:25.906932):11.549186	Creaserinus_byersi:37.456118):0.278033):10.204976	(((Faxonius_mississippiensis:26.969522	((Faxonius_holti:7.254763	(Faxonius_chickasawae:5.660108	Faxonius_etnieri:5.660108):1.594654):4.820713	Faxonius_jonesi:12.075476):14.894046):16.143500	(Creaserinus_gilpini:14.623492	Creaserinus_caesius:14.623492):28.489530):2.104569	((Procambarus_hagenianus_hagenianus:25.901135	Creaserinus_fodiens:25.901135):7.893135	Creaserinus_hortoni:33.794270):11.423321):2.721537):7.198809	((Faxonius_lancifer:49.767301	(Barbicambarus_simmonsi:18.865647	Barbicambarus_cornutus:18.865647):30.901655):4.485639	(((Faxonius_immunis:41.765043	(Faxonius_menae:26.448140	(Faxonius_saxatilis:22.247388	Faxonius_acares:22.247388):4.200752):15.316903):5.999289	((((Faxonius_punctimanus:17.970532	((Faxonius_quinebaugensis:9.620108	((Faxonius_causeyi:2.769421	Faxonius_deanae:2.769421):4.832145	Faxonius_nais:7.601566):2.018542):2.639743	Faxonius_virilis:12.259851):5.710680):4.052028	((Faxonius_medius:16.324799	Faxonius_luteus:16.324799):5.619751	Faxonius_longidigitus:21.944551):0.078009):11.432768	(((Faxonius_leptogonopodus:4.308950	Faxonius_quadruncus:4.308950):11.241165	(Faxonius_peruncus:12.965398	Faxonius_ozarkae:12.965398):2.584717):10.580175	(Faxonius_neglectus_neglectus:22.720147	Faxonius_marchandi:22.720147):3.410144):7.325037):4.713949	(((Faxonius_cristavarius:18.304685	Faxonius_putnami:18.304685):2.631257	(((Faxonius_sanbornii:10.180366	((Faxonius_rusticus:3.198771
(((Cambaroides_japonicus:66.302214	(Cambaroides_similis:48.081606	(Cambaroides_schrenckii:18.536468	Cambaroides_dauricus:18.536468):29.545137):18.220609):87.336777	(((Astacus_leptodactylus:92.973750	Astacus_astacus:92.973750):40.076653	((((Austropotamobius_italicus_italicus:8.769214	Austropotamobius_italicus_carinthiacus:8.769214):7.931834	(Austropotamobius_italicus_carsicus:13.986878	Austropotamobius_italicus_meridionalis:13.986878):2.714169):11.576126	Austropotamobius_pallipes:28.277174):91.722826	Austropotamobius_torrentium_torrentium:120.000000):13.050403):8.607750	(((((((((Procambarus_riojai:5.043032	Procambarus_gonopodcristatus:5.043032):0.500479	Procambarus_hortonhobbsi:5.543512):0.303351	Procambarus_contrerasi:5.846863):0.160798	Procambarus_hidalgoensis:6.007661):0.096897	Procambarus_zihuateutlensis:6.104557):31.379627	(Procambarus_hoffmani:28.204521	(Procambarus_xochitlanae:23.052223	(Procambarus_paradoxus:18.783845	Procambarus_cuetzalanae:18.783845):4.268378):5.152298):9.279663):9.020524	((Procambarus_teziutlanensis:15.358092	Procambarus_tlapacoyanensis:15.358092):20.208173	((Procambarus_erichsoni:17.755417	Procambarus_achilli:17.755417):0.103114	Procambarus_digueti:17.858530):17.707735):10.938443):25.680213	((((((Procambarus_liberorum:20.927167	((Procambarus_regalis:8.899293	Procambarus_parasimulans:8.899293):6.650559	(Procambarus_tulanei:8.610209	Procambarus_steigmani:8.610209):6.939642):5.377315):1.846335	(Procambarus_regiomontanus:20.677150	(Procambarus_kensleyi:1.725068	Procambarus_curdi:1.725068):18.952082):2.096351):1.883638	(Procambarus_simulans:24.553546	Procambarus_ceruleus:24.553546):0.103593):25.263697	((Fallicambarus_wallsi:30.410562	(Fallicambarus_kountzeae:23.906734	(Fallicambarus_houstonensis:9.447555	Fallicambarus_macneesei:9.447555):14.459178):6.503828):8.137793	((Fallicambarus_strawni:30.709885	Procambarus_tenuis:30.709885):3.846527	(((Fallicambarus_harpi:23.520919	Fallicambarus_jeanae:23.520919):5.172239	(Fallicambarus_petilicarpus:5.516190	Fallicambarus_dissitus:5.516190):23.176967):5.775707	Fallicambarus_devastator:34.468865):0.087546):3.991944):11.372481):10.953269	((Distocambarus_carlsoni:29.395527	Distocambarus_devexus:29.395527):17.284466
(((((Astacus_astacus:131.136363	(((Austropotamobius_pallipes:27.758539	((Austropotamobius_italicus_meridionalis:9.671842	(Austropotamobius_italicus_italicus:4.322386	Austropotamobius_italicus_carinthiacus:4.322386):5.349457):2.387896	Austropotamobius_italicus_carsicus:12.059738):15.698800):92.241461	Austropotamobius_torrentium_torrentium:120.000000):6.913093	Astacus_leptodactylus:126.913093):4.223270):8.652937	((((Pacifastacus_fortis:15.746799	(Pacifastacus_gambelii:7.877689	Pacifastacus_connectens:7.877689):7.869110):4.999644	Pacifastacus_leniusculus_klamathensis:20.746443):5.620997	Pacifastacus_leniusculus_trowbridgii:26.367440):2.505315	Pacifastacus_leniusculus_leniusculus:28.872755):110.916545):5.928196	(((((((Cambarus_hubbsi:25.865019	(Cambarus_tenebrosus:4.384610	Cambarus_rusticiformis:4.384610):21.480409):3.333671	((((Cambarus_batchi:18.651749	Cambarus_graysoni:18.651749):5.748739	((Cambarus_cracens:16.168716	Cambarus_halli:16.168716):6.393289	((Cambarus_williami:14.153532	(Cambarus_brachydactylus:11.442198	Cambarus_friaufi:11.442198):2.711334):7.098934	((Cambarus_strigosus:6.701059	Cambarus_reflexus:6.701059):10.933365	(Cambarus_harti:16.681976	Cambarus_gentryi:16.681976):0.952449):3.618041):1.309540):1.838482):2.747085	(((((Orconectes_inermis_inermis:5.703785	Orconectes_stygocaneyi:5.703785):4.740907	Orconectes_pellucidus:10.444692):12.274110	Cambarus_truncatus:22.718801):0.095087	(Orconectes_inermis_testii:17.890811	(Orconectes_packardi:14.506199	((Orconectes_barri:7.012916	Orconectes_australis:7.012916):1.992343	Orconectes_incomptus:9.005258):5.500940):3.384612):4.923077):2.717566	(Cambarus_pyronotus:15.240858	(Cambarus_obstipus:5.317237	(Cambarus_striatus:3.726893	Cambarus_englishi:3.726893):1.590344):9.923622):10.290596):1.616118):1.221105	Cambarus_hubrichti:28.368677):0.830013):11.870575	(((Cambarus_dubius:20.984914	Cambarus_asperimanus:20.984914):13.728684	Cambarus_cryptodytes:34.713598):3.279688	(((Cambarus_hamulatus:15.037512	(Cambarus_jonesi:14.982441	(Cambarus_laconensis:10.933929	Cambarus_pecki:10.933929):4.048512):0.055071):7.203545	Cambarus_speleocoopi:22.241057):14.391366
(((((Cambaroides_dauricus:24.628745	Cambaroides_schrenckii:24.628745):34.261190	Cambaroides_japonicus:58.889935):0.111975	Cambaroides_similis:59.001910):100.930667	(((((Pacifastacus_connectens:4.057173	Pacifastacus_gambelii:4.057173):12.077348	Pacifastacus_fortis:16.134521):13.719298	(Pacifastacus_leniusculus_leniusculus:19.451834	(Pacifastacus_leniusculus_klamathensis:9.937224	Pacifastacus_leniusculus_trowbridgii:9.937224):9.514610):10.401985):110.975578	((Astacus_leptodactylus:95.915395	Astacus_astacus:95.915395):36.523257	(Austropotamobius_torrentium_torrentium:120.000000	(Austropotamobius_pallipes:53.174474	(Austropotamobius_italicus_carsicus:18.637832	(Austropotamobius_italicus_meridionalis:18.531720	(Austropotamobius_italicus_carinthiacus:11.501578	Austropotamobius_italicus_italicus:11.501578):7.030142):0.106112):34.536642):66.825526):12.438652):8.390745):6.798770	(((Procambarus_bouvieri:47.311595	Procambarus_incilis:47.311595):20.571958	((((((((Procambarus_luxus:22.100014	(((Procambarus_strenthi:13.281168	Procambarus_acutus:13.281168):3.273183	((Faxonius_hylas:14.442838	Procambarus_zonangulus:14.442838):0.777283	(Procambarus_geminus:11.029605	(Procambarus_clemmeri:9.562829	Procambarus_reimeri:9.562829):1.466776):4.190516):1.334230):4.203443	Procambarus_nueces:20.757794):1.342220):5.528248	Procambarus_acutissimus:27.628262):6.210336	(((Procambarus_rogersi_ochlocknensis:17.800280	Procambarus_rogersi_expletus:17.800280):0.735111	(Procambarus_rogersi_rogersi:8.335872	Procambarus_rogersi_campestris:8.335872):10.199520):14.242453	((((Procambarus_rathbunae:16.366076	Procambarus_hubbelli:16.366076):8.005877	(Procambarus_pygmaeus:18.269227	(((Procambarus_truculentus:11.843735	(Procambarus_caritus:10.489740	Procambarus_advena:10.489740):1.353995):2.117297	Procambarus_geodytes:13.961032):1.829751	Procambarus_talpoides:15.790783):2.478444):6.102727):4.954293	((Procambarus_capillatus:24.929411	Procambarus_escambiensis:24.929411):3.770683	((Procambarus_barbatus:18.457117	(Procambarus_pubischelae_deficiens:2.992240	Procambarus_pubischelae_pubischelae:2.992240):15.464877):6.171573	((Procambarus_econfinae:4.133741	Procambarus_apalachicolae:4.133741):12.627984	Procambarus_latipleurum:16.761724):7.866966):4.071404):0.626151):3.399672
(((Cambaroides_similis:55.558431	((Cambaroides_schrenckii:23.300777	Cambaroides_dauricus:23.300777):25.334453	Cambaroides_japonicus:48.635230):6.923202):101.769955	(((Pacifastacus_fortis:32.274799	(Pacifastacus_connectens:17.423217	((Pacifastacus_leniusculus_klamathensis:8.397735	(Pacifastacus_leniusculus_leniusculus:7.261924	Pacifastacus_leniusculus_trowbridgii:7.261924):1.135811):3.919332	Pacifastacus_gambelii:12.317066):5.106151):14.851582):105.766964	(((((Austropotamobius_italicus_meridionalis:13.312748	Austropotamobius_italicus_carsicus:13.312748):4.402149	(Austropotamobius_italicus_italicus:8.962018	Austropotamobius_italicus_carinthiacus:8.962018):8.752878):12.278976	Austropotamobius_pallipes:29.993872):90.006128	Austropotamobius_torrentium_torrentium:120.000000):10.357522	(Astacus_astacus:129.447317	Astacus_leptodactylus:129.447317):0.910205):7.684241):3.702553	((((Cambarus_setosus:16.553717	Cambarus_tartarus:16.553717):0.084728	Cambarus_aculabrum:16.638445):56.198523	((((Cambarus_jonesi:20.463425	(Cambarus_laconensis:18.257373	(Cambarus_hamulatus:16.092949	Cambarus_pecki:16.092949):2.164424):2.206052):16.124516	Cambarus_speleocoopi:36.587941):21.004317	((((Cambarus_monongalensis:37.210207	(Cambarus_hobbsorum:33.461851	((Cambarus_longirostris:15.130051	(((((Cambarus_carinirostris:2.289725	Cambarus_bartonii_bartonii:2.289725):2.469610	Cambarus_davidi:4.759336):2.299050	Cambarus_nerterius:7.058385):3.630017	(Cambarus_reburrus:0.063601	Cambarus_acuminatus:0.063601):10.624801):2.067737	Cambarus_howardi:12.756139):2.373912):14.970950	(Cambarus_parrishi:25.864806	(((((Cambarus_chasmodactylus:21.707805	(Cambarus_scotti:17.592607	(Cambarus_longulus:7.547142	Cambarus_sciotensis:7.547142):10.045464):4.115198):0.033979	(Cambarus_hiwasseensis:19.652076	(Cambarus_girardianus:17.059312	(Cambarus_cumberlandensis:3.635539	Cambarus_manningi:3.635539):13.423773):2.592764):2.089707):0.585783	Cambarus_fasciatus:22.327567):0.367432	Cambarus_robustus:22.694999):0.872594	((Cambarus_coosae:3.103881	(Cambarus_coosawattae:2.895547	Cambarus_speciosus:2.895547):0.208335):19.058146
(((Cambaroides_japonicus:73.107392	((Cambaroides_dauricus:22.290387	Cambaroides_schrenckii:22.290387):22.239839	Cambaroides_similis:44.530226):28.577166):90.198941	(((Pacifastacus_leniusculus_leniusculus:24.268433	((Pacifastacus_leniusculus_klamathensis:19.059855	((Pacifastacus_connectens:3.173297	Pacifastacus_gambelii:3.173297):9.424335	Pacifastacus_fortis:12.597631):6.462223):3.683963	Pacifastacus_leniusculus_trowbridgii:22.743818):1.524615):113.617680	(Astacus_leptodactylus:128.628972	(Astacus_astacus:126.913184	(Austropotamobius_torrentium_torrentium:120.000000	(Austropotamobius_pallipes:28.624323	((Austropotamobius_italicus_carinthiacus:9.027072	Austropotamobius_italicus_italicus:9.027072):11.477944	(Austropotamobius_italicus_meridionalis:13.966692	Austropotamobius_italicus_carsicus:13.966692):6.538324):8.119307):91.375677):6.913184):1.715788):9.257141):6.749880	((((Cambarus_latimanus:41.681521	Cambarus_maculatus:41.681521):3.978233	(Cambarus_monongalensis:37.319567	(((Cambarus_howardi:16.475479	((((Cambarus_davidi:8.278316	(Cambarus_carinirostris:6.310718	Cambarus_bartonii_bartonii:6.310718):1.967597):0.637385	Cambarus_nerterius:8.915700):2.025619	Cambarus_reburrus:10.941320):3.974520	(Cambarus_acuminatus:5.164956	Cambarus_longirostris:5.164956):9.750884):1.559639):14.945012	(((Cambarus_girardianus:19.635922	(Cambarus_fasciatus:13.490757	Cambarus_scotti:13.490757):6.145166):3.741448	((Cambarus_coosawattae:2.948637	(Cambarus_speciosus:1.081587	Cambarus_coosae:1.081587):1.867050):19.934306	((Cambarus_robustus:20.117365	(Cambarus_longulus:15.538234	Cambarus_sciotensis:15.538234):4.579131):0.915458	(((Cambarus_chasmodactylus:14.810304	Cambarus_cumberlandensis:14.810304):3.567248	(Cambarus_hiwasseensis:13.592675	Cambarus_parrishi:13.592675):4.784877):1.455397	Cambarus_georgiae:19.832949):1.199873):1.850121):0.494428):1.676968	Cambarus_manningi:25.054339):6.366152):4.403134	Cambarus_hobbsorum:35.823625):1.495942):8.340187):5.881321	((((Cambarus_dubius:19.367994	Cambarus_asperimanus:19.367994):22.056465	((Cambarus_speleocoopi:29.438172	(Cambarus_pecki:20.752781	((Cambarus_laconensis:13.661650
(((((Cambarus_tartarus:17.253199	Cambarus_aculabrum:17.253199):2.545535	Cambarus_setosus:19.798734):50.919108	(((((((Hobbseus_cristatus:0.283882	Hobbseus_attenuatus:0.283882):16.846811	((Hobbseus_yalobushensis:7.810404	(Hobbseus_petilus:4.586661	Hobbseus_prominens:4.586661):3.223743):7.977562	Hobbseus_valleculus:15.787966):1.342728):6.687037	Faxonella_blairi:23.817731):5.922580	((Faxonella_creaseri:18.456846	Bouchardina_robisoni:18.456846):2.035504	Faxonella_clypeata:20.492350):9.247961):19.852449	((Procambarus_bouvieri:39.422205	Procambarus_incilis:39.422205):8.763574	((((((((((Procambarus_clarkii:28.955473	(((Procambarus_roberti:26.606827	((Procambarus_toltecae:22.141154	((Procambarus_digueti:8.665434	(Procambarus_achilli:7.235972	Procambarus_erichsoni:7.235972):1.429462):8.473038	(Procambarus_tlapacoyanensis:9.364457	Procambarus_teziutlanensis:9.364457):7.774015):5.002682):4.417836	Procambarus_evermanni:26.558990):0.047837):0.660059	Procambarus_youngi:27.266886):1.436996	((Procambarus_versutus:24.881960	(((Procambarus_gibbus:9.742859	Procambarus_raneyi:9.742859):3.446425	Procambarus_spiculifer:13.189284):7.321613	Procambarus_suttkusi:20.510897):4.371063):1.605849	(Procambarus_nigrocinctus:15.756052	(Procambarus_ouachitae:14.821558	(Procambarus_clemmeri:14.594078	(Procambarus_dupratzi:14.494859	(Procambarus_vioscai_paynei:14.277919	Procambarus_natchitochae:14.277919):0.216940):0.099218):0.227481):0.934494):10.731757):2.216073):0.251591):0.383682	Procambarus_hayi:29.339155):0.034600	((Procambarus_alleni:4.093205	Procambarus_milleri:4.093205):20.138311	((Procambarus_fallax:18.457246	(Procambarus_pycnogonopodus:15.696877	(Procambarus_leonensis:13.896249	((Procambarus_franzi:8.352164	((Procambarus_lucifugus_alachua:0.542925	(Procambarus_erythrops:0.460951	Procambarus_leitheuseri:0.460951):0.081975):3.641243	Procambarus_lucifugus_lucifugus:4.184169):4.167995):3.986849	(Procambarus_pallidus:2.722131	(Procambarus_horsti:0.391520	Procambarus_orcinus:0.391520):2.330612):9.616881):1.557236):1.800628):2.760369):5.714265
(((Cambaroides_japonicus:52.402433	(Cambaroides_similis:49.663487	(Cambaroides_schrenckii:30.090708	Cambaroides_dauricus:30.090708):19.572779):2.738946):98.764946	((((((((Cambarus_ludovicianus:21.394365	Cambarus_diogenes:21.394365):5.357514	(Cambarus_miltus:22.039803	(Cambarus_deweesae:9.410625	Cambarus_acanthura:9.410625):12.629178):4.712076):32.888197	(((((Cambarus_howardi:16.301275	((Cambarus_nerterius:10.910380	((Cambarus_bartonii_bartonii:6.613777	Cambarus_carinirostris:6.613777):1.723097	Cambarus_davidi:8.336874):2.573506):0.079419	(Cambarus_longirostris:9.467191	(Cambarus_acuminatus:0.684403	Cambarus_reburrus:0.684403):8.782787):1.522608):5.311476):12.738619	((Cambarus_parrishi:23.366014	(((Cambarus_chasmodactylus:13.456241	Cambarus_sciotensis:13.456241):8.402983	(Cambarus_scotti:13.868142	(Cambarus_girardianus:13.252992	Cambarus_fasciatus:13.252992):0.615150):7.991082):0.054961	((Cambarus_georgiae:17.617758	(Cambarus_longulus:14.116710	Cambarus_robustus:14.116710):3.501048):2.543892	(Cambarus_cumberlandensis:18.674399	(Cambarus_hiwasseensis:15.903586	(Cambarus_coosae:3.484930	(Cambarus_coosawattae:2.062421	Cambarus_speciosus:2.062421):1.422509):12.418656):2.770813):1.487252):1.752534):1.451830):2.185990	Cambarus_manningi:25.552004):3.487889):4.104000	(Cambarus_monongalensis:24.973914	Cambarus_hobbsorum:24.973914):8.169979):6.697722	(Cambarus_latimanus:36.910218	Cambarus_maculatus:36.910218):2.931397):6.057727	((Orconectes_inermis_testii:41.910335	((Cambarus_pecki:14.366845	(Cambarus_hamulatus:11.370027	(Cambarus_jonesi:9.861762	Cambarus_laconensis:9.861762):1.508265):2.996818):9.472983	Cambarus_speleocoopi:23.839828):18.070507):0.275833	(((Cambarus_pristinus:20.640997	(((Cambarus_bouchardi:5.537174	(Cambarus_distans:3.420021	Cambarus_crinipes:3.420021):2.117153):1.535500	(Cambarus_tuckasegee:2.339734	Cambarus_obeyensis:2.339734):4.732940):6.536938	Cambarus_unestami:13.609612):7.031385):17.723316	(Cambarus_cryptodytes:33.694235
(((Cambaroides_japonicus:79.836796	((Cambaroides_schrenckii:25.740576	Cambaroides_dauricus:25.740576):26.779138	Cambaroides_similis:52.519714):27.317082):79.928487	(((Pacifastacus_fortis:26.917799	(Pacifastacus_connectens:4.072165	Pacifastacus_gambelii:4.072165):22.845634):10.233043	((Pacifastacus_leniusculus_trowbridgii:13.546976	Pacifastacus_leniusculus_klamathensis:13.546976):5.378281	Pacifastacus_leniusculus_leniusculus:18.925257):18.225585):103.333293	((((Austropotamobius_italicus_meridionalis:16.904950	((Austropotamobius_italicus_carsicus:9.685888	Austropotamobius_pallipes:9.685888):7.127813	(Austropotamobius_italicus_italicus:7.147210	Austropotamobius_italicus_carinthiacus:7.147210):9.666491):0.091249):103.095050	Austropotamobius_torrentium_torrentium:120.000000):8.061794	(Astacus_astacus:123.690827	Astacus_leptodactylus:123.690827):4.370967):6.995652	((((((((Procambarus_rogersi_ochlocknensis:28.896871	((Procambarus_rogersi_rogersi:8.112428	Procambarus_rogersi_campestris:8.112428):7.217381	Procambarus_rogersi_expletus:15.329809):13.567062):10.629684	((Procambarus_pearsei:25.269633	Procambarus_mancus:25.269633):11.870793	((Procambarus_shermani:35.718931	((((((Troglocambarus_maclanei:18.747121	(Procambarus_delicatus:12.333736	Procambarus_attiguus:12.333736):6.413385):0.670266	(Procambarus_morrisi:14.235752	Procambarus_acherontis:14.235752):5.181635):7.975634	(((Procambarus_leonensis:16.702439	(Procambarus_fallax:15.686701	(Procambarus_pycnogonopodus:13.259015	((Procambarus_franzi:9.009801	(Procambarus_lucifugus_lucifugus:2.020932	((Procambarus_erythrops:0.143204	Procambarus_leitheuseri:0.143204):0.269141	Procambarus_lucifugus_alachua:0.412345):1.608586):6.988870):2.512590	(Procambarus_pallidus:1.747596	(Procambarus_horsti:0.067914	Procambarus_orcinus:0.067914):1.679682):9.774795):1.736624):2.427686):1.015738):4.280939	((Procambarus_alleni:3.008026	Procambarus_milleri:3.008026):17.913338	(Procambarus_seminolae:10.169671	(Procambarus_pictus:8.786395	(Procambarus_enoplosternum:3.853479	(Procambarus_braswelli:0.630250	Procambarus_chacei:0.630250):3.223229):4.932916):1.383275):10.751694):0.062014):4.543306	((Procambarus_hirsutus:12.924860	(Procambarus_ancylus:12.825916
(((Cambaroides_japonicus:75.526465	(Cambaroides_similis:43.208757	(Cambaroides_schrenckii:29.512165	Cambaroides_dauricus:29.512165):13.696592):32.317708):80.933786	(((Cambarus_latimanus:52.501527	((Cambarus_maculatus:45.057225	(((Cambarus_asperimanus:16.060420	Cambarus_dubius:16.060420):20.717719	((Cambarus_speleocoopi:24.581565	((Cambarus_hamulatus:13.368363	(Cambarus_laconensis:10.410567	Cambarus_pecki:10.410567):2.957796):3.774161	Cambarus_jonesi:17.142524):7.439041):11.209853	(Orconectes_inermis_testii:35.720680	((Cambarus_pyronotus:17.658971	(Cambarus_striatus:6.491695	(Cambarus_obstipus:4.499211	Cambarus_englishi:4.499211):1.992484):11.167276):12.717684	(((((Cambarus_tenebrosus:5.429243	Cambarus_rusticiformis:5.429243):8.747056	Cambarus_hubbsi:14.176299):7.619517	((Orconectes_barri:9.571641	Orconectes_incomptus:9.571641):2.287622	(Orconectes_packardi:7.898073	Orconectes_australis:7.898073):3.961190):9.936553):5.830377	(((Cambarus_graysoni:18.415408	Cambarus_batchi:18.415408):5.373681	((Cambarus_gentryi:17.241003	(Cambarus_harti:13.843044	(Cambarus_strigosus:5.762306	Cambarus_reflexus:5.762306):8.080738):3.397960):4.057310	((Cambarus_brachydactylus:13.144208	(Cambarus_friaufi:11.563618	Cambarus_williami:11.563618):1.580590):7.277942	(Cambarus_cracens:15.924779	Cambarus_halli:15.924779):4.497371):0.876164):2.490776):2.333062	Cambarus_hubrichti:26.122151):1.504042):0.955333	((Orconectes_inermis_inermis:4.052101	Orconectes_stygocaneyi:4.052101):3.855918	Orconectes_pellucidus:7.908019):20.673507):1.795128):5.344026):0.070738):0.986722):3.122035	(Cambarus_cryptodytes:38.435680	((Cambarus_unestami:20.733946	(Cambarus_truncatus:17.712311	(((Cambarus_crinipes:6.267923	Cambarus_distans:6.267923):3.409071	Cambarus_bouchardi:9.676994):2.604079	(Cambarus_tuckasegee:0.084368	Cambarus_obeyensis:0.084368):12.196705):5.431238):3.021634):7.112919	Cambarus_pristinus:27.846865):10.588816):1.464494):5.157051):2.903412	((Cambarus_hobbsorum:19.532570
((((Cambaroides_similis:36.471207	(Cambaroides_schrenckii:21.567564	Cambaroides_dauricus:21.567564):14.903644):22.280635	Cambaroides_japonicus:58.751843):95.092569	((((Pacifastacus_leniusculus_leniusculus:15.069922	(Pacifastacus_leniusculus_klamathensis:10.814913	Pacifastacus_leniusculus_trowbridgii:10.814913):4.255010):14.338173	(Pacifastacus_fortis:18.802950	(Pacifastacus_gambelii:8.787718	Pacifastacus_connectens:8.787718):10.015232):10.605145):107.947621	((Astacus_astacus:126.763051	(Austropotamobius_torrentium_torrentium:120.000000	(((Austropotamobius_italicus_meridionalis:8.781352	(Austropotamobius_italicus_italicus:2.448806	Austropotamobius_italicus_carinthiacus:2.448806):6.332546):3.406255	Austropotamobius_italicus_carsicus:12.187608):22.242778	Austropotamobius_pallipes:34.430386):85.569614):6.763051):1.451190	Astacus_leptodactylus:128.214242):9.141474):5.940872	(((((((Cambarus_maculatus:32.977868	Cambarus_latimanus:32.977868):4.637157	(((Cambarus_hiwasseensis:18.255324	Cambarus_parrishi:18.255324):5.948091	(((((Cambarus_coosawattae:4.766801	(Cambarus_speciosus:1.778321	Cambarus_coosae:1.778321):2.988480):15.164785	(Cambarus_georgiae:17.934367	(Cambarus_scotti:15.263270	(Cambarus_girardianus:13.462574	Cambarus_fasciatus:13.462574):1.800695):2.671098):1.997219):0.036352	Cambarus_robustus:19.967938):0.997058	(Cambarus_sciotensis:6.198135	Cambarus_longulus:6.198135):14.766861):2.215024	((Cambarus_chasmodactylus:11.280040	Cambarus_cumberlandensis:11.280040):8.015866	Cambarus_manningi:19.295906):3.884114):1.023396):5.024483	((Cambarus_howardi:14.328994	(((Cambarus_reburrus:0.047682	Cambarus_acuminatus:0.047682):10.650206	(Cambarus_nerterius:8.449255	((Cambarus_bartonii_bartonii:5.334253	Cambarus_carinirostris:5.334253):0.066717	Cambarus_davidi:5.400969):3.048285):2.248633):1.686128	Cambarus_longirostris:12.384016):1.944978):8.755374	(Cambarus_hobbsorum:13.149553	Cambarus_monongalensis:13.149553):9.934814):6.143532):8.387125):4.420501	(Cambarus_cryptodytes:40.298513	((Cambarus_dubius:16.786870	Cambarus_asperimanus:16.786870):18.881493	((Cambarus_pristinus:18.598476	(((Cambarus_bouchardi:3.827416
(((Cambaroides_japonicus:65.114346	(Cambaroides_similis:54.635921	(Cambaroides_schrenckii:24.316653	Cambaroides_dauricus:24.316653):30.319268):10.478426):105.513713	((Pacifastacus_gambelii:32.905138	((Pacifastacus_leniusculus_leniusculus:12.711652	(Pacifastacus_leniusculus_trowbridgii:12.673952	(Pacifastacus_connectens:7.548316	Pacifastacus_fortis:7.548316):5.125636):0.037700):9.968183	Pacifastacus_leniusculus_klamathensis:22.679835):10.225303):116.104648	((Astacus_astacus:131.390537	(Astacus_leptodactylus:127.972722	(Austropotamobius_torrentium_torrentium:120.000000	((Austropotamobius_italicus_carsicus:17.639299	((Austropotamobius_italicus_italicus:5.049405	Austropotamobius_italicus_carinthiacus:5.049405):7.130689	Austropotamobius_italicus_meridionalis:12.180094):5.459204):16.343954	Austropotamobius_pallipes:33.983253):86.016747):7.972722):3.417815):7.906500	((Cambarus_aculabrum:17.591655	(Cambarus_setosus:17.501690	Cambarus_tartarus:17.501690):0.089965):50.866054	((((((Cambarellus_shufeldtii:18.923812	(Cambarellus_diminutus:14.382856	(Cambarellus_texanus:14.020456	(Cambarellus_ninae:8.397668	Cambarellus_puer:8.397668):5.622788):0.362400):4.540956):5.476889	((Cambarellus_blacki:11.388459	Cambarellus_lesliei:11.388459):10.599049	Cambarellus_schmitti:21.987508):2.413192):17.084057	(Cambarellus_occidentalis:12.966891	(((Cambarellus_chapalanus:1.877020	Cambarellus_prolixus:1.877020):3.354745	(Cambarellus_zempoalensis:3.136698	Cambarellus_patzcuarensis:3.136698):2.095067):3.928815	Cambarellus_montezumae:9.160580):3.806311):28.517867):7.440137	Faxonella_creaseri:48.924894):5.070997	(((Procambarus_vazquezae:21.878389	(Procambarus_llamasi:15.444487	Procambarus_cubensis_cubensis:15.444487):6.433902):28.629084	((((((Procambarus_latipleurum:24.729882	(Procambarus_kilbyi:15.567602	(Procambarus_apalachicolae:5.671264	Procambarus_econfinae:5.671264):9.896338):9.162280):7.377153	((Procambarus_escambiensis:20.611684	Procambarus_capillatus:20.611684):9.163231	(Procambarus_rathbunae:27.326804	((Procambarus_caballeroi:0.412455	Procambarus_chacalli:0.412455):19.173178	Procambarus_hubbelli:19.585633):7.741171):2.448111):2.332120):1.902468	((Procambarus_pubischelae_pubischelae:3.731489
(((Cambaroides_japonicus:58.017965	(Cambaroides_similis:40.279622	(Cambaroides_schrenckii:19.400852	Cambaroides_dauricus:19.400852):20.878771):17.738343):108.739920	((Pacifastacus_leniusculus_leniusculus:32.469423	(Pacifastacus_leniusculus_trowbridgii:24.885252	((Pacifastacus_gambelii:11.997645	(Pacifastacus_fortis:10.372179	Pacifastacus_connectens:10.372179):1.625467):6.229900	Pacifastacus_leniusculus_klamathensis:18.227545):6.657707):7.584170):114.866515	(((Cambarus_tartarus:20.510984	(Cambarus_setosus:15.356635	Cambarus_aculabrum:15.356635):5.154349):53.095583	((((((Faxonius_menae:32.523005	(Faxonius_saxatilis:28.688712	(Faxonius_spinosus:17.500752	Faxonius_acares:17.500752):11.187959):3.834293):18.352007	((((((Faxonius_leptogonopodus:5.803483	Faxonius_quadruncus:5.803483):9.750156	Faxonius_peruncus:15.553639):12.154315	((Faxonius_punctimanus:22.657375	((Faxonius_immunis:17.853185	Faxonius_quinebaugensis:17.853185):1.409312	(Faxonius_virilis:11.741421	(Faxonius_nais:4.124108	(Faxonius_deanae:0.341776	Faxonius_causeyi:0.341776):3.782332):7.617312):7.521076):3.394879):1.406041	((Faxonius_longidigitus:16.861025	Faxonius_medius:16.861025):4.726871	Faxonius_luteus:21.587895):2.475521):3.644538):3.832242	(Faxonius_neglectus_neglectus:28.861120	(Faxonius_ozarkae:22.889173	Faxonius_marchandi:22.889173):5.971947):2.679076):4.903965	((((Faxonius_burri:9.792308	Faxonius_validus:9.792308):10.195295	Faxonius_forceps:19.987602):12.243797	((Faxonius_sanbornii:16.162305	Faxonius_putnami:16.162305):3.630361	((Faxonius_durelli:14.131780	((Faxonius_jeffersoni:12.701772	Faxonius_rusticus:12.701772):0.428710	((Faxonius_eupunctus:10.977196	Faxonius_juvenilis:10.977196):1.711336	Faxonius_cristavarius:12.688532):0.441950):1.001297):2.681196	(((((Faxonius_ronaldi:5.253062	Faxonius_rafinesquei:5.253062):2.725810	Faxonius_kentuckiensis:7.978872):3.215042	(Faxonius_tricuspis:11.123060	(Faxonius_propinquus:6.245210	Faxonius_indianensis:6.245210):4.877849):0.070854):2.898961
((((((Cambarus_maculatus:42.833348	(Cambarus_latimanus:39.248200	(Cambarus_monongalensis:32.636689	((Cambarus_hobbsorum:29.468480	(((((Cambarus_cumberlandensis:20.614457	(Cambarus_girardianus:17.511079	(Cambarus_fasciatus:12.391057	Cambarus_scotti:12.391057):5.120022):3.103378):0.312932	(Cambarus_sciotensis:20.081614	(Cambarus_longulus:12.423512	Cambarus_robustus:12.423512):7.658102):0.845775):1.511867	(Cambarus_coosawattae:2.991046	(Cambarus_coosae:1.503715	Cambarus_speciosus:1.503715):1.487330):19.448211):0.337674	(Cambarus_georgiae:18.499186	(Cambarus_hiwasseensis:13.820611	Cambarus_parrishi:13.820611):4.678575):4.277744):2.977357	((((Cambarus_davidi:9.094117	(Cambarus_carinirostris:3.380274	Cambarus_bartonii_bartonii:3.380274):5.713843):0.140665	Cambarus_nerterius:9.234782):2.008840	(((Cambarus_chasmodactylus:3.653485	Cambarus_reburrus:3.653485):0.038677	Cambarus_acuminatus:3.692163):6.463592	Cambarus_longirostris:10.155754):1.087868):3.093266	Cambarus_howardi:14.336889):11.417399):3.714192):2.441652	Cambarus_manningi:31.910132):0.726557):6.611511):3.585148):6.002328	(((((((Cambarus_hubrichti:28.183396	((Cambarus_tenebrosus:3.448366	Cambarus_rusticiformis:3.448366):15.952225	Cambarus_hubbsi:19.400591):8.782805):4.320149	((Orconectes_inermis_inermis:12.408297	Orconectes_stygocaneyi:12.408297):0.461506	Orconectes_pellucidus:12.869804):19.633741):0.090727	(((Cambarus_harti:25.416667	((Cambarus_gentryi:21.819386	((Cambarus_williami:14.640686	Cambarus_friaufi:14.640686):1.944954	Cambarus_brachydactylus:16.585640):5.233746):2.183192	(Cambarus_halli:19.070902	Cambarus_cracens:19.070902):4.931676):1.414089):2.167466	((Cambarus_reflexus:9.101432	Cambarus_strigosus:9.101432):15.907425	(Cambarus_batchi:22.021841	Cambarus_graysoni:22.021841):2.987016):2.575277):2.436504	(Cambarus_pyronotus:21.863678	(Cambarus_striatus:8.041891	(Cambarus_obstipus:6.426837	Cambarus_englishi:6.426837):1.615054):13.821787):8.156959):2.573635):1.219642	(Orconectes_inermis_testii:23.109382
(((((Pacifastacus_fortis:22.348799	(Pacifastacus_gambelii:7.624689	Pacifastacus_connectens:7.624689):14.724110):12.295066	((Pacifastacus_leniusculus_trowbridgii:13.140480	Pacifastacus_leniusculus_klamathensis:13.140480):9.331632	Pacifastacus_leniusculus_leniusculus:22.472112):12.171753):108.280535	(((Cambarus_setosus:20.329598	(Cambarus_aculabrum:18.667959	Cambarus_tartarus:18.667959):1.661639):58.376392	((((Cambarus_latimanus:45.510358	Cambarus_maculatus:45.510358):0.113992	((Cambarus_monongalensis:25.357099	Cambarus_hobbsorum:25.357099):9.645352	((Cambarus_howardi:14.588553	((Cambarus_nerterius:7.577509	((Cambarus_bartonii_bartonii:2.274131	Cambarus_carinirostris:2.274131):1.532336	Cambarus_davidi:3.806468):3.771041):3.334636	((Cambarus_acuminatus:0.076692	Cambarus_reburrus:0.076692):8.568262	Cambarus_longirostris:8.644954):2.267191):3.676409):15.171442	(((Cambarus_manningi:13.693853	(Cambarus_cumberlandensis:11.836118	Cambarus_chasmodactylus:11.836118):1.857735):9.793751	((((Cambarus_coosawattae:2.007935	(Cambarus_speciosus:1.501751	Cambarus_coosae:1.501751):0.506183):18.011071	((Cambarus_scotti:11.421464	Cambarus_fasciatus:11.421464):4.169423	Cambarus_girardianus:15.590887):4.428119):0.083355	((Cambarus_longulus:9.997396	Cambarus_sciotensis:9.997396):7.802842	Cambarus_robustus:17.800238):2.302123):1.507070	Cambarus_georgiae:21.609431):1.878173):0.484593	(Cambarus_hiwasseensis:16.948640	Cambarus_parrishi:16.948640):7.023558):5.787799):5.242456):10.621899):6.877448	(((((((Cambarus_tenebrosus:5.156430	Cambarus_rusticiformis:5.156430):13.838158	Cambarus_hubbsi:18.994588):7.456079	(Orconectes_inermis_testii:15.022397	(Orconectes_packardi:14.945521	((Orconectes_barri:5.995752	Orconectes_incomptus:5.995752):3.332632	Orconectes_australis:9.328384):5.617137):0.076876):11.428271):4.706335	(Cambarus_hubrichti:29.066961	(((Cambarus_cracens:14.322583	Cambarus_halli:14.322583):10.264420	((Cambarus_williami:16.084600	(Cambarus_friaufi:13.583057	Cambarus_brachydactylus:13.583057):2.501543):8.416736
((((Cambaroides_similis:41.540062	(Cambaroides_schrenckii:30.905956	Cambaroides_dauricus:30.905956):10.634106):22.315035	Cambaroides_japonicus:63.855097):101.028149	(((((Pacifastacus_leniusculus_trowbridgii:13.821078	(Pacifastacus_leniusculus_klamathensis:10.482209	Pacifastacus_leniusculus_leniusculus:10.482209):3.338869):9.079648	Pacifastacus_fortis:22.900726):11.891323	(Pacifastacus_gambelii:9.227550	Pacifastacus_connectens:9.227550):25.564499):101.063147	((Astacus_leptodactylus:122.207114	(((Austropotamobius_italicus_carsicus:13.661029	((Austropotamobius_italicus_italicus:3.360251	Austropotamobius_italicus_carinthiacus:3.360251):5.741550	Austropotamobius_italicus_meridionalis:9.101800):4.559229):20.144868	Austropotamobius_pallipes:33.805897):86.194103	Austropotamobius_torrentium_torrentium:120.000000):2.207114):3.753155	Astacus_astacus:125.960268):9.894927):4.426337	(((((((Cambarus_acanthura:9.737719	Cambarus_deweesae:9.737719):13.404408	Cambarus_miltus:23.142127):5.768294	(Cambarus_diogenes:14.924271	Cambarus_ludovicianus:14.924271):13.986149):30.632850	((((((Cambarus_longirostris:12.098583	(Cambarus_howardi:9.339726	((Cambarus_acuminatus:0.043992	Cambarus_reburrus:0.043992):9.223699	((Cambarus_davidi:4.797168	(Cambarus_carinirostris:3.317455	Cambarus_bartonii_bartonii:3.317455):1.479714):3.451798	Cambarus_nerterius:8.248966):1.018725):0.072036):2.758857):15.476071	((Cambarus_hiwasseensis:16.103779	Cambarus_parrishi:16.103779):6.132408	((((Cambarus_georgiae:18.612333	(Cambarus_sciotensis:17.789018	(Cambarus_manningi:13.352230	(Cambarus_cumberlandensis:10.654755	Cambarus_chasmodactylus:10.654755):2.697475):4.436788):0.823315):0.923737	(Cambarus_longulus:7.721608	Cambarus_robustus:7.721608):11.814463):0.269866	((Cambarus_scotti:9.620989	Cambarus_fasciatus:9.620989):5.136110	Cambarus_girardianus:14.757099):5.048837):1.417070	(Cambarus_coosawattae:4.103666	(Cambarus_speciosus:2.722695	Cambarus_coosae:2.722695):1.380972):17.119340):1.013181):5.338467):3.033936	(Cambarus_monongalensis:28.115148	Cambarus_hobbsorum:28.115148):2.493442):6.381957	Cambarus_maculatus:36.990547):3.993591	((((Cambarus_pyronotus:18.101444
((((((Pacifastacus_fortis:20.751477	(Pacifastacus_connectens:7.404783	Pacifastacus_gambelii:7.404783):13.346694):22.117722	((Pacifastacus_leniusculus_trowbridgii:11.885225	Pacifastacus_leniusculus_klamathensis:11.885225):9.148281	Pacifastacus_leniusculus_leniusculus:21.033506):21.835692):80.416093	((Cambarus_cryptodytes:51.420267	(((Cambarus_maculatus:38.905203	(Cambarus_latimanus:36.375486	((Cambarus_monongalensis:28.988655	((Cambarus_longirostris:12.128960	(((Cambarus_carinirostris:5.721191	(Cambarus_bartonii_bartonii:4.465803	Cambarus_davidi:4.465803):1.255387):3.809870	Cambarus_nerterius:9.531060):1.253173	(Cambarus_acuminatus:1.940393	Cambarus_reburrus:1.940393):8.843840):1.344728):5.920307	Cambarus_howardi:18.049267):10.939388):4.734251	(((Cambarus_girardianus:19.335063	(Cambarus_fasciatus:16.657989	Cambarus_scotti:16.657989):2.677074):4.517485	(((Cambarus_hiwasseensis:14.221403	Cambarus_parrishi:14.221403):5.849828	Cambarus_georgiae:20.071231):2.541318	(((Cambarus_cumberlandensis:17.194992	(Cambarus_chasmodactylus:17.145422	(Cambarus_coosawattae:1.545533	(Cambarus_speciosus:1.271017	Cambarus_coosae:1.271017):0.274516):15.599889):0.049570):3.559347	(Cambarus_sciotensis:18.832875	Cambarus_manningi:18.832875):1.921464):0.393231	(Cambarus_longulus:11.965243	Cambarus_robustus:11.965243):9.182327):1.464980):1.239998):7.608366	Cambarus_hobbsorum:31.460914):2.261992):2.652579):2.529718):4.274884	(((((Cambarus_obeyensis:12.325537	Cambarus_unestami:12.325537):2.534294	((Cambarus_distans:2.421974	(Cambarus_bouchardi:2.091397	Cambarus_crinipes:2.091397):0.330577):0.112373	Cambarus_tuckasegee:2.534347):12.325484):17.340616	((Cambarus_asperimanus:17.837611	Cambarus_dubius:17.837611):14.254103	Cambarus_pristinus:32.091714):0.108733):7.576140	(Cambarus_speleocoopi:24.444424	(Cambarus_jonesi:17.986310	(Cambarus_laconensis:13.225463	(Cambarus_pecki:11.821072	Cambarus_hamulatus:11.821072):1.404391):4.760847):6.458115):15.332163):3.367646	Orconectes_inermis_testii:43.144233):0.035854):2.580804	(Cambarus_truncatus:37.927476
((((((((Cambarus_speleocoopi:35.389979	(Cambarus_pecki:19.225577	(Cambarus_laconensis:14.002408	(Cambarus_jonesi:10.425541	Cambarus_hamulatus:10.425541):3.576867):5.223168):16.164403):17.710621	(((Cambarus_truncatus:36.228727	((Cambarus_pristinus:18.478196	Cambarus_unestami:18.478196):5.144544	((Cambarus_distans:5.171017	(Cambarus_crinipes:3.353633	(Cambarus_tuckasegee:3.318474	Cambarus_obeyensis:3.318474):0.035159):1.817384):3.851111	Cambarus_bouchardi:9.022128):14.600611):12.605988):9.757909	(((Cambarus_latimanus:38.744936	Cambarus_maculatus:38.744936):0.072532	((Cambarus_hobbsorum:25.133695	Cambarus_monongalensis:25.133695):8.556537	((Cambarus_longirostris:16.028605	(Cambarus_howardi:13.606364	((Cambarus_acuminatus:0.055992	Cambarus_reburrus:0.055992):11.188052	(Cambarus_nerterius:8.603772	(Cambarus_davidi:6.162365	(Cambarus_carinirostris:2.948617	Cambarus_bartonii_bartonii:2.948617):3.213749):2.441407):2.640272):2.362321):2.422241):13.368099	((Cambarus_longulus:18.114370	(Cambarus_robustus:18.001415	Cambarus_hiwasseensis:18.001415):0.112955):5.200654	((Cambarus_girardianus:16.497603	(Cambarus_fasciatus:13.760673	Cambarus_scotti:13.760673):2.736930):5.217098	(((Cambarus_cumberlandensis:12.989524	Cambarus_manningi:12.989524):5.971286	(Cambarus_sciotensis:13.721763	Cambarus_chasmodactylus:13.721763):5.239046):2.127273	((Cambarus_parrishi:15.215737	Cambarus_georgiae:15.215737):3.949101	(Cambarus_coosawattae:3.832558	(Cambarus_speciosus:2.455548	Cambarus_coosae:2.455548):1.377010):15.332281):1.923245):0.626618):1.600323):6.081680):4.293528):5.127235):4.182198	((Cambarus_pyronotus:20.341324	(Cambarus_obstipus:7.759036	(Cambarus_englishi:4.264018	Cambarus_striatus:4.264018):3.495018):12.582288):12.567779	(((Cambarus_graysoni:21.551045	Cambarus_batchi:21.551045):4.963969	((Cambarus_hubrichti:22.494366	(Cambarus_gentryi:22.193655	(Cambarus_harti:16.697489	(Cambarus_reflexus:10.422008
(((((Cambaroides_dauricus:26.770048	Cambaroides_schrenckii:26.770048):18.941648	Cambaroides_similis:45.711695):22.522645	Cambaroides_japonicus:68.234340):92.111356	((Procambarus_incilis:77.202093	(((Faxonella_creaseri:62.184204	(Procambarus_bouvieri:53.518321	((Cambarus_setosus:16.780274	(Cambarus_tartarus:14.836668	Cambarus_aculabrum:14.836668):1.943606):36.663356	((((Cambarellus_blacki:1.747019	Cambarellus_lesliei:1.747019):12.293570	Cambarellus_schmitti:14.040589):7.938700	(((Cambarellus_diminutus:13.898303	Cambarellus_texanus:13.898303):0.370351	(Cambarellus_puer:9.109000	Cambarellus_ninae:9.109000):5.159654):3.490919	Cambarellus_shufeldtii:17.759572):4.219717):19.629043	(Cambarellus_montezumae:13.685919	(((Cambarellus_prolixus:2.400330	Cambarellus_chapalanus:2.400330):5.168827	(Cambarellus_zempoalensis:3.884094	Cambarellus_patzcuarensis:3.884094):3.685062):3.552414	Cambarellus_occidentalis:11.121570):2.564349):27.922413):11.835298):0.074691):8.665883):2.570111	(((((Hobbseus_cristatus:0.440050	Hobbseus_attenuatus:0.440050):20.633810	(Hobbseus_valleculus:16.301154	(Hobbseus_yalobushensis:11.377245	(Hobbseus_petilus:7.140902	Hobbseus_prominens:7.140902):4.236343):4.923909):4.772706):8.196310	(Faxonella_clypeata:20.973270	Bouchardina_robisoni:20.973270):8.296900):11.519477	Faxonella_blairi:40.789647):21.951193	(((Cambarus_speleocoopi:46.964813	(((Cambarus_pecki:16.459832	Cambarus_hamulatus:16.459832):3.759863	(Cambarus_jonesi:17.582196	Cambarus_laconensis:17.582196):2.637499):23.987037	(((((((Cambarus_howardi:17.777882	(Cambarus_longirostris:14.173196	(Cambarus_reburrus:12.627942	(((Cambarus_acuminatus:4.824460	Cambarus_carinirostris:4.824460):4.326532	(Cambarus_bartonii_bartonii:6.088128	Cambarus_davidi:6.088128):3.062864):2.007297	Cambarus_nerterius:11.158289):1.469653):1.545254):3.604686):7.298537	(Cambarus_hobbsorum:20.496202	Cambarus_monongalensis:20.496202):4.580217):5.229088	(((Cambarus_cumberlandensis:19.794095	(Cambarus_manningi:12.416867
(((((Cambarus_monongalensis:32.203531	Cambarus_hobbsorum:32.203531):18.073419	(Cambarus_latimanus:45.608214	(Cambarus_maculatus:44.642074	(((Cambarus_longirostris:12.872276	((Cambarus_nerterius:9.952724	((Cambarus_carinirostris:5.334178	(Cambarus_davidi:2.617296	Cambarus_bartonii_bartonii:2.617296):2.716882):2.434638	Cambarus_acuminatus:7.768817):2.183908):0.552771	(Cambarus_reburrus:9.521645	Cambarus_howardi:9.521645):0.983851):2.366780):16.670010	((((Cambarus_chasmodactylus:10.245751	Cambarus_cumberlandensis:10.245751):10.711314	((Cambarus_girardianus:13.594167	(Cambarus_scotti:10.255694	Cambarus_fasciatus:10.255694):3.338473):5.859317	((Cambarus_georgiae:15.328507	(Cambarus_hiwasseensis:11.450085	Cambarus_parrishi:11.450085):3.878422):2.204472	(Cambarus_coosawattae:4.254625	(Cambarus_speciosus:3.414699	Cambarus_coosae:3.414699):0.839925):13.278354):1.920506):1.503580):0.038563	((Cambarus_longulus:12.683779	Cambarus_sciotensis:12.683779):6.163798	Cambarus_robustus:18.847576):2.148051):1.766687	Cambarus_manningi:22.762315):6.779972):12.783171	((((Cambarus_cryptodytes:30.691234	(Cambarus_asperimanus:20.685249	Cambarus_dubius:20.685249):10.005984):5.194217	(Cambarus_truncatus:25.774623	(((Cambarus_crinipes:6.020775	(Cambarus_obeyensis:3.342806	(Cambarus_bouchardi:2.960181	(Cambarus_tuckasegee:2.867586	Cambarus_distans:2.867586):0.092595):0.382625):2.677969):3.298434	Cambarus_unestami:9.319209):7.426671	Cambarus_pristinus:16.745880):9.028743):10.110827):1.122487	(Cambarus_speleocoopi:23.760289	(Cambarus_pecki:15.542793	(Cambarus_hamulatus:11.989515	(Cambarus_jonesi:10.482180	Cambarus_laconensis:10.482180):1.507334):3.553279):8.217496):13.247648):2.494400	(((Cambarus_hubrichti:26.369725	(Orconectes_inermis_testii:16.118897	((Orconectes_packardi:6.101343	Orconectes_australis:6.101343):3.946603	(Orconectes_incomptus:7.721817	Orconectes_barri:7.721817):2.326130):6.070951):10.250828):1.997999	((Cambarus_hubbsi:17.882472
(((Cambaroides_similis:68.170086	(Cambaroides_japonicus:59.605567	(Cambaroides_schrenckii:28.276978	Cambaroides_dauricus:28.276978):31.328589):8.564520):91.531641	((((Pacifastacus_leniusculus_klamathensis:24.959498	((Pacifastacus_leniusculus_leniusculus:19.832921	Pacifastacus_leniusculus_trowbridgii:19.832921):5.064152	Pacifastacus_fortis:24.897073):0.062425):11.762130	(Pacifastacus_connectens:12.961448	Pacifastacus_gambelii:12.961448):23.760180):99.795947	(Astacus_astacus:128.899863	(Astacus_leptodactylus:125.644174	(Austropotamobius_torrentium_torrentium:120.000000	(Austropotamobius_pallipes:35.719868	(Austropotamobius_italicus_carsicus:13.541249	(Austropotamobius_italicus_meridionalis:11.204239	(Austropotamobius_italicus_italicus:9.049581	Austropotamobius_italicus_carinthiacus:9.049581):2.154658):2.337010):22.178620):84.280132):5.644174):3.255689):7.617712):6.842830	(((Cambarus_maculatus:45.229947	(Cambarus_latimanus:42.194677	((Cambarus_monongalensis:26.410980	Cambarus_hobbsorum:26.410980):5.573873	(((Cambarus_nerterius:11.392337	(Cambarus_davidi:8.581472	(Cambarus_carinirostris:7.303901	Cambarus_bartonii_bartonii:7.303901):1.277571):2.810865):1.090625	(Cambarus_howardi:9.492683	(Cambarus_longirostris:7.883296	(Cambarus_reburrus:1.098232	Cambarus_acuminatus:1.098232):6.785065):1.609387):2.990279):15.068509	((Cambarus_georgiae:21.490486	Cambarus_robustus:21.490486):1.297887	((((Cambarus_longulus:18.005200	(Cambarus_cumberlandensis:17.961952	(Cambarus_hiwasseensis:13.603511	Cambarus_parrishi:13.603511):4.358441):0.043248):2.846468	(Cambarus_chasmodactylus:13.753622	Cambarus_sciotensis:13.753622):7.098047):0.130054	(((Cambarus_fasciatus:11.677944	Cambarus_scotti:11.677944):2.183815	Cambarus_girardianus:13.861759):6.031775	Cambarus_manningi:19.893533):1.088189):0.772990	((Cambarus_coosae:1.897887	Cambarus_speciosus:1.897887):0.063386	Cambarus_coosawattae:1.961273):19.793440):1.033660):4.763097):4.433383):10.209824):3.035270):6.137302	((((Cambarus_jonesi:16.201360	(Cambarus_hamulatus:13.187601	Cambarus_laconensis:13.187601):3.013759):5.042546	Cambarus_pecki:21.243906):6.752908	Cambarus_speleocoopi:27.996814):18.611790
(((Cambaroides_japonicus:69.262110	(Cambaroides_similis:39.581728	(Cambaroides_dauricus:23.652393	Cambaroides_schrenckii:23.652393):15.929335):29.680382):78.881794	((((Cambarus_latimanus:44.066645	(((Cambarus_monongalensis:22.232402	Cambarus_hobbsorum:22.232402):11.683506	((Cambarus_longirostris:15.388684	(((Cambarus_carinirostris:5.647693	(Cambarus_davidi:5.480055	Cambarus_bartonii_bartonii:5.480055):0.167638):2.867111	Cambarus_nerterius:8.514803):3.542278	((Cambarus_reburrus:0.084652	Cambarus_acuminatus:0.084652):11.231185	Cambarus_howardi:11.315837):0.741244):3.331602):14.242563	(Cambarus_chasmodactylus:25.209307	((((Cambarus_cumberlandensis:10.676502	Cambarus_manningi:10.676502):7.530765	Cambarus_georgiae:18.207267):2.051097	((Cambarus_sciotensis:17.324258	(Cambarus_longulus:12.651764	Cambarus_robustus:12.651764):4.672494):2.288918	((Cambarus_coosawattae:2.642565	(Cambarus_coosae:2.004925	Cambarus_speciosus:2.004925):0.637641):15.955504	((Cambarus_fasciatus:11.404055	Cambarus_scotti:11.404055):1.706072	Cambarus_girardianus:13.110127):5.487943):1.015106):0.645188):1.384469	(Cambarus_hiwasseensis:14.337056	Cambarus_parrishi:14.337056):7.305777):3.566474):4.421939):4.284662):5.319850	Cambarus_maculatus:39.235758):4.830887):6.279637	(((((Cambarus_graysoni:19.741493	Cambarus_batchi:19.741493):5.769311	(((Cambarus_cracens:16.963528	Cambarus_halli:16.963528):3.325167	(Cambarus_gentryi:17.097304	(Cambarus_harti:15.402366	(Cambarus_strigosus:6.550608	Cambarus_reflexus:6.550608):8.851758):1.694938):3.191390):5.166450	((Cambarus_friaufi:14.854854	Cambarus_brachydactylus:14.854854):4.247728	Cambarus_williami:19.102582):6.352563):0.055659):4.085966	(((Cambarus_hubbsi:16.784720	(Cambarus_tenebrosus:8.162211	Cambarus_rusticiformis:8.162211):8.622509):5.794249	((Cambarus_pyronotus:13.687804	((Cambarus_englishi:3.548691	Cambarus_striatus:3.548691):2.239216	Cambarus_obstipus:5.787907):7.899897):7.796507	((Orconectes_packardi:15.420586
(((Cambaroides_similis:48.294237	(Cambaroides_japonicus:47.010787	(Cambaroides_schrenckii:27.467455	Cambaroides_dauricus:27.467455):19.543333):1.283450):117.083784	(((((((((Faxonius_lancifer:52.541913	((Faxonius_immunis:42.995608	((Faxonius_saxatilis:28.942874	(Faxonius_spinosus:15.059621	Faxonius_acares:15.059621):13.883253):3.304289	Faxonius_menae:32.247162):10.748446):7.444542	((Faxonius_macrus:36.991864	((((Faxonius_maletae:8.390103	Faxonius_palmeri_longimanus:8.390103):11.530671	(((Faxonius_perfectus:6.075289	Faxonius_hobbsi:6.075289):1.527183	Faxonius_hartfieldi:7.602472):8.550582	((Faxonius_williamsi:5.975738	Faxonius_meeki_brevis:5.975738):2.397899	Faxonius_meeki_meeki:8.373637):7.779416):3.767721):3.324909	Faxonius_difficilis:23.245683):6.245294	Faxonius_nana:29.490977):7.500887):0.602636	((((Faxonius_peruncus:10.841815	(Faxonius_leptogonopodus:0.502688	Faxonius_quadruncus:0.502688):10.339127):15.093159	(((Faxonius_medius:17.004285	Faxonius_luteus:17.004285):2.437883	Faxonius_longidigitus:19.442167):1.763405	(Faxonius_punctimanus:16.256174	((Faxonius_nais:4.150031	(Faxonius_causeyi:3.775402	Faxonius_deanae:3.775402):0.374629):2.166501	(Faxonius_quinebaugensis:5.240680	Faxonius_virilis:5.240680):1.075852):9.939642):4.949398):4.729402):3.346841	(Faxonius_neglectus_neglectus:25.951949	(Faxonius_marchandi:21.231418	Faxonius_ozarkae:21.231418):4.720531):3.329867):3.374189	((Faxonius_placidus:19.124498	Faxonius_shoupi:19.124498):12.400273	((Faxonius_mirus:29.380385	((Faxonius_virginiensis:16.961032	Faxonius_eupunctus:16.961032):2.701567	(((Faxonius_durelli:8.412459	(Faxonius_jeffersoni:5.989507	((Faxonius_cristavarius:5.114526	Faxonius_juvenilis:5.114526):0.780993	Faxonius_rusticus:5.895520):0.093987):2.422952):8.680425	(Faxonius_obscurus:8.281068	Faxonius_limosus:8.281068):8.811817):2.398129	(Faxonius_carolinensis:18.189417	(((Faxonius_indianensis:6.723722
(((((Cambarus_tartarus:25.284289	(Cambarus_setosus:19.110892	Cambarus_aculabrum:19.110892):6.173398):51.512770	((((((Barbicambarus_simmonsi:19.859702	Barbicambarus_cornutus:19.859702):34.261468	(((Faxonius_menae:26.999171	(Faxonius_saxatilis:22.808195	(Faxonius_spinosus:8.963229	Faxonius_acares:8.963229):13.844965):4.190977):21.008032	(((Faxonius_placidus:20.516936	Faxonius_shoupi:20.516936):15.688185	((Faxonius_mirus:29.837884	((Faxonius_burri:14.719843	Faxonius_validus:14.719843):10.023749	Faxonius_forceps:24.743592):5.094293):4.205974	((((Faxonius_harrisonii:15.553598	((Faxonius_indianensis:8.855654	Faxonius_propinquus:8.855654):6.191281	((Faxonius_stannardi:0.040463	Faxonius_illinoiensis:0.040463):13.564728	(Faxonius_tricuspis:9.505485	((Faxonius_ronaldi:5.020470	Faxonius_rafinesquei:5.020470):3.058806	Faxonius_kentuckiensis:8.079276):1.426209):4.099705):1.441745):0.506663):1.829614	((Faxonius_virginiensis:5.188748	Faxonius_carolinensis:5.188748):7.881836	(Faxonius_limosus:7.354425	Faxonius_obscurus:7.354425):5.716159):4.312628):0.902642	((Faxonius_putnami:9.845624	Faxonius_sanbornii:9.845624):8.031646	(((Faxonius_cristavarius:10.758849	(Faxonius_jeffersoni:4.871383	(Faxonius_juvenilis:4.666189	Faxonius_rusticus:4.666189):0.205193):5.887466):1.662930	Faxonius_durelli:12.421780):5.369523	Faxonius_eupunctus:17.791303):0.085968):0.408584):13.613148	(Faxonius_wrighti:0.071176	Faxonius_erichsonianus:0.071176):31.827826):2.144856):2.161262):1.861205	(((Faxonius_neglectus_neglectus:25.858922	(Faxonius_ozarkae:21.851804	Faxonius_marchandi:21.851804):4.007119):5.092603	(((Faxonius_punctimanus:20.748850	(Faxonius_quinebaugensis:16.916729	(((Faxonius_immunis:13.259277	Faxonius_nais:13.259277):0.460274	(Faxonius_causeyi:5.182684	Faxonius_deanae:5.182684):8.536867):2.276884	Faxonius_virilis:15.996436):0.920293):3.832121):2.631488	(Faxonius_longidigitus:23.080273	(Faxonius_luteus:19.560967
(((Cambaroides_similis:59.768176	(Cambaroides_japonicus:59.703190	(Cambaroides_schrenckii:22.856848	Cambaroides_dauricus:22.856848):36.846343):0.064985):106.126116	((((((Cambarus_asperimanus:20.277921	Cambarus_dubius:20.277921):26.377877	(((Cambarus_pristinus:24.490142	(Cambarus_unestami:15.646687	((Cambarus_crinipes:3.015235	(Cambarus_bouchardi:2.863990	Cambarus_distans:2.863990):0.151245):5.580613	(Cambarus_tuckasegee:2.590183	Cambarus_obeyensis:2.590183):6.005665):7.050840):8.843455):14.013573	Cambarus_truncatus:38.503715):5.361633	((Cambarus_pyronotus:19.408842	((Cambarus_striatus:4.268371	Cambarus_englishi:4.268371):3.942625	Cambarus_obstipus:8.210997):11.197845):11.921661	((Cambarus_batchi:26.025219	(Cambarus_graysoni:23.454510	((Orconectes_inermis_inermis:4.688037	Orconectes_stygocaneyi:4.688037):5.601617	Orconectes_pellucidus:10.289654):13.164856):2.570709):2.548502	((((Cambarus_rusticiformis:3.992276	Cambarus_tenebrosus:3.992276):10.414441	Cambarus_hubbsi:14.406716):6.836690	((Orconectes_inermis_testii:11.889978	Orconectes_packardi:11.889978):0.131614	(Orconectes_incomptus:10.175047	(Orconectes_australis:7.204555	Orconectes_barri:7.204555):2.970492):1.846546):9.221814):5.570066	((Cambarus_harti:24.386939	Cambarus_hubrichti:24.386939):0.916410	((Cambarus_halli:10.750388	Cambarus_cracens:10.750388):12.288357	(((Cambarus_williami:14.398418	(Cambarus_friaufi:11.685169	Cambarus_brachydactylus:11.685169):2.713249):5.749804	Cambarus_gentryi:20.148222):0.538516	(Cambarus_reflexus:12.291874	Cambarus_strigosus:12.291874):8.394864):2.352006):2.264605):1.510122):1.760249):2.756781):12.534845):2.790451):0.074598	(Cambarus_cryptodytes:38.963110	(Cambarus_speleocoopi:28.679742	(Cambarus_pecki:19.661498	((Cambarus_jonesi:12.688858	Cambarus_hamulatus:12.688858):1.970340	Cambarus_laconensis:14.659198):5.002301):9.018243):10.283368):7.767287):5.666677	((Cambarus_latimanus:43.258268	Cambarus_maculatus:43.258268):0.827816	((Cambarus_monongalensis:28.654108
(((Cambaroides_japonicus:60.903424	(Cambaroides_similis:35.035965	(Cambaroides_schrenckii:19.629845	Cambaroides_dauricus:19.629845):15.406121):25.867459):96.732285	((((Cambarus_aculabrum:18.041012	Cambarus_setosus:18.041012):2.709572	Cambarus_tartarus:20.750584):52.147121	(((Faxonius_rhoadesi:29.596630	((Faxonius_compressus:23.338429	Faxonius_cooperi:23.338429):3.752261	Faxonius_pagei:27.090689):2.505941):8.065618	Faxonius_alabamensis:37.662248):28.052077	((((Cambarus_speleocoopi:25.126720	((Cambarus_jonesi:14.662294	(Cambarus_hamulatus:11.474107	Cambarus_laconensis:11.474107):3.188187):3.262622	Cambarus_pecki:17.924915):7.201805):18.221836	(((Cambarus_pristinus:18.780926	(Cambarus_unestami:12.007660	((Cambarus_bouchardi:2.751088	(Cambarus_distans:1.500096	Cambarus_crinipes:1.500096):1.250992):2.526154	(Cambarus_tuckasegee:0.047097	Cambarus_obeyensis:0.047097):5.230146):6.730418):6.773266):18.759996	(Cambarus_truncatus:31.747334	(((Orconectes_pellucidus:11.038998	(Orconectes_stygocaneyi:10.923079	Orconectes_inermis_inermis:10.923079):0.115919):15.958544	(Cambarus_pyronotus:17.434773	(Cambarus_obstipus:7.093192	(Cambarus_striatus:5.737434	Cambarus_englishi:5.737434):1.355758):10.341581):9.562770):0.078100	((((Cambarus_batchi:14.910167	Cambarus_graysoni:14.910167):5.589275	((Cambarus_halli:10.973196	Cambarus_cracens:10.973196):8.252831	(Cambarus_gentryi:18.280606	((Cambarus_reflexus:7.709789	Cambarus_strigosus:7.709789):9.810049	((Cambarus_friaufi:9.952072	Cambarus_brachydactylus:9.952072):3.703345	Cambarus_williami:13.655417):3.864421):0.760768):0.945421):1.273415):0.063591	Cambarus_harti:20.563033):4.500194	((Orconectes_inermis_testii:11.491352	((Orconectes_australis:8.199077	(Orconectes_incomptus:5.911146	Orconectes_barri:5.911146):2.287931):3.258356	Orconectes_packardi:11.457433):0.033919):11.183052	((Cambarus_tenebrosus:5.642162	Cambarus_rusticiformis:5.642162):12.778662
((((Procambarus_reimeri:54.136634	((Procambarus_tulanei:13.166679	((Procambarus_regalis:5.060061	Procambarus_parasimulans:5.060061):2.463356	Procambarus_steigmani:7.523417):5.643261):9.914437	(Procambarus_simulans:21.869530	((((Procambarus_curdi:4.245663	Procambarus_kensleyi:4.245663):15.122155	Procambarus_liberorum:19.367819):0.066435	Procambarus_regiomontanus:19.434254):2.129202	Procambarus_ceruleus:21.563456):0.306074):1.211586):31.055518):22.397839	(((((Fallicambarus_kountzeae:28.709749	(Fallicambarus_macneesei:11.635556	Fallicambarus_houstonensis:11.635556):17.074193):8.312721	Fallicambarus_wallsi:37.022470):6.171730	(((Fallicambarus_harpi:21.941782	Fallicambarus_jeanae:21.941782):7.826068	(Fallicambarus_dissitus:5.169025	Fallicambarus_petilicarpus:5.169025):24.598826):5.674359	(Fallicambarus_strawni:32.224515	Procambarus_tenuis:32.224515):3.217695):7.751990):8.514757	Fallicambarus_devastator:51.708958):18.164047	(((Procambarus_bouvieri:62.268521	((Distocambarus_devexus:25.923242	Distocambarus_carlsoni:25.923242):13.755874	(Procambarus_cubensis_cubensis:18.305021	(Procambarus_llamasi:18.229694	Procambarus_vazquezae:18.229694):0.075327):21.374094):22.589406):0.088728	(((Faxonella_creaseri:51.145377	(((Cambarellus_chapalanus:5.454551	Cambarellus_prolixus:5.454551):6.149711	(Cambarellus_montezumae:10.255128	((Cambarellus_zempoalensis:3.018683	Cambarellus_patzcuarensis:3.018683):5.578292	Cambarellus_occidentalis:8.596974):1.658153):1.349134):30.607574	(((Cambarellus_blacki:8.113138	Cambarellus_lesliei:8.113138):8.184449	Cambarellus_schmitti:16.297587):4.920555	(((Cambarellus_diminutus:10.922990	(Cambarellus_puer:8.628536	Cambarellus_ninae:8.628536):2.294454):0.863392	Cambarellus_texanus:11.786382):4.511361	Cambarellus_shufeldtii:16.297743):4.920399):20.993693):8.933541):6.340400	Procambarus_incilis:57.485776):3.529189	(((Cambarus_aculabrum:16.525902	(Cambarus_tartarus:14.351842	Cambarus_setosus:14.351842):2.174059):39.545486	(((((Faxonius_rhoadesi:25.891202	(Faxonius_alabamensis:22.409849	Faxonius_pagei:22.409849):3.481353):7.156720
(((Cambaroides_japonicus:50.650199	(Cambaroides_similis:40.516033	(Cambaroides_schrenckii:24.921846	Cambaroides_dauricus:24.921846):15.594187):10.134165):94.124681	(((Astacus_astacus:129.280078	((Austropotamobius_torrentium_torrentium:120.000000	(((Austropotamobius_italicus_meridionalis:16.259274	Austropotamobius_italicus_carsicus:16.259274):8.939169	(Austropotamobius_italicus_italicus:4.919525	Austropotamobius_italicus_carinthiacus:4.919525):20.278918):24.842666	Austropotamobius_pallipes:50.041109):69.958891):8.334929	Astacus_leptodactylus:128.334929):0.945149):7.693967	((((Pacifastacus_fortis:13.205318	(Pacifastacus_gambelii:3.823702	Pacifastacus_connectens:3.823702):9.381617):5.617071	Pacifastacus_leniusculus_klamathensis:18.822389):4.220285	Pacifastacus_leniusculus_trowbridgii:23.042675):5.185242	Pacifastacus_leniusculus_leniusculus:28.227917):108.746129):5.513883	((Cambarus_tartarus:21.863104	(Cambarus_aculabrum:17.167318	Cambarus_setosus:17.167318):4.695786):52.246049	((((((((Cambarus_laconensis:12.240672	(Cambarus_hamulatus:11.152442	Cambarus_pecki:11.152442):1.088229):3.582122	Cambarus_jonesi:15.822794):7.502851	Cambarus_speleocoopi:23.325645):15.039378	(Cambarus_cryptodytes:29.699555	(Cambarus_dubius:15.516588	Cambarus_asperimanus:15.516588):14.182967):8.665468):0.367936	(Cambarus_pristinus:19.817936	(Cambarus_unestami:10.024524	((Cambarus_bouchardi:3.687711	(Cambarus_distans:1.815424	Cambarus_crinipes:1.815424):1.872286):1.610685	(Cambarus_tuckasegee:5.226413	Cambarus_obeyensis:5.226413):0.071983):4.726128):9.793412):18.915023):3.402068	(((Cambarus_batchi:21.389960	Cambarus_graysoni:21.389960):6.306069	(((Cambarus_hubrichti:22.436373	((Cambarus_rusticiformis:0.221564	Cambarus_tenebrosus:0.221564):15.507625	Cambarus_hubbsi:15.729189):6.707184):2.618913	((((Cambarus_harti:19.894799	(Cambarus_gentryi:18.606206	((Cambarus_williami:12.152553	(Cambarus_brachydactylus:10.548519	Cambarus_friaufi:10.548519):1.604034):5.780976	(Cambarus_strigosus:9.049650	Cambarus_reflexus:9.049650):8.883879):0.672677):1.288594):1.371780	(Cambarus_halli:17.037632
(((Cambaroides_japonicus:68.224634	(Cambaroides_similis:42.481586	(Cambaroides_dauricus:22.026901	Cambaroides_schrenckii:22.026901):20.454685):25.743048):91.144464	((((((Bouchardina_robisoni:33.937960	(((Faxonella_creaseri:19.843906	Faxonella_blairi:19.843906):7.135319	(Hobbseus_valleculus:20.489476	((Hobbseus_attenuatus:0.049841	Hobbseus_cristatus:0.049841):20.412069	(Hobbseus_yalobushensis:10.667005	(Hobbseus_petilus:8.642710	Hobbseus_prominens:8.642710):2.024295):9.794905):0.027566):6.489749):3.898391	Faxonella_clypeata:30.877616):3.060343):20.137687	(((((Procambarus_pygmaeus:18.124887	((Procambarus_truculentus:12.522287	(Procambarus_caritus:10.561559	Procambarus_advena:10.561559):1.960728):3.414568	Procambarus_talpoides:15.936855):2.188033):4.770101	Procambarus_geodytes:22.894989):21.843947	((Procambarus_mancus:38.318392	(Procambarus_rogersi_ochlocknensis:21.477481	(Procambarus_rogersi_expletus:15.278570	(Procambarus_rogersi_campestris:6.263014	Procambarus_rogersi_rogersi:6.263014):9.015557):6.198911):16.840911):1.171465	(((Procambarus_capillatus:26.020134	Procambarus_escambiensis:26.020134):6.631757	(((Procambarus_latipleurum:20.544034	(Procambarus_kilbyi:15.233880	(Procambarus_apalachicolae:6.092389	Procambarus_econfinae:6.092389):9.141491):5.310154):4.150952	(Procambarus_hubbelli:18.387770	Procambarus_rathbunae:18.387770):6.307216):4.212521	(Procambarus_barbatus:25.981912	(Procambarus_pearsei:21.590860	(Procambarus_pubischelae_deficiens:5.174299	Procambarus_pubischelae_pubischelae:5.174299):16.416561):4.391052):2.925595):3.744383):5.623980	(Procambarus_shermani:37.555412	(((Procambarus_bivittatus:22.364258	Procambarus_evermanni:22.364258):9.115130	((Procambarus_clarkii:21.077808	(Procambarus_okaloosae:8.738792	((Procambarus_howellae:1.858267	Procambarus_troglodytes:1.858267):3.823903	Procambarus_paeninsulanus:5.682170):3.056621):12.339017):9.315656	(Procambarus_toltecae:29.241564	((Procambarus_suttkusi:18.891771	(Procambarus_raneyi:13.120239	(Procambarus_gibbus:13.080720	Procambarus_spiculifer:13.080720):0.039519):5.771533):8.359729
((((Faxonella_creaseri:77.545720	((((Faxonella_clypeata:21.911738	Bouchardina_robisoni:21.911738):8.634892	Faxonella_blairi:30.546630):13.168585	((Hobbseus_petilus:16.300745	(Hobbseus_prominens:14.134350	((Hobbseus_attenuatus:0.183066	Hobbseus_cristatus:0.183066):10.319021	Hobbseus_yalobushensis:10.502088):3.632262):2.166395):10.793585	Hobbseus_valleculus:27.094330):16.620885):26.777949	(((((Fallicambarus_wallsi:37.560675	(Fallicambarus_kountzeae:24.146267	(Fallicambarus_houstonensis:10.299807	Fallicambarus_macneesei:10.299807):13.846461):13.414408):8.901450	(((Fallicambarus_strawni:35.401258	(((Procambarus_ceruleus:17.880789	Procambarus_simulans:17.880789):5.127605	(Procambarus_tulanei:14.476539	(Procambarus_steigmani:6.716389	(Procambarus_regalis:1.013289	Procambarus_parasimulans:1.013289):5.703100):7.760151):8.531854):1.882467	((Procambarus_regiomontanus:19.552116	Procambarus_liberorum:19.552116):4.211126	(Procambarus_kensleyi:3.819827	Procambarus_curdi:3.819827):19.943416):1.127619):10.510397):4.648800	(Fallicambarus_devastator:34.707425	((Fallicambarus_petilicarpus:5.680261	Fallicambarus_dissitus:5.680261):24.993422	(Fallicambarus_jeanae:24.792860	Fallicambarus_harpi:24.792860):5.880823):4.033742):5.342633):0.051476	Procambarus_tenuis:40.101534):6.360591):7.480485	(((Procambarus_geodytes:17.646759	Procambarus_truculentus:17.646759):1.900126	((Procambarus_pygmaeus:15.827524	(Procambarus_caritus:13.265989	Procambarus_advena:13.265989):2.561535):1.696781	Procambarus_talpoides:17.524305):2.022580):21.884482	((Procambarus_rogersi_ochlocknensis:22.696941	(Procambarus_rogersi_expletus:17.106822	(Procambarus_rogersi_rogersi:7.281422	Procambarus_rogersi_campestris:7.281422):9.825400):5.590120):18.108293	((((Procambarus_hayi:22.188931	Procambarus_shermani:22.188931):13.911120	((((Procambarus_paradoxus:21.398877	((Procambarus_tlapacoyanensis:7.955160	Procambarus_teziutlanensis:7.955160):13.423670	((Procambarus_gonopodcristatus:5.198410	(Procambarus_zihuateutlensis:5.007444	(Procambarus_contrerasi:4.853266	(Procambarus_hidalgoensis:4.797453
(((((((((Procambarus_cubensis_cubensis:14.518186	(Procambarus_vazquezae:14.485981	Procambarus_llamasi:14.485981):0.032205):18.240405	(Distocambarus_carlsoni:24.195965	Distocambarus_devexus:24.195965):8.562626):14.897877	(((Procambarus_tenuis:37.832379	(((Fallicambarus_macneesei:7.030830	Fallicambarus_houstonensis:7.030830):11.595388	Fallicambarus_kountzeae:18.626218):11.000188	Fallicambarus_wallsi:29.626406):8.205973):0.058170	((Fallicambarus_strawni:28.655031	(Fallicambarus_harpi:21.870773	Fallicambarus_jeanae:21.870773):6.784258):6.207965	(Fallicambarus_petilicarpus:6.396646	Fallicambarus_dissitus:6.396646):28.466351):3.027553):1.752315	(Fallicambarus_devastator:35.925503	(((((Procambarus_parasimulans:4.665765	Procambarus_regalis:4.665765):1.619594	Procambarus_steigmani:6.285360):13.949828	(Procambarus_tulanei:16.743368	(Procambarus_ceruleus:16.672717	Procambarus_simulans:16.672717):0.070651):3.491820):3.306715	(Procambarus_liberorum:20.651480	Procambarus_regiomontanus:20.651480):2.890423):2.438640	(Procambarus_curdi:7.255891	Procambarus_kensleyi:7.255891):18.724652):9.944961):3.717361):8.013603):3.924567	Procambarus_incilis:51.581034):3.495584	((((Faxonella_creaseri:21.056807	Faxonella_blairi:21.056807):6.027121	(Faxonella_clypeata:22.856541	Bouchardina_robisoni:22.856541):4.227387):7.343763	(Hobbseus_valleculus:23.438780	((Hobbseus_cristatus:0.975010	Hobbseus_attenuatus:0.975010):21.491861	(Hobbseus_yalobushensis:11.952916	(Hobbseus_petilus:8.785364	Hobbseus_prominens:8.785364):3.167552):10.513955):0.971910):10.988912):6.104917	Procambarus_bouvieri:40.532609):14.544010):15.185767	((((((Faxonius_saxatilis:29.269383	Faxonius_menae:29.269383):6.976161	(Faxonius_spinosus:18.786553	Faxonius_acares:18.786553):17.458991):20.135182	((Faxonius_alabamensis:36.399698	(Faxonius_rhoadesi:36.336716	(Faxonius_pagei:31.594931	(Faxonius_cooperi:29.133255	Faxonius_compressus:29.133255):2.461676):4.741785):0.062982):17.083206	(((Faxonius_immunis:40.931235	((Faxonius_nana:26.442376	Faxonius_macrus:26.442376):9.051734
(((((Cambarus_tartarus:24.000836	(Cambarus_setosus:16.764646	Cambarus_aculabrum:16.764646):7.236190):55.116822	(((Cambarus_latimanus:40.592252	(Cambarus_maculatus:37.834269	((((Cambarus_carinirostris:11.581842	(Cambarus_davidi:5.995371	Cambarus_bartonii_bartonii:5.995371):5.586471):5.416382	(Cambarus_howardi:11.910150	(((Cambarus_acuminatus:1.559282	Cambarus_reburrus:1.559282):6.481373	Cambarus_longirostris:8.040655):1.993241	Cambarus_nerterius:10.033896):1.876254):5.088074):11.423197	((((Cambarus_coosae:3.045550	(Cambarus_coosawattae:2.350351	Cambarus_speciosus:2.350351):0.695199):14.665462	((Cambarus_scotti:15.202883	(Cambarus_fasciatus:13.349671	Cambarus_girardianus:13.349671):1.853213):2.220568	((Cambarus_hiwasseensis:12.339213	(Cambarus_cumberlandensis:11.762327	Cambarus_parrishi:11.762327):0.576886):3.958325	((Cambarus_robustus:13.850388	Cambarus_georgiae:13.850388):2.382247	(Cambarus_chasmodactylus:12.045138	Cambarus_sciotensis:12.045138):4.187497):0.064904):1.125913):0.287561):2.000302	Cambarus_manningi:19.711314):3.537445	Cambarus_longulus:23.248760):5.172661):3.785781	(Cambarus_hobbsorum:21.814051	Cambarus_monongalensis:21.814051):10.393152):5.627066):2.757984):7.268288	(((Cambarus_speleocoopi:26.960865	(Cambarus_pecki:15.884038	(Cambarus_jonesi:14.270361	(Cambarus_laconensis:12.205179	Cambarus_hamulatus:12.205179):2.065181):1.613677):11.076827):12.561937	(Cambarus_cryptodytes:37.470588	(Cambarus_dubius:18.903732	Cambarus_asperimanus:18.903732):18.566856):2.052214):4.032478	(((Cambarus_hubrichti:28.858441	(((Cambarus_graysoni:24.419421	(((Cambarus_cracens:16.177568	Cambarus_halli:16.177568):6.087548	((Cambarus_williami:17.117384	(Cambarus_brachydactylus:11.791688	Cambarus_friaufi:11.791688):5.325696):4.153947	(Cambarus_gentryi:20.955808	Cambarus_batchi:20.955808):0.315523):0.993785):0.703321	(Cambarus_harti:17.549294	(Cambarus_strigosus:6.530146	Cambarus_reflexus:6.530146):11.019148):5.419143):1.450984):2.382083
(((Cambaroides_japonicus:61.605458	((Cambaroides_dauricus:21.666313	Cambaroides_schrenckii:21.666313):25.004088	Cambaroides_similis:46.670401):14.935056):94.824281	((((Pacifastacus_gambelii:15.953200	(Pacifastacus_fortis:9.387143	Pacifastacus_connectens:9.387143):6.566057):14.240914	(Pacifastacus_leniusculus_leniusculus:17.612753	(Pacifastacus_leniusculus_trowbridgii:11.338184	Pacifastacus_leniusculus_klamathensis:11.338184):6.274570):12.581360):105.111444	((Astacus_leptodactylus:116.217351	Astacus_astacus:116.217351):13.652348	(Austropotamobius_torrentium_torrentium:120.000000	(Austropotamobius_pallipes:35.573537	((Austropotamobius_italicus_carsicus:14.349200	(Austropotamobius_italicus_carinthiacus:7.525096	Austropotamobius_italicus_italicus:7.525096):6.824103):2.761423	Austropotamobius_italicus_meridionalis:17.110622):18.462915):84.426463):9.869699):5.435859):7.855394	((Cambarus_aculabrum:17.828326	(Cambarus_tartarus:15.569653	Cambarus_setosus:15.569653):2.258673):55.933050	((((((Cambarus_cryptodytes:37.814896	(Cambarus_speleocoopi:25.738268	(Cambarus_pecki:14.739776	((Cambarus_laconensis:8.586637	Cambarus_hamulatus:8.586637):3.079757	Cambarus_jonesi:11.666394):3.073382):10.998492):12.076628):5.241525	((Cambarus_truncatus:28.775039	((Cambarus_unestami:10.629966	(Cambarus_obeyensis:5.537780	(Cambarus_bouchardi:4.110713	(Cambarus_tuckasegee:1.050888	(Cambarus_distans:1.022506	Cambarus_crinipes:1.022506):0.028383):3.059825):1.427067):5.092185):6.799478	Cambarus_pristinus:17.429443):11.345596):12.196986	(((Cambarus_batchi:19.825958	Cambarus_graysoni:19.825958):5.300900	(((Cambarus_obstipus:6.078202	(Cambarus_striatus:2.727329	Cambarus_englishi:2.727329):3.350873):10.492298	Cambarus_pyronotus:16.570500):7.542347	(((Cambarus_williami:14.859365	(Cambarus_brachydactylus:12.536367	Cambarus_friaufi:12.536367):2.322998):7.246564	(Cambarus_harti:17.894346	((Cambarus_strigosus:7.181187	Cambarus_reflexus:7.181187):8.974906	Cambarus_gentryi:16.156093):1.738253):4.211583):1.291746	(Cambarus_cracens:12.353760	Cambarus_halli:12.353760):11.043916):0.715171):1.014011):4.954013
((((Astacus_leptodactylus:131.174373	((Austropotamobius_torrentium_torrentium:120.000000	(Austropotamobius_pallipes:32.455922	((Austropotamobius_italicus_carinthiacus:10.632452	Austropotamobius_italicus_italicus:10.632452):10.558346	(Austropotamobius_italicus_carsicus:17.859211	Austropotamobius_italicus_meridionalis:17.859211):3.331587):11.265124):87.544078):8.274789	Astacus_astacus:128.274789):2.899584):7.406703	((((((((Procambarus_tulanei:11.927018	((Procambarus_regalis:3.736957	Procambarus_parasimulans:3.736957):1.719174	Procambarus_steigmani:5.456131):6.470886):9.543851	(Procambarus_ceruleus:20.088510	Procambarus_simulans:20.088510):1.382359):5.561826	((Procambarus_liberorum:19.331491	Procambarus_regiomontanus:19.331491):5.637695	(Procambarus_curdi:1.351837	Procambarus_kensleyi:1.351837):23.617349):2.063508):16.744733	(Fallicambarus_devastator:38.882694	((Procambarus_clemmeri:34.699443	(Procambarus_tenuis:31.397968	((Fallicambarus_jeanae:20.114731	Fallicambarus_harpi:20.114731):7.768356	(Fallicambarus_dissitus:5.116198	Fallicambarus_petilicarpus:5.116198):22.766889):3.514881):3.301475):0.066207	Fallicambarus_strawni:34.765649):4.117045):4.894733):0.064399	Fallicambarus_wallsi:43.841826):17.171299	((((Procambarus_bouvieri:21.062043	Procambarus_pygmaeus:21.062043):4.701826	(((Procambarus_caritus:16.851787	Procambarus_truculentus:16.851787):2.473297	Procambarus_geodytes:19.325084):2.719636	(Procambarus_talpoides:14.781379	Procambarus_advena:14.781379):7.263341):3.719150):10.603687	((Procambarus_caballeroi:1.300541	Procambarus_chacalli:1.300541):31.153591	(((Procambarus_capillatus:25.389999	Procambarus_escambiensis:25.389999):1.218756	((Procambarus_pubischelae_pubischelae:2.710798	Procambarus_pubischelae_deficiens:2.710798):14.553699	Procambarus_barbatus:17.264496):9.344259):5.779015	(Procambarus_rathbunae:30.781257	(Procambarus_hubbelli:29.924398	(Procambarus_latipleurum:23.494525	(Procambarus_apalachicolae:16.574876	(Procambarus_econfinae:16.361960	Procambarus_kilbyi:16.361960):0.212916):6.919649):6.429873):0.856859):1.606513):0.066362):3.913425):5.784238	((Procambarus_rogersi_ochlocknensis:24.842196	(Procambarus_rogersi_expletus:16.038396	(Procambarus_rogersi_campestris:8.135126
(((((((Cambarellus_montezumae:12.279654	(((Cambarellus_zempoalensis:2.153051	Cambarellus_patzcuarensis:2.153051):5.673153	(Cambarellus_chapalanus:3.451288	Cambarellus_prolixus:3.451288):4.374916):2.625628	Cambarellus_occidentalis:10.451832):1.827822):41.468179	((Cambarellus_shufeldtii:21.284938	(Cambarellus_diminutus:18.564574	((Cambarellus_puer:7.835186	Cambarellus_ninae:7.835186):4.035530	Cambarellus_texanus:11.870716):6.693858):2.720365):7.349620	(Cambarellus_schmitti:23.141167	(Cambarellus_lesliei:7.647623	Cambarellus_blacki:7.647623):15.493544):5.493391):25.113275):9.340976	(Faxonella_creaseri:62.952266	((Cambarus_setosus:13.472977	Cambarus_aculabrum:13.472977):5.839227	Cambarus_tartarus:19.312204):43.640062):0.136544):8.719667	(((((Faxonius_mississippiensis:31.299723	(Faxonius_holti:11.890313	(Faxonius_etnieri:7.521506	(Faxonius_chickasawae:5.952533	Faxonius_jonesi:5.952533):1.568973):4.368807):19.409410):20.196598	(((Creaserinus_caesius:13.849071	Creaserinus_gilpini:13.849071):29.908954	(Creaserinus_burrisi:33.396123	((Creaserinus_gordoni:27.082785	(Creaserinus_danielae:3.820823	Creaserinus_oryktes:3.820823):23.261962):4.439954	Creaserinus_byersi:31.522739):1.873384):10.361902):3.437397	(Creaserinus_hortoni:36.229300	(Creaserinus_fodiens:23.305147	Procambarus_hagenianus_hagenianus:23.305147):12.924153):10.966122):4.300899):9.200933	((Barbicambarus_cornutus:23.196810	Barbicambarus_simmonsi:23.196810):36.445701	(Faxonius_lancifer:59.588663	(((Faxonius_spinosus:15.001206	Faxonius_acares:15.001206):22.376561	(Faxonius_saxatilis:24.694635	Faxonius_menae:24.694635):12.683131):16.644107	((((Faxonius_palmeri_longimanus:10.652558	Faxonius_maletae:10.652558):17.674905	(((Faxonius_williamsi:8.490266	Faxonius_meeki_brevis:8.490266):0.099719	Faxonius_meeki_meeki:8.589985):14.186366	(Faxonius_perfectus:8.701355	(Faxonius_hobbsi:5.866793	Faxonius_hartfieldi:5.866793):2.834562):14.074995):5.551114):11.175756	(((((((Faxonius_kentuckiensis:9.034049	(Faxonius_ronaldi:7.062851
(((Cambaroides_japonicus:60.545606	(Cambaroides_similis:46.831199	(Cambaroides_dauricus:27.946713	Cambaroides_schrenckii:27.946713):18.884486):13.714407):104.167495	((Pacifastacus_leniusculus_leniusculus:24.889448	((Pacifastacus_leniusculus_klamathensis:15.244068	((Pacifastacus_fortis:7.560744	Pacifastacus_connectens:7.560744):2.911994	Pacifastacus_gambelii:10.472738):4.771330):3.273650	Pacifastacus_leniusculus_trowbridgii:18.517718):6.371730):119.494341	(((Astacus_leptodactylus:122.120667	Astacus_astacus:122.120667):9.500315	((Austropotamobius_pallipes:33.917543	((Austropotamobius_italicus_carinthiacus:7.422031	Austropotamobius_italicus_italicus:7.422031):9.580450	(Austropotamobius_italicus_meridionalis:11.521176	Austropotamobius_italicus_carsicus:11.521176):5.481305):16.915062):86.082457	Austropotamobius_torrentium_torrentium:120.000000):11.620982):7.851240	(((((Cambarus_miltus:33.710919	((Cambarus_deweesae:14.787170	Cambarus_acanthura:14.787170):10.145941	(Cambarus_diogenes:16.723322	Cambarus_ludovicianus:16.723322):8.209789):8.777808):21.158357	((((Faxonius_mississippiensis:23.628553	(Faxonius_holti:8.567004	(Faxonius_etnieri:5.475118	(Faxonius_chickasawae:3.011112	Faxonius_jonesi:3.011112):2.464006):3.091886):15.061550):15.283625	((((Creaserinus_oryktes:2.620017	Creaserinus_danielae:2.620017):18.196452	Creaserinus_burrisi:20.816468):5.729836	(Creaserinus_byersi:24.414959	Creaserinus_gordoni:24.414959):2.131345):9.306325	(Procambarus_hagenianus_hagenianus:30.450038	Creaserinus_fodiens:30.450038):5.402591):3.059549):0.052633	Creaserinus_hortoni:38.964811):9.329745	((Barbicambarus_cornutus:15.757051	Barbicambarus_simmonsi:15.757051):32.218480	((Creaserinus_caesius:11.862775	Creaserinus_gilpini:11.862775):34.813764	(((Faxonius_difficilis:35.365378	(((Faxonius_neglectus_neglectus:26.676643	((((Faxonius_leptogonopodus:2.092557	Faxonius_quadruncus:2.092557):10.273326	Faxonius_peruncus:12.365884):10.379158	(((Faxonius_quinebaugensis:9.528571	((Faxonius_causeyi:4.960260	Faxonius_virilis:4.960260):1.270064	(Faxonius_nais:4.417606	Faxonius_deanae:4.417606):1.812718):3.298247):7.489199
(((((((((Cambarus_diogenes:19.433505	Cambarus_ludovicianus:19.433505):7.328195	(Cambarus_miltus:22.964357	(Cambarus_acanthura:7.511081	Cambarus_deweesae:7.511081):15.453277):3.797343):29.637651	(((((Cambarus_maculatus:34.416556	Cambarus_latimanus:34.416556):0.675496	(((((((Cambarus_robustus:12.985508	Cambarus_longulus:12.985508):7.114415	(Cambarus_sciotensis:16.974304	(Cambarus_chasmodactylus:15.726804	(Cambarus_manningi:11.080316	Cambarus_cumberlandensis:11.080316):4.646488):1.247500):3.125620):0.069200	((Cambarus_fasciatus:12.172722	Cambarus_scotti:12.172722):3.382120	Cambarus_girardianus:15.554841):4.614283):1.699001	((Cambarus_coosawattae:3.292534	(Cambarus_coosae:2.567818	Cambarus_speciosus:2.567818):0.724716):17.432031	Cambarus_georgiae:20.724565):1.143561):1.715778	(Cambarus_hiwasseensis:14.194695	Cambarus_parrishi:14.194695):9.389208):4.875369	(Cambarus_howardi:16.269312	((Cambarus_acuminatus:1.403426	Cambarus_longirostris:1.403426):12.909577	((Cambarus_nerterius:9.816966	(Cambarus_carinirostris:5.496948	(Cambarus_bartonii_bartonii:2.539777	Cambarus_davidi:2.539777):2.957171):4.320018):0.612415	Cambarus_reburrus:10.429381):3.883622):1.956309):12.189961):2.065481	(Cambarus_hobbsorum:22.250355	Cambarus_monongalensis:22.250355):8.274399):4.567298):4.846727	(Cambarus_truncatus:34.114218	((((Cambarus_englishi:9.287659	(Cambarus_striatus:6.046501	Cambarus_obstipus:6.046501):3.241158):13.109412	Cambarus_pyronotus:22.397071):6.008152	((Cambarus_cracens:18.382481	Cambarus_halli:18.382481):8.211863	((Cambarus_hubrichti:23.329242	(Cambarus_harti:19.594821	(Cambarus_strigosus:9.609051	Cambarus_reflexus:9.609051):9.985771):3.734420):1.212861	((Cambarus_batchi:21.539678	Cambarus_gentryi:21.539678):1.443190	(Cambarus_williami:15.320849	(Cambarus_friaufi:11.400219	Cambarus_brachydactylus:11.400219):3.920631):7.662018):1.559236):2.052242):1.810878):2.175690	((((Orconectes_incomptus:10.340031	(Orconectes_australis:7.973631
(((Cambaroides_japonicus:66.333615	((Cambaroides_dauricus:31.793354	Cambaroides_schrenckii:31.793354):18.566890	Cambaroides_similis:50.360245):15.973371):98.777566	(((((Cambarus_setosus:17.140718	Cambarus_aculabrum:17.140718):1.324480	Cambarus_tartarus:18.465198):51.480290	((((((Cambarus_hobbsorum:28.890953	Cambarus_monongalensis:28.890953):10.106825	(((Cambarus_fasciatus:19.738471	Cambarus_scotti:19.738471):4.379112	(((((Cambarus_longulus:12.464771	Cambarus_hiwasseensis:12.464771):0.068883	Cambarus_robustus:12.533654):5.537168	(Cambarus_manningi:13.215702	(Cambarus_coosawattae:2.487751	(Cambarus_coosae:2.401689	Cambarus_speciosus:2.401689):0.086062):10.727951):4.855119):3.156224	((Cambarus_cumberlandensis:20.652683	(Cambarus_parrishi:18.075848	Cambarus_georgiae:18.075848):2.576835):0.522235	(Cambarus_chasmodactylus:16.367534	Cambarus_sciotensis:16.367534):4.807385):0.052127):1.909753	Cambarus_girardianus:23.136799):0.980785):7.325467	(Cambarus_howardi:16.616442	(((Cambarus_nerterius:10.047811	(Cambarus_davidi:3.864455	(Cambarus_bartonii_bartonii:2.320351	Cambarus_carinirostris:2.320351):1.544104):6.183356):1.715721	(Cambarus_acuminatus:1.176077	Cambarus_reburrus:1.176077):10.587454):1.428631	Cambarus_longirostris:13.192163):3.424280):14.826608):7.554728):4.606073	(Cambarus_maculatus:41.359869	Cambarus_latimanus:41.359869):2.243982):4.061754	(Cambarus_dubius:17.362555	Cambarus_asperimanus:17.362555):30.303050):1.214706	((((Cambarus_pyronotus:16.864000	((Cambarus_obstipus:4.284847	Cambarus_striatus:4.284847):2.792179	Cambarus_englishi:7.077026):9.786974):14.406861	(((((((Cambarus_brachydactylus:11.654497	Cambarus_friaufi:11.654497):6.530791	Cambarus_williami:18.185288):4.469310	(Cambarus_gentryi:21.265875	Cambarus_batchi:21.265875):1.388723):1.123157	(Cambarus_cracens:13.276642	Cambarus_halli:13.276642):10.501112):1.924186	((Cambarus_harti:17.935209	(Cambarus_reflexus:8.547071	Cambarus_strigosus:8.547071):9.388138):6.222433
((((Cambaroides_similis:47.747147	(Cambaroides_dauricus:24.738592	Cambaroides_schrenckii:24.738592):23.008555):14.793153	Cambaroides_japonicus:62.540300):94.046130	(((((((Cambarus_asperimanus:17.862748	Cambarus_dubius:17.862748):23.201363	((Cambarus_truncatus:28.655693	((Cambarus_pristinus:10.544691	((Cambarus_bouchardi:5.549970	(Cambarus_distans:3.553932	Cambarus_crinipes:3.553932):1.996038):1.744848	(Cambarus_tuckasegee:2.661423	Cambarus_obeyensis:2.661423):4.633395):3.249873):2.884077	Cambarus_unestami:13.428768):15.226925):7.374932	((Cambarus_pyronotus:18.602172	(Cambarus_striatus:6.383671	(Cambarus_englishi:5.212382	Cambarus_obstipus:5.212382):1.171289):12.218501):15.164664	((((Orconectes_stygocaneyi:8.997589	Orconectes_inermis_inermis:8.997589):5.802115	Orconectes_pellucidus:14.799704):11.829839	((Cambarus_hubbsi:15.655952	(Cambarus_rusticiformis:6.774686	Cambarus_tenebrosus:6.774686):8.881266):8.307866	(((Orconectes_packardi:6.980498	Orconectes_australis:6.980498):3.901519	Orconectes_barri:10.882016):0.058707	Orconectes_incomptus:10.940723):13.023095):2.665725):2.376725	(Cambarus_hubrichti:28.518514	(((Cambarus_batchi:20.982567	Cambarus_graysoni:20.982567):3.442312	(((Cambarus_brachydactylus:14.005854	Cambarus_friaufi:14.005854):2.042484	Cambarus_williami:16.048338):7.132975	(Cambarus_halli:14.567633	Cambarus_cracens:14.567633):8.613680):1.243566):0.138831	(Cambarus_harti:20.710219	(Cambarus_gentryi:17.465676	(Cambarus_strigosus:11.757916	Cambarus_reflexus:11.757916):5.707760):3.244543):3.853492):3.954803):0.487755):4.760567):2.263789):5.033486):1.929415	Orconectes_inermis_testii:42.993525):0.081750	(Cambarus_cryptodytes:37.916841	((((Cambarus_jonesi:12.330777	Cambarus_hamulatus:12.330777):1.397156	Cambarus_laconensis:13.727933):2.748082	Cambarus_pecki:16.476016):9.776368	Cambarus_speleocoopi:26.252383):11.664458):5.158435):6.454534	(Cambarus_latimanus:45.502657	(Cambarus_maculatus:43.369808	(Cambarus_monongalensis:36.854718
(((Cambaroides_japonicus:70.756236	((Cambaroides_schrenckii:32.374550	Cambaroides_dauricus:32.374550):18.600513	Cambaroides_similis:50.975062):19.781174):79.417419	(((((Austropotamobius_torrentium_torrentium:120.000000	(Austropotamobius_pallipes:47.865968	((Austropotamobius_italicus_meridionalis:15.644978	(Austropotamobius_italicus_carinthiacus:6.530232	Austropotamobius_italicus_italicus:6.530232):9.114746):0.154387	Austropotamobius_italicus_carsicus:15.799365):32.066603):72.134032):6.090417	Astacus_astacus:126.090417):0.406286	Astacus_leptodactylus:126.496703):6.424227	((Pacifastacus_connectens:29.308194	(Pacifastacus_gambelii:22.476964	(Pacifastacus_leniusculus_leniusculus:10.635858	(Pacifastacus_leniusculus_trowbridgii:4.575500	Pacifastacus_leniusculus_klamathensis:4.575500):6.060358):11.841106):6.831230):27.289953	Pacifastacus_fortis:56.598148):76.322782):3.908990	(((Cambarus_aculabrum:18.091251	Cambarus_setosus:18.091251):2.310309	Cambarus_tartarus:20.401560):59.731473	(((((Cambarus_latimanus:31.501096	Cambarus_maculatus:31.501096):6.989398	(((((Cambarus_hobbsorum:18.445631	Cambarus_monongalensis:18.445631):5.667038	(Cambarus_howardi:14.215644	(((Cambarus_nerterius:10.307866	(Cambarus_davidi:6.151067	(Cambarus_bartonii_bartonii:3.859715	Cambarus_carinirostris:3.859715):2.291352):4.156799):1.076544	(Cambarus_acuminatus:1.519879	Cambarus_reburrus:1.519879):9.864530):1.599361	Cambarus_longirostris:12.983770):1.231874):9.897025):4.700870	((Cambarus_cumberlandensis:19.992070	((((((Cambarus_coosae:2.408604	(Cambarus_speciosus:0.905070	Cambarus_coosawattae:0.905070):1.503534):10.692353	Cambarus_manningi:13.100956):2.072031	Cambarus_georgiae:15.172987):2.056176	Cambarus_sciotensis:17.229163):0.725642	(Cambarus_girardianus:14.820102	(Cambarus_scotti:10.771702	Cambarus_fasciatus:10.771702):4.048400):3.134704):0.065205	Cambarus_robustus:18.020011):1.972059):3.226949	(Cambarus_parrishi:17.511335	Cambarus_hiwasseensis:17.511335):5.707683):5.594520):1.073464	Cambarus_chasmodactylus:29.887003):0.069708	Cambarus_longulus:29.956712):8.533782):8.341621	((Cambarus_dubius:25.701083	Cambarus_asperimanus:25.701083):20.893212
(((((((Austropotamobius_pallipes:39.985451	(Austropotamobius_italicus_meridionalis:16.996866	(Austropotamobius_italicus_carsicus:15.015274	(Austropotamobius_italicus_italicus:8.503277	Austropotamobius_italicus_carinthiacus:8.503277):6.511996):1.981592):22.988585):80.014549	Austropotamobius_torrentium_torrentium:120.000000):9.003942	(Astacus_astacus:113.085370	Astacus_leptodactylus:113.085370):15.918571):14.057234	((Pacifastacus_connectens:9.894626	Pacifastacus_gambelii:9.894626):21.967959	(((Pacifastacus_leniusculus_leniusculus:16.978348	Pacifastacus_leniusculus_klamathensis:16.978348):5.700982	Pacifastacus_leniusculus_trowbridgii:22.679330):4.079430	Pacifastacus_fortis:26.758760):5.103825):111.198590):6.912003	((Cambarus_tartarus:28.081202	(Cambarus_aculabrum:22.836453	Cambarus_setosus:22.836453):5.244750):55.726694	((((Cambarus_maculatus:46.827158	Cambarus_latimanus:46.827158):0.376064	(Cambarus_monongalensis:34.992942	(((((Cambarus_coosawattae:5.258962	(Cambarus_coosae:2.981818	Cambarus_speciosus:2.981818):2.277144):17.554551	((Cambarus_girardianus:17.694977	(Cambarus_fasciatus:12.703987	Cambarus_scotti:12.703987):4.990990):5.046281	((Cambarus_georgiae:17.835597	(Cambarus_hiwasseensis:11.290604	Cambarus_parrishi:11.290604):6.544993):3.179097	((Cambarus_longulus:11.484272	Cambarus_sciotensis:11.484272):7.990991	Cambarus_robustus:19.475263):1.539431):1.726563):0.072255):1.063737	((Cambarus_cumberlandensis:9.586081	Cambarus_chasmodactylus:9.586081):5.824267	Cambarus_manningi:15.410347):8.466902):4.141091	((((Cambarus_davidi:5.668135	Cambarus_nerterius:5.668135):2.090474	(Cambarus_bartonii_bartonii:4.028361	Cambarus_carinirostris:4.028361):3.730248):2.374129	(Cambarus_howardi:9.373436	(Cambarus_acuminatus:1.485032	Cambarus_reburrus:1.485032):7.888404):0.759303):3.187105	Cambarus_longirostris:13.319844):14.698497):6.766483	Cambarus_hobbsorum:34.784823):0.208119):12.210280):3.865544	((Cambarus_cryptodytes:37.983506	(Cambarus_speleocoopi:22.407049	((Cambarus_laconensis:11.791627	(Cambarus_pecki:10.026079	Cambarus_hamulatus:10.026079):1.765548):1.360264	Cambarus_jonesi:13.151891):9.255158):15.576457):10.284755
(((((Astacus_leptodactylus:89.719800	Astacus_astacus:89.719800):41.300162	(Austropotamobius_torrentium_torrentium:120.000000	((Austropotamobius_italicus_meridionalis:13.162911	(Austropotamobius_italicus_carsicus:12.914059	(Austropotamobius_italicus_carinthiacus:6.695491	Austropotamobius_italicus_italicus:6.695491):6.218567):0.248852):15.972377	Austropotamobius_pallipes:29.135288):90.864712):11.019962):10.436400	((((Pacifastacus_connectens:7.463437	Pacifastacus_gambelii:7.463437):4.428021	Pacifastacus_fortis:11.891458):12.419156	(Pacifastacus_leniusculus_klamathensis:23.430272	(Pacifastacus_leniusculus_leniusculus:18.359508	Pacifastacus_leniusculus_trowbridgii:18.359508):5.070764):0.880342):102.128101	(((Cambarus_tartarus:23.016218	(Cambarus_setosus:15.609623	Cambarus_aculabrum:15.609623):7.406596):43.406475	((((((Cambarus_truncatus:33.154966	((Cambarus_unestami:11.526034	Cambarus_pristinus:11.526034):3.279210	((Cambarus_bouchardi:2.939596	(Cambarus_crinipes:1.496047	Cambarus_distans:1.496047):1.443549):3.339316	(Cambarus_obeyensis:6.209770	Cambarus_tuckasegee:6.209770):0.069142):8.526333):18.349722):7.210525	((((((Cambarus_batchi:21.935670	(Cambarus_williami:15.598568	(Cambarus_brachydactylus:12.969548	Cambarus_friaufi:12.969548):2.629020):6.337102):0.683323	(Cambarus_harti:18.838407	(Cambarus_cracens:11.955266	Cambarus_halli:11.955266):6.883141):3.780586):2.219241	(Cambarus_gentryi:21.931434	(Cambarus_strigosus:14.013634	Cambarus_reflexus:14.013634):7.917800):2.906800):2.149647	Cambarus_hubrichti:26.987882):1.372997	((Cambarus_graysoni:24.608471	((Cambarus_tenebrosus:3.607119	Cambarus_rusticiformis:3.607119):15.263871	Cambarus_hubbsi:18.870990):5.737481):2.082802	((Orconectes_inermis_testii:16.707705	((Orconectes_packardi:8.413228	Orconectes_australis:8.413228):3.171326	(Orconectes_barri:7.760395	Orconectes_incomptus:7.760395):3.824159):5.123151):7.071456	(Orconectes_pellucidus:13.678167	(Orconectes_inermis_inermis:10.373474	Orconectes_stygocaneyi:10.373474):3.304693):10.100993):2.912112):1.669605):6.655843	(Cambarus_pyronotus:24.673431	(Cambarus_obstipus:7.541418
(((((((Cambarus_cryptodytes:33.646316	((Cambarus_pecki:18.469592	(Cambarus_jonesi:14.143635	(Cambarus_laconensis:12.027904	Cambarus_hamulatus:12.027904):2.115731):4.325957):8.558152	Cambarus_speleocoopi:27.027744):6.618572):8.085527	(((Cambarus_truncatus:29.315273	((Cambarus_obeyensis:8.526848	(Cambarus_bouchardi:5.960642	(Cambarus_crinipes:4.049570	(Cambarus_tuckasegee:0.903426	Cambarus_distans:0.903426):3.146144):1.911072):2.566206):8.686773	(Cambarus_pristinus:13.093372	Cambarus_unestami:13.093372):4.120249):12.101652):8.526928	((((Cambarus_graysoni:24.911191	((Cambarus_cracens:15.832474	Cambarus_halli:15.832474):6.671228	((Cambarus_reflexus:13.742247	Cambarus_strigosus:13.742247):6.947920	(Cambarus_gentryi:18.775819	(Cambarus_batchi:16.189626	Cambarus_harti:16.189626):2.586193):1.914348):1.813534):2.407489):1.563583	(Cambarus_williami:16.852678	(Cambarus_brachydactylus:11.642558	Cambarus_friaufi:11.642558):5.210120):9.622097):4.414298	(Cambarus_hubrichti:29.452620	(((Orconectes_stygocaneyi:4.888051	Orconectes_inermis_inermis:4.888051):2.513147	Orconectes_pellucidus:7.401197):17.494627	((Cambarus_hubbsi:14.876481	(Cambarus_tenebrosus:3.873632	Cambarus_rusticiformis:3.873632):11.002849):3.793621	((Orconectes_australis:9.007319	Orconectes_packardi:9.007319):4.498927	(Orconectes_barri:11.921369	Orconectes_incomptus:11.921369):1.584877):5.163856):6.225722):4.556796):1.436451):2.590383	((Cambarus_obstipus:7.079391	(Cambarus_englishi:5.224501	Cambarus_striatus:5.224501):1.854890):12.450494	Cambarus_pyronotus:19.529885):13.949570):4.362746):3.733031	Orconectes_inermis_testii:41.575232):0.156612):9.941459	((Cambarus_asperimanus:23.798543	Cambarus_dubius:23.798543):26.773025	(((Cambarus_hobbsorum:31.641279	Cambarus_monongalensis:31.641279):7.976345	(((((Cambarus_nerterius:9.455464	(Cambarus_bartonii_bartonii:3.465906	(Cambarus_davidi:1.088354	Cambarus_carinirostris:1.088354):2.377552):5.989558):0.330842	Cambarus_reburrus:9.786306):1.577924
(((Cambaroides_japonicus:66.355958	(Cambaroides_similis:40.462669	(Cambaroides_dauricus:22.291288	Cambaroides_schrenckii:22.291288):18.171380):25.893289):98.877632	((((Pacifastacus_fortis:22.593891	(Pacifastacus_connectens:7.719789	Pacifastacus_gambelii:7.719789):14.874102):12.099869	(Pacifastacus_leniusculus_leniusculus:18.700172	(Pacifastacus_leniusculus_trowbridgii:13.028414	Pacifastacus_leniusculus_klamathensis:13.028414):5.671758):15.993588):106.484893	((Austropotamobius_torrentium_torrentium:120.000000	(Austropotamobius_pallipes:22.952134	((Austropotamobius_italicus_carsicus:12.522427	Austropotamobius_italicus_meridionalis:12.522427):0.171325	(Austropotamobius_italicus_carinthiacus:4.347642	Austropotamobius_italicus_italicus:4.347642):8.346109):10.258382):97.047866):11.064825	(Astacus_astacus:129.538008	Astacus_leptodactylus:129.538008):1.526817):10.113828):4.859104	((((Cambarus_miltus:24.292983	(Cambarus_acanthura:11.063201	Cambarus_deweesae:11.063201):13.229782):3.843489	(Cambarus_diogenes:21.918196	Cambarus_ludovicianus:21.918196):6.218275):36.746029	((((Cambarus_latimanus:38.087152	Cambarus_maculatus:38.087152):2.701158	((Cambarus_hobbsorum:23.889884	Cambarus_monongalensis:23.889884):8.628996	((((Cambarus_cumberlandensis:21.306484	(Cambarus_longulus:9.400834	Cambarus_sciotensis:9.400834):11.905650):1.267622	((Cambarus_robustus:18.801081	(Cambarus_georgiae:14.952127	(Cambarus_hiwasseensis:8.904546	Cambarus_parrishi:8.904546):6.047581):3.848954):1.236728	((Cambarus_coosawattae:3.063239	(Cambarus_speciosus:1.361390	Cambarus_coosae:1.361390):1.701849):15.343264	(Cambarus_girardianus:16.989702	(Cambarus_fasciatus:14.302120	(Cambarus_chasmodactylus:6.795628	Cambarus_scotti:6.795628):7.506492):2.687582):1.416800):1.631306):2.536298):1.648955	Cambarus_manningi:24.223062):3.963077	((Cambarus_bartonii_bartonii:6.506953	(Cambarus_davidi:6.429432	Cambarus_carinirostris:6.429432):0.077521):6.062719	(Cambarus_nerterius:9.248766	((Cambarus_longirostris:7.471339	(Cambarus_acuminatus:0.047962	Cambarus_reburrus:0.047962):7.423377):0.765216	Cambarus_howardi:8.236556):1.012210):3.320906):15.616467):4.332741):8.269430):3.120981
(((Cambaroides_japonicus:59.046874	((Cambaroides_dauricus:22.906614	Cambaroides_schrenckii:22.906614):19.019216	Cambaroides_similis:41.925830):17.121044):104.031652	(((Pacifastacus_leniusculus_leniusculus:22.596067	(Pacifastacus_leniusculus_trowbridgii:22.492270	(Pacifastacus_leniusculus_klamathensis:19.277340	(Pacifastacus_fortis:14.800106	(Pacifastacus_gambelii:4.189106	Pacifastacus_connectens:4.189106):10.611000):4.477234):3.214931):0.103796):115.558979	((Astacus_leptodactylus:76.108385	Astacus_astacus:76.108385):51.347341	((Austropotamobius_pallipes:29.550837	((Austropotamobius_italicus_carinthiacus:3.701059	Austropotamobius_italicus_italicus:3.701059):6.514291	(Austropotamobius_italicus_carsicus:6.708814	Austropotamobius_italicus_meridionalis:6.708814):3.506536):19.335488):90.449163	Austropotamobius_torrentium_torrentium:120.000000):7.455726):10.699321):5.210618	(((((Cambarellus_montezumae:15.056990	(Cambarellus_occidentalis:11.826550	((Cambarellus_zempoalensis:4.395427	Cambarellus_patzcuarensis:4.395427):4.576644	(Cambarellus_prolixus:1.290696	Cambarellus_chapalanus:1.290696):7.681374):2.854479):3.230440):46.189909	((((((Cambarellus_blacki:5.985624	Cambarellus_lesliei:5.985624):16.054132	(((Cambarellus_diminutus:11.462119	Cambarellus_texanus:11.462119):0.308212	(Cambarellus_puer:9.950889	Cambarellus_ninae:9.950889):1.819442):3.572159	Cambarellus_shufeldtii:15.342490):6.697265):2.859962	Cambarellus_schmitti:24.899717):20.478584	((Distocambarus_carlsoni:21.945618	Distocambarus_devexus:21.945618):12.589557	(Procambarus_vazquezae:17.221148	(Procambarus_cubensis_cubensis:16.123213	Procambarus_llamasi:16.123213):1.097935):17.314028):10.843126):3.178350	((((Procambarus_advena:14.632957	(Procambarus_geodytes:13.923787	(Procambarus_caritus:13.333132	Procambarus_truculentus:13.333132):0.590654):0.709170):5.638417	(Procambarus_talpoides:19.658335	Procambarus_pygmaeus:19.658335):0.613039):18.023009	((Procambarus_rogersi_ochlocknensis:20.753674	(Procambarus_rogersi_expletus:14.386457	(Procambarus_rogersi_campestris:7.732516	Procambarus_rogersi_rogersi:7.732516):6.653942):6.367217):15.057960	((Procambarus_escambiensis:30.963303	((Procambarus_hubbelli:20.943710	Procambarus_rathbunae:20.943710):9.981045
(((Cambaroides_japonicus:60.721322	(Cambaroides_similis:43.879185	(Cambaroides_schrenckii:19.683090	Cambaroides_dauricus:19.683090):24.196095):16.842137):98.003836	((((Cambarus_aculabrum:17.334407	(Cambarus_tartarus:15.914316	Cambarus_setosus:15.914316):1.420091):51.602790	(((Cambarus_hobbsorum:42.571427	Cambarus_monongalensis:42.571427):8.396137	((Cambarus_maculatus:43.462844	Cambarus_latimanus:43.462844):3.301942	(((Cambarus_longirostris:19.438009	((Cambarus_nerterius:13.666431	((Cambarus_carinirostris:5.983181	Cambarus_bartonii_bartonii:5.983181):4.860839	Cambarus_davidi:10.844021):2.822411):1.193392	((Cambarus_acuminatus:3.548832	Cambarus_reburrus:3.548832):10.770140	Cambarus_howardi:14.318972):0.540851):4.578186):13.921831	((Cambarus_hiwasseensis:20.832571	Cambarus_parrishi:20.832571):7.182905	(((Cambarus_robustus:21.377324	((Cambarus_manningi:18.614157	(Cambarus_chasmodactylus:12.445478	Cambarus_cumberlandensis:12.445478):6.168679):0.253353	Cambarus_georgiae:18.867510):2.509814):2.018149	((Cambarus_longulus:8.686154	Cambarus_sciotensis:8.686154):13.660087	(Cambarus_girardianus:17.140715	(Cambarus_fasciatus:12.553514	Cambarus_scotti:12.553514):4.587200):5.205526):1.049232):2.396113	(Cambarus_coosawattae:4.320213	(Cambarus_speciosus:2.518857	Cambarus_coosae:2.518857):1.801356):21.471373):2.223891):5.344364):12.042709	((Orconectes_inermis_testii:39.172607	(Cambarus_truncatus:35.279990	((Cambarus_strigosus:12.458272	Cambarus_reflexus:12.458272):19.145305	(((Cambarus_hubrichti:26.370150	((Cambarus_brachydactylus:14.318390	(Cambarus_williami:12.815007	Cambarus_friaufi:12.815007):1.503382):8.936080	((Cambarus_gentryi:17.077983	Cambarus_harti:17.077983):4.134085	(Cambarus_halli:16.034895	Cambarus_cracens:16.034895):5.177173):2.042402):3.115680):1.486965	((Cambarus_pyronotus:14.428682	(Cambarus_obstipus:6.279144	(Cambarus_striatus:4.415899	Cambarus_englishi:4.415899):1.863245):8.149538):11.543660
(((((((((Procambarus_incilis:40.426481	Procambarus_bouvieri:40.426481):5.985225	((((Procambarus_regiomontanus:22.986717	((Procambarus_simulans:13.980081	Procambarus_ceruleus:13.980081):7.291730	((Procambarus_tulanei:6.497588	((Procambarus_regalis:3.790118	Procambarus_parasimulans:3.790118):2.477518	Procambarus_steigmani:6.267636):0.229951):10.095814	Procambarus_liberorum:16.593401):4.678409):1.714907):2.878045	(Procambarus_curdi:6.889885	Procambarus_kensleyi:6.889885):18.974876):13.060057	((Fallicambarus_wallsi:30.782783	(Fallicambarus_kountzeae:21.266161	(Fallicambarus_macneesei:10.761990	Fallicambarus_houstonensis:10.761990):10.504171):9.516622):3.345881	((Fallicambarus_strawni:28.413037	(Procambarus_tenuis:26.996582	((Fallicambarus_petilicarpus:5.010741	Fallicambarus_dissitus:5.010741):20.697732	(Fallicambarus_jeanae:19.932826	Fallicambarus_harpi:19.932826):5.775648):1.288109):1.416455):3.711039	Fallicambarus_devastator:32.124076):2.004588):4.796155):3.555031	((Procambarus_rogersi_ochlocknensis:21.974222	((Procambarus_rogersi_rogersi:9.037884	Procambarus_rogersi_campestris:9.037884):9.002374	Procambarus_rogersi_expletus:18.040257):3.933965):14.655015	(((((Procambarus_youngi:28.087232	((((Procambarus_zonangulus:11.009448	Faxonius_hylas:11.009448):0.525387	Procambarus_acutus:11.534835):3.433231	(Procambarus_geminus:11.446103	Procambarus_reimeri:11.446103):3.521964):6.144410	(Procambarus_nueces:4.804544	Procambarus_luxus:4.804544):16.307933):6.974755):2.436356	(((((Procambarus_lunzi:13.241350	(Procambarus_ancylus:12.758253	((((Procambarus_pubescens:0.494604	Procambarus_hirsutus:0.494604):0.648822	Procambarus_litosternum:1.143426):4.740370	Procambarus_epicyrtus:5.883796):4.772709	Procambarus_lepidodactylus:10.656505):2.101748):0.483097):8.622929	(Procambarus_morrisi:15.223821	Procambarus_acherontis:15.223821):6.640458):3.428432	(((Procambarus_seminolae:7.521454	((Procambarus_chacei:0.888352	Procambarus_braswelli:0.888352):2.170083	Procambarus_enoplosternum:3.058434):4.463019):3.005821	Procambarus_pictus:10.527275):12.499052	((Procambarus_delicatus:10.177255
(((Cambaroides_japonicus:62.157358	(Cambaroides_similis:43.838472	(Cambaroides_schrenckii:31.166632	Cambaroides_dauricus:31.166632):12.671840):18.318886):92.933827	(((((Austropotamobius_pallipes:37.207095	((Austropotamobius_italicus_carsicus:11.596494	Austropotamobius_italicus_meridionalis:11.596494):6.662865	(Austropotamobius_italicus_italicus:6.320304	Austropotamobius_italicus_carinthiacus:6.320304):11.939055):18.947737):82.792905	(Astacus_leptodactylus:119.359082	Austropotamobius_torrentium_torrentium:119.359082):0.640918):7.057742	Astacus_astacus:127.057742):7.849403	((Pacifastacus_fortis:14.497624	(Pacifastacus_connectens:10.067911	Pacifastacus_gambelii:10.067911):4.429712):13.325906	(Pacifastacus_leniusculus_leniusculus:17.516523	(Pacifastacus_leniusculus_klamathensis:10.163469	Pacifastacus_leniusculus_trowbridgii:10.163469):7.353054):10.307006):107.083616):4.633870	(((((Faxonius_alabamensis:25.067981	Faxonius_compressus:25.067981):5.109375	Faxonius_pagei:30.177356):0.071720	Faxonius_rhoadesi:30.249076):27.457080	Faxonius_cooperi:57.706156):23.358982	((((Faxonius_lancifer:42.104752	(Barbicambarus_cornutus:12.923320	Barbicambarus_simmonsi:12.923320):29.181432):5.726528	((Faxonius_mississippiensis:21.270581	((Faxonius_etnieri:5.353701	Faxonius_chickasawae:5.353701):0.606890	(Faxonius_holti:5.497499	Faxonius_jonesi:5.497499):0.463092):15.309989):19.631075	((Creaserinus_caesius:14.135769	Creaserinus_gilpini:14.135769):23.321570	(((Creaserinus_fodiens:22.892495	Procambarus_hagenianus_hagenianus:22.892495):4.794312	Creaserinus_hortoni:27.686807):6.609906	((Creaserinus_gordoni:20.767014	(Creaserinus_oryktes:3.587275	Creaserinus_danielae:3.587275):17.179739):6.616841	(Creaserinus_burrisi:24.750486	Creaserinus_byersi:24.750486):2.633369):6.912857):3.160626):3.444317):6.929625):12.633506	((Faxonius_menae:34.041385	(Faxonius_saxatilis:29.823201	(Faxonius_spinosus:15.928281	Faxonius_acares:15.928281):13.894920):4.218183):19.314383	(((Faxonius_nana:24.807866	Faxonius_macrus:24.807866):12.823104	((Faxonius_difficilis:30.217333	((Faxonius_meeki_meeki:6.765577	(Faxonius_williamsi:4.571362
(((Cambaroides_japonicus:64.308311	(Cambaroides_similis:43.946175	(Cambaroides_schrenckii:22.890853	Cambaroides_dauricus:22.890853):21.055322):20.362136):97.155207	((((Astacus_astacus:115.239278	Astacus_leptodactylus:115.239278):16.360193	(Austropotamobius_torrentium_torrentium:120.000000	(Austropotamobius_pallipes:26.640592	(Austropotamobius_italicus_carsicus:7.924702	((Austropotamobius_italicus_carinthiacus:2.388382	Austropotamobius_italicus_italicus:2.388382):5.448685	Austropotamobius_italicus_meridionalis:7.837067):0.087634):18.715890):93.359408):11.599471):8.070265	(((Pacifastacus_connectens:13.738203	Pacifastacus_gambelii:13.738203):4.674298	Pacifastacus_fortis:18.412502):9.642540	(Pacifastacus_leniusculus_klamathensis:21.449696	(Pacifastacus_leniusculus_leniusculus:11.371076	Pacifastacus_leniusculus_trowbridgii:11.371076):10.078620):6.605346):111.614694):8.726040	((((((((Cambarus_pecki:19.242751	(Cambarus_jonesi:15.669953	(Cambarus_laconensis:11.685938	Cambarus_hamulatus:11.685938):3.984014):3.572799):12.716735	Cambarus_speleocoopi:31.959486):10.202798	((((Cambarus_latimanus:30.214963	Cambarus_maculatus:30.214963):4.047164	(((((Cambarus_coosawattae:6.927348	(Cambarus_speciosus:4.163371	Cambarus_coosae:4.163371):2.763977):15.622555	((Cambarus_georgiae:18.416419	(Cambarus_hiwasseensis:13.126668	Cambarus_parrishi:13.126668):5.289751):3.113035	(((Cambarus_longulus:15.145501	Cambarus_robustus:15.145501):4.623180	(Cambarus_sciotensis:17.920221	(Cambarus_chasmodactylus:10.996978	Cambarus_cumberlandensis:10.996978):6.923243):1.848460):0.021278	(Cambarus_scotti:16.033676	(Cambarus_girardianus:13.114994	Cambarus_fasciatus:13.114994):2.918682):3.756284):1.739494):1.020449):2.069036	Cambarus_manningi:24.618939):4.703863	(((Cambarus_longirostris:10.585367	(Cambarus_howardi:9.730655	(Cambarus_reburrus:0.035804	Cambarus_acuminatus:0.035804):9.694851):0.854712):1.104299	Cambarus_nerterius:11.689666):4.574763	((Cambarus_davidi:10.860141	Cambarus_carinirostris:10.860141):0.056557	Cambarus_bartonii_bartonii:10.916698):5.347731):13.058374):2.658041	(Cambarus_hobbsorum:27.572234	Cambarus_monongalensis:27.572234):4.408610):2.281283):4.109708
(((Cambaroides_japonicus:91.175013	(Cambaroides_similis:51.351943	(Cambaroides_schrenckii:27.242227	Cambaroides_dauricus:27.242227):24.109716):39.823070):77.463593	((((Pacifastacus_leniusculus_klamathensis:11.543324	Pacifastacus_leniusculus_trowbridgii:11.543324):10.266716	Pacifastacus_leniusculus_leniusculus:21.810040):18.800706	(Pacifastacus_connectens:15.282631	(Pacifastacus_fortis:15.254801	Pacifastacus_gambelii:15.254801):0.027830):25.328115):102.190037	((Astacus_astacus:125.531103	((Austropotamobius_torrentium_torrentium:120.000000	((Austropotamobius_pallipes:13.853441	(Austropotamobius_italicus_carsicus:10.736960	Austropotamobius_italicus_meridionalis:10.736960):3.116481):0.139827	(Austropotamobius_italicus_italicus:1.003124	Austropotamobius_italicus_carinthiacus:1.003124):12.990144):106.006732):3.586551	Astacus_leptodactylus:123.586551):1.944552):11.680818	((Cambarus_aculabrum:22.682796	(Cambarus_setosus:20.106589	Cambarus_tartarus:20.106589):2.576207):52.198730	(((((((Orconectes_inermis_inermis:9.900773	Orconectes_stygocaneyi:9.900773):6.562261	Orconectes_pellucidus:16.463034):14.634360	((Orconectes_inermis_testii:24.103548	(Orconectes_packardi:16.507947	(Orconectes_australis:8.586018	(Orconectes_barri:6.580683	Orconectes_incomptus:6.580683):2.005335):7.921929):7.595601):5.410129	(((Cambarus_graysoni:23.587533	(Cambarus_hubbsi:15.058620	(Cambarus_rusticiformis:4.965741	Cambarus_tenebrosus:4.965741):10.092880):8.528912):4.937445	Cambarus_truncatus:28.524978):0.071748	((((Cambarus_cracens:14.524483	Cambarus_halli:14.524483):8.575739	(((Cambarus_friaufi:14.024505	(Cambarus_williami:13.968736	Cambarus_brachydactylus:13.968736):0.055769):6.430142	(Cambarus_strigosus:9.575519	Cambarus_reflexus:9.575519):10.879128):0.747874	Cambarus_gentryi:21.202521):1.897701):1.849451	(Cambarus_harti:24.663130	Cambarus_hubrichti:24.663130):0.286542):1.307979	Cambarus_batchi:26.257652):2.339074):0.916952):1.583717):4.666194	((Cambarus_striatus:7.775436	(Cambarus_englishi:5.834942	Cambarus_obstipus:5.834942):1.940494):12.646769	Cambarus_pyronotus:20.422205):15.341384):8.691682	((Cambarus_cryptodytes:31.632177
((((Cambaroides_similis:59.317208	(Cambaroides_dauricus:33.843355	Cambaroides_schrenckii:33.843355):25.473853):19.238353	Cambaroides_japonicus:78.555561):83.914899	((((Pacifastacus_connectens:9.588998	Pacifastacus_gambelii:9.588998):21.403833	(((Pacifastacus_leniusculus_trowbridgii:8.345046	Pacifastacus_leniusculus_klamathensis:8.345046):9.256548	Pacifastacus_leniusculus_leniusculus:17.601593):7.517065	Pacifastacus_fortis:25.118659):5.874173):106.439300	(((((Austropotamobius_italicus_carinthiacus:6.498029	Austropotamobius_italicus_italicus:6.498029):11.099675	(Austropotamobius_italicus_carsicus:7.532290	Austropotamobius_italicus_meridionalis:7.532290):10.065415):20.587408	Austropotamobius_pallipes:38.185113):81.814887	Austropotamobius_torrentium_torrentium:120.000000):10.324494	(Astacus_astacus:128.692096	Astacus_leptodactylus:128.692096):1.632398):7.107637):6.530970	((Faxonius_cooperi:44.908697	(Faxonius_alabamensis:37.006587	((Faxonius_pagei:23.342295	Faxonius_rhoadesi:23.342295):7.209467	Faxonius_compressus:30.551762):6.454825):7.902110):29.068166	(((((Cambarus_deweesae:10.827270	Cambarus_acanthura:10.827270):11.276975	(Cambarus_diogenes:16.531852	Cambarus_ludovicianus:16.531852):5.572393):10.458950	Cambarus_miltus:32.563195):29.595895	((((Cambarus_setosus:14.566158	Cambarus_aculabrum:14.566158):2.858321	Cambarus_tartarus:17.424479):38.835231	(((Cambarus_asperimanus:21.717311	Cambarus_dubius:21.717311):24.216505	(((Cambarus_pristinus:22.136838	(((Cambarus_bouchardi:6.174303	(Cambarus_crinipes:3.817765	Cambarus_distans:3.817765):2.356537):1.322270	(Cambarus_tuckasegee:3.651414	Cambarus_obeyensis:3.651414):3.845159):6.660874	Cambarus_unestami:14.157447):7.979391):18.697370	((Orconectes_stygocaneyi:12.541103	(Orconectes_inermis_inermis:12.351318	Orconectes_pellucidus:12.351318):0.189784):20.969535	((Cambarus_pyronotus:18.943562	(Cambarus_obstipus:9.387820	(Cambarus_englishi:7.355011	Cambarus_striatus:7.355011):2.032809):9.555742):13.985206	(Cambarus_truncatus:29.979775	(((Cambarus_williami:17.291960	(Cambarus_brachydactylus:14.850219
(((((Astacus_leptodactylus:65.161098	Astacus_astacus:65.161098):65.304510	((Austropotamobius_pallipes:26.817308	((Austropotamobius_italicus_meridionalis:13.780338	Austropotamobius_italicus_carsicus:13.780338):7.766073	(Austropotamobius_italicus_italicus:8.138830	Austropotamobius_italicus_carinthiacus:8.138830):13.407581):5.270898):93.182692	Austropotamobius_torrentium_torrentium:120.000000):10.465608):8.976943	((Cambarus_aculabrum:24.140144	(Cambarus_setosus:20.717543	Cambarus_tartarus:20.717543):3.422601):53.613410	(((((((Cambarus_hamulatus:13.325630	(Cambarus_laconensis:10.511949	Cambarus_jonesi:10.511949):2.813681):5.205342	Cambarus_pecki:18.530972):7.242249	Cambarus_speleocoopi:25.773221):24.343174	((Cambarus_cryptodytes:38.374037	(Cambarus_dubius:19.723744	Cambarus_asperimanus:19.723744):18.650293):9.172277	((Cambarus_latimanus:37.707500	Cambarus_maculatus:37.707500):5.762487	((((Cambarus_obstipus:8.543646	(Cambarus_striatus:6.323832	Cambarus_englishi:6.323832):2.219814):13.043484	Cambarus_pyronotus:21.587130):13.681633	((Orconectes_pellucidus:14.345539	(Orconectes_stygocaneyi:12.190363	Orconectes_inermis_inermis:12.190363):2.155177):16.574832	(((Cambarus_hubbsi:18.151929	(Cambarus_tenebrosus:3.809203	Cambarus_rusticiformis:3.809203):14.342727):9.855333	(Orconectes_inermis_testii:19.626439	(Orconectes_packardi:14.585688	(Orconectes_incomptus:10.387885	(Orconectes_barri:7.316789	Orconectes_australis:7.316789):3.071096):4.197804):5.040750):8.380823):1.477886	(Cambarus_truncatus:29.152215	(((Cambarus_batchi:18.489026	Cambarus_graysoni:18.489026):6.241384	((Cambarus_cracens:15.674078	Cambarus_halli:15.674078):6.302641	(Cambarus_williami:12.657103	(Cambarus_brachydactylus:10.635357	Cambarus_friaufi:10.635357):2.021747):9.319616):2.753691):2.450976	(Cambarus_hubrichti:25.581834	(Cambarus_harti:21.606048	(Cambarus_gentryi:17.294187	(Cambarus_reflexus:9.600361	Cambarus_strigosus:9.600361):7.693827):4.311860):3.975786):1.599552):1.970828):0.332933):1.435223):4.348393):6.493531	(((Cambarus_monongalensis:19.244215
((((Cambarus_tartarus:18.142737	(Cambarus_aculabrum:12.873088	Cambarus_setosus:12.873088):5.269650):60.512123	((((((Faxonius_macrus:29.803493	(Faxonius_nana:27.480556	(Faxonius_difficilis:23.567151	(((Faxonius_williamsi:5.157028	Faxonius_meeki_brevis:5.157028):3.525283	Faxonius_meeki_meeki:8.682311):12.277506	((Faxonius_palmeri_longimanus:9.222408	Faxonius_maletae:9.222408):6.699098	(Faxonius_perfectus:9.361764	(Faxonius_hartfieldi:5.313215	Faxonius_hobbsi:5.313215):4.048549):6.559742):5.038311):2.607334):3.913405):2.322937):5.336934	((((Faxonius_ozarkae:18.418061	(Faxonius_peruncus:7.474019	(Faxonius_quadruncus:1.020994	Faxonius_leptogonopodus:1.020994):6.453025):10.944043):6.078421	((Faxonius_punctimanus:15.587938	(Faxonius_quinebaugensis:8.511638	(Faxonius_virilis:4.434867	(Faxonius_causeyi:4.214077	(Faxonius_nais:3.204775	Faxonius_deanae:3.204775):1.009302):0.220790):4.076770):7.076300):2.138851	((Faxonius_medius:14.702158	Faxonius_luteus:14.702158):2.576766	Faxonius_longidigitus:17.278924):0.447865):6.769694):1.386236	(Faxonius_neglectus_neglectus:23.886309	Faxonius_marchandi:23.886309):1.996409):4.715294	(((Faxonius_putnami:11.367743	Faxonius_sanbornii:11.367743):6.851850	(((Faxonius_illinoiensis:0.058584	Faxonius_stannardi:0.058584):15.702220	(Faxonius_harrisonii:13.313625	((Faxonius_indianensis:7.298631	Faxonius_propinquus:7.298631):4.659867	(Faxonius_tricuspis:10.498144	(Faxonius_kentuckiensis:9.915771	(Faxonius_rafinesquei:7.827351	Faxonius_ronaldi:7.827351):2.088420):0.582373):1.460354):1.355127):2.447179):1.243226	((Faxonius_eupunctus:13.933626	Faxonius_cristavarius:13.933626):2.041648	(((Faxonius_virginiensis:5.472846	Faxonius_carolinensis:5.472846):4.290167	(Faxonius_obscurus:8.487590	Faxonius_limosus:8.487590):1.275424):3.782469	((Faxonius_rusticus:4.006462	(Faxonius_juvenilis:3.922533	Faxonius_jeffersoni:3.922533):0.083929):3.065709	Faxonius_durelli:7.072171):6.473311):2.429792):1.028756):1.215563):11.261955
(((Cambaroides_japonicus:64.760581	(Cambaroides_similis:44.872299	(Cambaroides_schrenckii:25.706141	Cambaroides_dauricus:25.706141):19.166158):19.888282):86.525461	((((((Austropotamobius_italicus_carinthiacus:2.216042	Austropotamobius_italicus_italicus:2.216042):6.565846	(Austropotamobius_italicus_meridionalis:8.644942	(Austropotamobius_italicus_carsicus:7.553553	Austropotamobius_pallipes:7.553553):1.091388):0.136947):111.218112	Austropotamobius_torrentium_torrentium:120.000000):8.406954	(Astacus_astacus:111.374142	Astacus_leptodactylus:111.374142):17.032812):7.939578	((Pacifastacus_leniusculus_leniusculus:26.913508	(Pacifastacus_leniusculus_trowbridgii:15.493048	Pacifastacus_leniusculus_klamathensis:15.493048):11.420460):13.952889	(Pacifastacus_fortis:23.574208	(Pacifastacus_gambelii:5.562591	Pacifastacus_connectens:5.562591):18.011616):17.292190):95.480135):3.757052	((Cambarus_tartarus:24.918055	(Cambarus_aculabrum:20.453388	Cambarus_setosus:20.453388):4.464667):52.582356	(((((Cambarus_dubius:16.398690	Cambarus_asperimanus:16.398690):26.031740	Cambarus_cryptodytes:42.430430):6.300055	((((((Cambarus_englishi:5.702123	Cambarus_obstipus:5.702123):2.546222	Cambarus_striatus:8.248344):12.378250	Cambarus_pyronotus:20.626594):15.763228	(((((Cambarus_harti:21.852345	(Cambarus_gentryi:18.718019	(Cambarus_reflexus:9.823058	Cambarus_strigosus:9.823058):8.894960):3.134326):1.411367	Cambarus_hubrichti:23.263712):2.665708	((Cambarus_graysoni:19.553526	Cambarus_batchi:19.553526):6.340131	((Cambarus_cracens:13.572118	Cambarus_halli:13.572118):8.764549	(Cambarus_williami:15.098295	(Cambarus_friaufi:12.640033	Cambarus_brachydactylus:12.640033):2.458262):7.238372):3.556990):0.035762):4.059494	((Cambarus_hubbsi:20.174191	(Cambarus_rusticiformis:3.753621	Cambarus_tenebrosus:3.753621):16.420571):9.449616	(((Orconectes_barri:10.160496	Orconectes_incomptus:10.160496):5.273766	(Orconectes_packardi:10.680997	Orconectes_australis:10.680997):4.753264):9.864006	Orconectes_inermis_testii:25.298267):4.325540):0.365106):1.748731	((Orconectes_stygocaneyi:10.073730	Orconectes_pellucidus:10.073730):0.075431
(((Cambaroides_japonicus:55.871114	(Cambaroides_similis:39.666929	(Cambaroides_schrenckii:18.127004	Cambaroides_dauricus:18.127004):21.539925):16.204185):97.819784	((Pacifastacus_leniusculus_trowbridgii:26.387018	(Pacifastacus_leniusculus_leniusculus:20.962421	((Pacifastacus_fortis:12.845790	(Pacifastacus_gambelii:6.732955	Pacifastacus_connectens:6.732955):6.112835):4.766032	Pacifastacus_leniusculus_klamathensis:17.611822):3.350599):5.424597):116.489201	(((((Cambarus_unestami:15.198917	(Cambarus_bouchardi:5.546232	(Cambarus_distans:4.665539	(Cambarus_crinipes:4.212751	(Cambarus_tuckasegee:1.510371	Cambarus_obeyensis:1.510371):2.702380):0.452788):0.880693):9.652685):16.475968	Cambarus_pristinus:31.674885):19.325696	((Cambarus_cryptodytes:39.231661	((Cambarus_pecki:16.587754	(Cambarus_hamulatus:13.293233	(Cambarus_laconensis:12.007790	Cambarus_jonesi:12.007790):1.285443):3.294520):13.024355	Cambarus_speleocoopi:29.612109):9.619552):6.462701	(((Cambarus_asperimanus:20.001497	Cambarus_dubius:20.001497):23.488490	((Cambarus_latimanus:36.699487	(((Cambarus_howardi:14.992976	(Cambarus_longirostris:12.327833	(((Cambarus_carinirostris:4.797858	(Cambarus_bartonii_bartonii:4.738243	Cambarus_davidi:4.738243):0.059615):5.775492	Cambarus_nerterius:10.573350):0.937683	(Cambarus_acuminatus:0.794336	Cambarus_reburrus:0.794336):10.716697):0.816800):2.665142):10.812396	Cambarus_monongalensis:25.805372):5.178237	(((Cambarus_georgiae:21.614248	(Cambarus_parrishi:19.752020	((Cambarus_fasciatus:12.995313	Cambarus_scotti:12.995313):2.996776	Cambarus_girardianus:15.992088):3.759932):1.862228):2.117091	((Cambarus_longulus:13.514012	Cambarus_sciotensis:13.514012):10.077338	(((Cambarus_manningi:13.054268	(Cambarus_chasmodactylus:11.224811	Cambarus_cumberlandensis:11.224811):1.829457):7.654672	((Cambarus_coosae:1.490473	Cambarus_speciosus:1.490473):2.230931	Cambarus_coosawattae:3.721404):16.987535):0.707329	(Cambarus_hiwasseensis:19.892091	Cambarus_robustus:19.892091):1.524177):2.175082):0.139989):3.376145
(((Cambaroides_japonicus:65.852971	((Cambaroides_schrenckii:20.371192	Cambaroides_dauricus:20.371192):16.040030	Cambaroides_similis:36.411222):29.441749):87.155880	(((((Pacifastacus_connectens:19.053569	(Pacifastacus_leniusculus_leniusculus:12.054122	(Pacifastacus_leniusculus_klamathensis:4.946337	Pacifastacus_leniusculus_trowbridgii:4.946337):7.107785):6.999447):3.505213	Pacifastacus_fortis:22.558782):6.704065	Pacifastacus_gambelii:29.262847):110.468249	((Astacus_astacus:98.203602	Astacus_leptodactylus:98.203602):36.189965	(((Austropotamobius_italicus_meridionalis:11.601382	((Austropotamobius_italicus_carinthiacus:3.648532	Austropotamobius_italicus_italicus:3.648532):7.726483	Austropotamobius_italicus_carsicus:11.375015):0.226367):18.370672	Austropotamobius_pallipes:29.972054):90.027946	Austropotamobius_torrentium_torrentium:120.000000):14.393567):5.337529):5.216840	(((((Cambarus_aculabrum:14.956612	Cambarus_setosus:14.956612):6.536786	Cambarus_tartarus:21.493398):45.673423	((((((Faxonius_immunis:44.666798	(Faxonius_macrus:39.461620	((((Faxonius_marchandi:22.700876	Faxonius_neglectus_neglectus:22.700876):4.306610	(Faxonius_ozarkae:21.404251	(Faxonius_peruncus:9.140576	(Faxonius_leptogonopodus:0.962197	Faxonius_quadruncus:0.962197):8.178380):12.263674):5.603236):2.149839	((Faxonius_longidigitus:17.540308	(Faxonius_medius:15.660520	Faxonius_luteus:15.660520):1.879789):1.941447	(Faxonius_punctimanus:18.256169	(Faxonius_quinebaugensis:8.460153	(Faxonius_virilis:5.457430	(Faxonius_deanae:1.710221	(Faxonius_causeyi:1.615012	Faxonius_nais:1.615012):0.095209):3.747209):3.002723):9.796015):1.225587):9.675569):7.284109	(((Faxonius_hartfieldi:7.576625	(Faxonius_perfectus:5.756049	Faxonius_hobbsi:5.756049):1.820576):16.097362	((Faxonius_maletae:9.174802	Faxonius_palmeri_longimanus:9.174802):13.790622	(Faxonius_nana:20.871833	(Faxonius_difficilis:17.186409	((Faxonius_meeki_brevis:4.594949	Faxonius_williamsi:4.594949):1.943507	Faxonius_meeki_meeki:6.538455):10.647953):3.685424):2.093591):0.708563):11.908301	(((Faxonius_forceps:17.014201	(Faxonius_validus:11.463634
(((((Cambaroides_schrenckii:30.143378	Cambaroides_dauricus:30.143378):25.489105	Cambaroides_japonicus:55.632483):0.073640	Cambaroides_similis:55.706123):88.951743	((((Pacifastacus_fortis:16.359724	(Pacifastacus_gambelii:11.217719	Pacifastacus_connectens:11.217719):5.142005):14.492067	(Pacifastacus_leniusculus_klamathensis:18.703631	(Pacifastacus_leniusculus_trowbridgii:15.389795	Pacifastacus_leniusculus_leniusculus:15.389795):3.313837):12.148160):103.293356	((Astacus_leptodactylus:103.788655	Astacus_astacus:103.788655):21.847042	((((Austropotamobius_italicus_carsicus:15.981095	Austropotamobius_pallipes:15.981095):7.633943	Austropotamobius_italicus_meridionalis:23.615038):0.207371	(Austropotamobius_italicus_italicus:8.362432	Austropotamobius_italicus_carinthiacus:8.362432):15.459976):96.177591	Austropotamobius_torrentium_torrentium:120.000000):5.635696):8.509450):5.021304	(((Cambarus_speleocoopi:28.470880	(Cambarus_jonesi:14.419091	((Cambarus_hamulatus:10.496835	Cambarus_pecki:10.496835):1.948158	Cambarus_laconensis:12.444993):1.974097):14.051789):23.599377	((((Cambarus_cryptodytes:42.091210	(Cambarus_asperimanus:22.634521	Cambarus_dubius:22.634521):19.456688):3.321967	(Cambarus_latimanus:39.236919	((Cambarus_unestami:11.836494	(((Cambarus_tuckasegee:0.117731	(Cambarus_distans:0.060405	Cambarus_crinipes:0.060405):0.057326):2.864894	Cambarus_bouchardi:2.982625):2.289725	Cambarus_obeyensis:5.272350):6.564144):6.762312	Cambarus_pristinus:18.598806):20.638113):6.176258):0.032315	(((((((((Cambarus_scotti:12.075057	Cambarus_fasciatus:12.075057):1.389570	Cambarus_girardianus:13.464626):3.878625	((Cambarus_georgiae:15.152717	(Cambarus_longulus:8.763510	Cambarus_robustus:8.763510):6.389207):2.141234	((Cambarus_speciosus:1.613922	Cambarus_coosae:1.613922):1.896420	Cambarus_coosawattae:3.510342):13.783609):0.049301):1.120342	Cambarus_sciotensis:18.463593):1.387934	(Cambarus_cumberlandensis:11.407032	Cambarus_manningi:11.407032):8.444495):2.589818	(Cambarus_hiwasseensis:17.799018	Cambarus_parrishi:17.799018):4.642326):3.346084	Cambarus_chasmodactylus:25.787429):4.229305	Cambarus_hobbsorum:30.016734):7.859775
(((((Cambarus_setosus:19.669032	(Cambarus_tartarus:18.252826	Cambarus_aculabrum:18.252826):1.416206):55.984380	((((((Creaserinus_caesius:17.783115	Creaserinus_gilpini:17.783115):28.179653	(((Creaserinus_byersi:32.220626	Creaserinus_burrisi:32.220626):3.435309	((Creaserinus_oryktes:4.424114	Creaserinus_danielae:4.424114):25.406048	Creaserinus_gordoni:29.830162):5.825773):8.745246	((Creaserinus_hortoni:34.473159	(Procambarus_hagenianus_hagenianus:24.085186	Creaserinus_fodiens:24.085186):10.387973):5.859133	((Faxonius_lancifer:29.053861	(Barbicambarus_cornutus:17.120408	Barbicambarus_simmonsi:17.120408):11.933452):11.168060	(Faxonius_mississippiensis:24.951018	(Faxonius_holti:9.706289	(Faxonius_jonesi:7.927700	(Faxonius_etnieri:6.662112	Faxonius_chickasawae:6.662112):1.265588):1.778589):15.244729):15.270902):0.110371):4.068889):1.561588):8.927742	(((((Faxonius_macrus:31.319270	((Faxonius_nana:24.920602	((Faxonius_palmeri_longimanus:6.366552	Faxonius_maletae:6.366552):13.838043	((Faxonius_hartfieldi:7.418057	(Faxonius_hobbsi:4.406377	Faxonius_perfectus:4.406377):3.011680):10.124620	(Faxonius_meeki_meeki:5.112994	(Faxonius_meeki_brevis:5.055344	Faxonius_williamsi:5.055344):0.057650):12.429683):2.661919):4.716006):0.066484	Faxonius_difficilis:24.987086):6.332185):4.217597	((((Faxonius_peruncus:12.977826	(Faxonius_leptogonopodus:3.738089	Faxonius_quadruncus:3.738089):9.239736):14.417301	(((Faxonius_quinebaugensis:10.426124	((Faxonius_nais:3.395276	(Faxonius_deanae:0.100562	Faxonius_causeyi:0.100562):3.294714):1.556485	Faxonius_virilis:4.951761):5.474363):11.161295	Faxonius_punctimanus:21.587419):0.090277	((Faxonius_luteus:18.295095	Faxonius_medius:18.295095):1.757459	Faxonius_longidigitus:20.052553):1.625143):5.717431):2.172338	((Faxonius_marchandi:19.633207	Faxonius_neglectus_neglectus:19.633207):3.564338	Faxonius_ozarkae:23.197545):6.369921):5.859238	((((Faxonius_forceps:19.597647	(Faxonius_burri:11.392727	Faxonius_validus:11.392727):8.204921):7.889921
(((((((Barbicambarus_simmonsi:23.852061	Barbicambarus_cornutus:23.852061):35.531961	((Cambarus_tartarus:18.150460	(Cambarus_aculabrum:17.971172	Cambarus_setosus:17.971172):0.179288):37.350585	(Cambarus_cryptodytes:45.978073	((Cambarus_speleocoopi:32.523479	(((Cambarus_jonesi:11.806009	Cambarus_laconensis:11.806009):3.313310	Cambarus_hamulatus:15.119319):5.826890	Cambarus_pecki:20.946209):11.577270):10.446765	((Cambarus_asperimanus:23.701114	Cambarus_dubius:23.701114):17.689752	((((Cambarus_pyronotus:18.696865	(Cambarus_obstipus:7.968271	(Cambarus_striatus:5.609272	Cambarus_englishi:5.609272):2.358999):10.728594):12.159483	(((Orconectes_inermis_testii:15.522280	((Orconectes_australis:6.774320	Orconectes_packardi:6.774320):2.991176	(Orconectes_incomptus:8.742035	Orconectes_barri:8.742035):1.023460):5.756784):11.564605	(Orconectes_pellucidus:14.686984	(Orconectes_stygocaneyi:11.932910	Orconectes_inermis_inermis:11.932910):2.754074):12.399901):0.850133	(((Cambarus_tenebrosus:2.089800	Cambarus_rusticiformis:2.089800):15.788085	Cambarus_hubbsi:17.877885):9.025986	(Cambarus_hubrichti:26.007928	(((Cambarus_strigosus:11.996910	Cambarus_reflexus:11.996910):9.661776	Cambarus_gentryi:21.658686):1.583386	((Cambarus_graysoni:16.919252	Cambarus_batchi:16.919252):3.860254	(Cambarus_harti:19.960797	((Cambarus_cracens:10.097935	Cambarus_halli:10.097935):8.258452	((Cambarus_friaufi:10.751335	Cambarus_williami:10.751335):1.858522	Cambarus_brachydactylus:12.609857):5.746530):1.604410):0.818709):2.462566):2.765856):0.895943):1.033146):2.919331):4.247627	(((Cambarus_unestami:10.477606	Cambarus_pristinus:10.477606):3.911921	(((Cambarus_distans:1.093749	Cambarus_crinipes:1.093749):2.197133	Cambarus_bouchardi:3.290881):5.103410	(Cambarus_tuckasegee:0.062248	Cambarus_obeyensis:0.062248):8.332043):5.995235):12.725762	Cambarus_truncatus:27.115288):7.988686):2.177304	(((((Cambarus_chasmodactylus:10.727046	Cambarus_manningi:10.727046):11.849459
(((Cambaroides_japonicus:64.150324	(Cambaroides_similis:44.146262	(Cambaroides_schrenckii:19.229465	Cambaroides_dauricus:19.229465):24.916797):20.004062):93.746285	(((Cambarus_tartarus:22.286753	(Cambarus_aculabrum:18.534363	Cambarus_setosus:18.534363):3.752390):57.456764	((Faxonella_creaseri:61.116056	(Procambarus_incilis:59.095509	(((Distocambarus_devexus:12.631320	Distocambarus_carlsoni:12.631320):29.656791	((Procambarus_vazquezae:22.078477	Procambarus_llamasi:22.078477):0.083742	Procambarus_cubensis_cubensis:22.162219):20.125892):16.748840	(((((Procambarus_rathbunae:20.883865	Procambarus_hubbelli:20.883865):10.288272	(((Procambarus_barbatus:21.965436	(Procambarus_pubischelae_pubischelae:4.194762	Procambarus_pubischelae_deficiens:4.194762):17.770674):5.670760	(Procambarus_latipleurum:20.794741	(Procambarus_kilbyi:13.066444	(Procambarus_econfinae:1.314998	Procambarus_apalachicolae:1.314998):11.751446):7.728298):6.841454):3.048566	(Procambarus_capillatus:27.003049	Procambarus_escambiensis:27.003049):3.681713):0.487374):6.129507	(((((((Procambarus_strenthi:9.006595	Procambarus_roberti:9.006595):12.001328	(Procambarus_clarkii:16.899232	((Procambarus_troglodytes:1.325021	Procambarus_howellae:1.325021):6.026899	(Procambarus_paeninsulanus:5.886172	Procambarus_okaloosae:5.886172):1.465749):9.547312):4.108691):3.236331	(Procambarus_bivittatus:17.145262	Procambarus_evermanni:17.145262):7.098992):4.767594	((((Procambarus_morrisi:10.606908	Procambarus_acherontis:10.606908):8.935362	((Procambarus_delicatus:14.700401	Procambarus_attiguus:14.700401):2.523116	Troglocambarus_maclanei:17.223517):2.318752):4.881348	((Procambarus_fallax:15.728938	(Procambarus_pycnogonopodus:13.896118	(Procambarus_leonensis:11.660846	((Procambarus_horsti:2.320380	(Procambarus_pallidus:0.869607	Procambarus_orcinus:0.869607):1.450773):8.491139	(Procambarus_franzi:9.409724	(Procambarus_lucifugus_lucifugus:1.843514	((Procambarus_erythrops:0.090859	Procambarus_lucifugus_alachua:0.090859):0.218897	Procambarus_leitheuseri:0.309756):1.533758):7.566211):1.401795):0.849327):2.235271):1.832820):7.817205
(((Cambaroides_japonicus:63.073093	(Cambaroides_similis:42.164894	(Cambaroides_schrenckii:24.442673	Cambaroides_dauricus:24.442673):17.722221):20.908199):96.039988	((((Cambarus_cryptodytes:49.279533	(Cambarus_speleocoopi:32.339167	(Cambarus_pecki:20.047425	(Cambarus_hamulatus:15.976119	(Cambarus_laconensis:12.219095	Cambarus_jonesi:12.219095):3.757024):4.071306):12.291742):16.940366):3.645466	(((Cambarus_pyronotus:24.906374	(Cambarus_obstipus:7.377311	(Cambarus_englishi:4.838258	Cambarus_striatus:4.838258):2.539053):17.529063):12.548401	((Cambarus_hubrichti:30.874720	((((Cambarus_gentryi:22.246303	(Cambarus_harti:18.196739	(Cambarus_strigosus:7.310582	Cambarus_reflexus:7.310582):10.886156):4.049565):0.457598	(Cambarus_williami:14.253960	(Cambarus_friaufi:10.979724	Cambarus_brachydactylus:10.979724):3.274237):8.449941):1.640919	(Cambarus_halli:13.476329	Cambarus_cracens:13.476329):10.868492):2.593128	(Cambarus_graysoni:20.884834	Cambarus_batchi:20.884834):6.053115):3.936771):2.982976	((((Cambarus_tenebrosus:1.859971	Cambarus_rusticiformis:1.859971):10.936552	Cambarus_hubbsi:12.796523):9.303145	(Orconectes_packardi:15.167179	(Orconectes_australis:10.872572	(Orconectes_incomptus:6.927322	Orconectes_barri:6.927322):3.945250):4.294607):6.932489):2.451468	(Orconectes_inermis_testii:24.206872	(Orconectes_pellucidus:7.995135	(Orconectes_inermis_inermis:6.255001	Orconectes_stygocaneyi:6.255001):1.740133):16.211738):0.344263):9.306561):3.597079):7.033901	(((Cambarus_latimanus:39.355457	((((((Cambarus_longulus:20.146916	Cambarus_chasmodactylus:20.146916):0.135776	(Cambarus_cumberlandensis:16.366933	(Cambarus_fasciatus:14.418481	Cambarus_scotti:14.418481):1.948452):3.915759):0.114282	(((Cambarus_georgiae:15.530874	(Cambarus_hiwasseensis:12.915588	Cambarus_parrishi:12.915588):2.615285):1.548710	(Cambarus_sciotensis:17.027958	Cambarus_robustus:17.027958):0.051625):3.230920	(Cambarus_coosawattae:2.794418	(Cambarus_coosae:2.373189
[truncated: 808 more rows]
[truncated: 416 more columns]
