# Supplementary material for: Phylogenetic evidence from freshwater crayfishes that cave adaptation is not an evolutionary dead‐end
Source: Evolution. 2017 Sep 20;71(10):2522–32. doi: 10.1111/evo.13326 (PMC5656817; doi:10.1111/evo.13326)
Supplement: Supplementary file 7 — File S2. Configuration file with fossil calibrations used in treePL. [file EVO-71-2522-s007.txt]

treefile = raxml.bootstrap.tre
smooth = 0.1
numsites = 7995

mrca = root Procambarus_clarkii Astacopsis_gouldi
mrca = Astacidae Astacus_astacus Pacifastacus_fortis
mrca = Pacifastacus Pacifastacus_fortis Pacifastacus_leniusculus_leniusculus
mrca = Austropotamobius Austropotamobius_torrentium Austropotamobius_pallipes
mrca = Cambaridae Cambarus_setosus Procambarus_clarkii
mrca = Parastacidae Cherax_robustus Samastacus_spinifrons
mrca = Astacopsis Astacopsis_franklinii Astacopsis_tricornis
mrca = Paranephrops Paranephrops_zealandicus Paranephrops_planifrons

max = root 262
min = Astacidae 99
min = Pacifastacus 5.3
min = Austropotamobius 120
min = Cambaridae 65
min = Parastacidae 99
min = Astacopsis 0.01
min = Paranephrops 5.3

outfile = raxml.boot.calibrated.tre

thorough
prime
opt = 4
moredetail
optad = 4
moredetailad
optcvad = 1
threads = 4
[cv]
[randomcv]
[cvoutfile = cv.out]
