# Supplementary material for: Phylogenetic evidence from freshwater crayfishes that cave adaptation is not an evolutionary dead‐end
Source: Evolution. 2017 Sep 20;71(10):2522–32. doi: 10.1111/evo.13326 (PMC5656817; doi:10.1111/evo.13326)
Supplement: Supplementary file 8 — File S3. Habitat state data used for GeoSSE analysis, derived from Table S2. [file EVO-71-2522-s008.csv]

Barbicambarus_cornutus	2
Barbicambarus_simmonsi	2
Bouchardina_robisoni	2
Cambarellus_alvarezi	2
Cambarellus_areolatus	2
Cambarellus_blacki	2
Cambarellus_chapalanus	2
Cambarellus_chihuahuae	2
Cambarellus_diminutus	2
Cambarellus_lesliei	2
Cambarellus_montezumae	2
Cambarellus_ninae	2
Cambarellus_occidentalis	2
Cambarellus_patzcuarensis	2
Cambarellus_prolixus	2
Cambarellus_puer	2
Cambarellus_schmitti	2
Cambarellus_shufeldtii	2
Cambarellus_texanus	2
Cambarellus_zempoalensis	2
Cambarus_acanthura	2
Cambarus_aculabrum	1
Cambarus_acuminatus	2
Cambarus_angularis	2
Cambarus_asperimanus	2
Cambarus_bartonii_bartonii	2
Cambarus_batchi	2
Cambarus_bouchardi	2
Cambarus_brachydactylus	2
Cambarus_brimleyorum	2
Cambarus_buntingi	2
Cambarus_carinirostris	2
Cambarus_carolinus	2
Cambarus_catagius	2
Cambarus_causeyi	2
Cambarus_chasmodactylus	2
Cambarus_chaugaensis	2
Cambarus_clivosus	2
Cambarus_conasaugaensis	2
Cambarus_coosae	2
Cambarus_coosawattae	2
Cambarus_cracens	2
Cambarus_crinipes	2
Cambarus_cryptodytes	1
Cambarus_cumberlandensis	2
Cambarus_cymatilis	2
Cambarus_davidi	2
Cambarus_deweesae	2
Cambarus_diogenes	2
Cambarus_distans	2
Cambarus_doughertyensis	2
Cambarus_dubius	2
Cambarus_eeseeohensis	2
Cambarus_elkensis	2
Cambarus_englishi	2
Cambarus_extraneus	2
Cambarus_fasciatus	2
Cambarus_friaufi	2
Cambarus_gentryi	2
Cambarus_georgiae	2
Cambarus_girardianus	2
Cambarus_graysoni	2
Cambarus_halli	2
Cambarus_hamulatus	1
Cambarus_harti	2
Cambarus_hiwasseensis	2
Cambarus_hobbsorum	2
Cambarus_howardi	2
Cambarus_hubbsi	2
Cambarus_hubrichti	1
Cambarus_hystricosus	2
Cambarus_jezerinaci	2
Cambarus_johni	2
Cambarus_jonesi	1
Cambarus_laconensis	1
Cambarus_latimanus	2
Cambarus_lenati	2
Cambarus_longirostris	2
Cambarus_longulus	2
Cambarus_ludovicianus	2
Cambarus_maculatus	2
Cambarus_manningi	2
Cambarus_miltus	2
Cambarus_monongalensis	2
Cambarus_nerterius	1
Cambarus_nodosus	2
Cambarus_obeyensis	2
Cambarus_obstipus	2
Cambarus_ortmanni	2
Cambarus_parrishi	2
Cambarus_parvoculus	2
Cambarus_pecki	1
Cambarus_polychromatus	2
Cambarus_pristinus	2
Cambarus_pyronotus	2
Cambarus_reburrus	2
Cambarus_reduncus	2
Cambarus_reflexus	2
Cambarus_robustus	2
Cambarus_rusticiformis	2
Cambarus_sciotensis	2
Cambarus_scotti	2
Cambarus_setosus	1
Cambarus_speciosus	2
Cambarus_speleocoopi	1
Cambarus_sphenoides	2
Cambarus_spicatus	2
Cambarus_striatus	2
Cambarus_strigosus	2
Cambarus_subterraneus	1
Cambarus_tartarus	1
Cambarus_tenebrosus	0
Cambarus_thomai	2
Cambarus_truncatus	2
Cambarus_tuckasegee	2
Cambarus_unestami	2
Cambarus_veitchorum	1
Cambarus_veteranus	2
Cambarus_williami	2
Cambarus_zophonastes	1
Distocambarus_carlsoni	2
Distocambarus_crockeri	2
Distocambarus_devexus	2
Distocambarus_hunteri	2
Distocambarus_youngineri	2
Creaserinus_burrisi	2
Creaserinus_byersi	2
Creaserinus_caesius	2
Creaserinus_danielae	2
Fallicambarus_devastator	2
Fallicambarus_dissitus	2
Creaserinus_fodiens	2
Creaserinus_gilpini	2
Creaserinus_gordoni	2
Fallicambarus_harpi	2
Creaserinus_hedgpethi	2
Creaserinus_hortoni	2
Fallicambarus_houstonensis	2
Fallicambarus_jeanae	2
Fallicambarus_kountzeae	2
Fallicambarus_macneesei	2
Creaserinus_oryktes	2
Fallicambarus_petilicarpus	2
Fallicambarus_strawni	2
Fallicambarus_wallsi	2
Faxonella_beyeri	2
Faxonella_blairi	2
Faxonella_clypeata	2
Faxonella_creaseri	2
Hobbseus_attenuatus	2
Hobbseus_cristatus	2
Hobbseus_orconectoides	2
Hobbseus_petilus	2
Hobbseus_prominens	2
Hobbseus_valleculus	2
Hobbseus_yalobushensis	2
Faxonius_acares	2
Faxonius_alabamensis	2
Orconectes_australis	1
Faxonius_barrenensis	2
Orconectes_barri	1
Faxonius_bisectus	2
Faxonius_blacki	2
Faxonius_burri	2
Faxonius_carolinensis	2
Faxonius_causeyi	2
Faxonius_chickasawae	2
Faxonius_compressus	2
Faxonius_cooperi	2
Faxonius_cristavarius	2
Faxonius_deanae	2
Faxonius_difficilis	2
Faxonius_durelli	2
Faxonius_erichsonianus	2
Faxonius_etnieri	2
Faxonius_eupunctus	2
Faxonius_forceps	2
Faxonius_harrisonii	2
Faxonius_hartfieldi	2
Faxonius_hathawayi	2
Faxonius_hobbsi	2
Faxonius_holti	2
Faxonius_hylas	2
Faxonius_illinoiensis	2
Faxonius_immunis	2
Orconectes_incomptus	1
Faxonius_indianensis	2
Orconectes_inermis_inermis	1
Faxonius_jeffersoni	2
Faxonius_jonesi	2
Faxonius_juvenilis	2
Faxonius_kentuckiensis	2
Faxonius_lancifer	2
Faxonius_leptogonopodus	2
Faxonius_limosus	2
Faxonius_longidigitus	2
Faxonius_luteus	2
Faxonius_macrus	2
Faxonius_maletae	2
Faxonius_marchandi	2
Faxonius_margorectus	2
Faxonius_medius	2
Faxonius_meeki_meeki	2
Faxonius_menae	2
Faxonius_mirus	2
Faxonius_mississippiensis	2
Faxonius_nais	2
Faxonius_nana	2
Faxonius_neglectus_neglectus	2
Faxonius_obscurus	2
Faxonius_ozarkae	2
Orconectes_packardi	1
Faxonius_pagei	2
Faxonius_palmeri_longimanus	2
Faxonius_pardalotus	2
Orconectes_pellucidus	1
Faxonius_perfectus	2
Faxonius_peruncus	2
Faxonius_placidus	2
Faxonius_propinquus	2
Faxonius_punctimanus	2
Faxonius_putnami	2
Faxonius_quadruncus	2
Faxonius_quinebaugensis	2
Faxonius_rafinesquei	2
Faxonius_rhoadesi	2
Faxonius_ronaldi	2
Faxonius_rusticus	2
Faxonius_sanbornii	2
Faxonius_saxatilis	2
Orconectes_sheltae	1
Faxonius_shoupi	2
Faxonius_sloanii	2
Faxonius_spinosus	2
Faxonius_stannardi	2
Orconectes_stygocaneyi	1
Faxonius_taylori	2
Faxonius_theaphionensis	2
Faxonius_tricuspis	2
Faxonius_validus	2
Faxonius_virginiensis	2
Faxonius_virilis	2
Faxonius_williamsi	2
Faxonius_wrighti	2
Procambarus_ablusus	2
Procambarus_acanthophorus	2
Procambarus_acherontis	1
Procambarus_achilli	2
Procambarus_acutissimus	2
Procambarus_acutus	2
Procambarus_advena	2
Procambarus_alleni	2
Procambarus_ancylus	2
Procambarus_apalachicolae	2
Procambarus_atkinsoni	2
Procambarus_attiguus	1
Procambarus_barbatus	2
Procambarus_barbiger	2
Procambarus_bivittatus	2
Procambarus_blandingii	2
Procambarus_bouvieri	2
Procambarus_braswelli	2
Procambarus_brazoriensis	2
Procambarus_caballeroi	2
Procambarus_capillatus	2
Procambarus_caritus	2
Procambarus_catemacoensis	2
Procambarus_cavernicola	1
Procambarus_ceruleus	2
Procambarus_chacalli	2
Procambarus_chacei	2
Procambarus_citlaltepetl	2
Procambarus_clarkii	2
Procambarus_clemmeri	2
Procambarus_cometes	2
Procambarus_connus	2
Procambarus_contrerasi	2
Procambarus_cubensis_cubensis	2
Procambarus_cuetzalanae	0
Procambarus_cuevachicae	0
Procambarus_curdi	2
Procambarus_delicatus	1
Procambarus_digueti	2
Procambarus_dupratzi	2
Procambarus_echinatus	2
Procambarus_econfinae	2
Procambarus_elegans	2
Procambarus_enoplosternum	2
Procambarus_epicyrtus	2
Procambarus_erichsoni	2
Procambarus_erythrops	1
Procambarus_escambiensis	2
Procambarus_evermanni	2
Procambarus_fallax	2
Procambarus_ferrugineus	2
Procambarus_fitzpatricki	2
Procambarus_franzi	1
Procambarus_geminus	2
Procambarus_geodytes	2
Procambarus_gibbus	2
Procambarus_gonopodcristatus	2
Procambarus_gracilis	2
Procambarus_hagenianus_hagenianus	2
Procambarus_hayi	2
Procambarus_hidalgoensis	2
Procambarus_hinei	2
Procambarus_hirsutus	2
Procambarus_hoffmani	2
Procambarus_horsti	1
Procambarus_hortonhobbsi	2
Procambarus_howellae	2
Procambarus_hubbelli	2
Procambarus_hybus	2
Procambarus_incilis	2
Procambarus_jaculus	2
Procambarus_kensleyi	2
Procambarus_kilbyi	2
Procambarus_lagniappe	2
Procambarus_latipleurum	2
Procambarus_lecontei	2
Procambarus_leitheuseri	1
Procambarus_leonensis	2
Procambarus_lepidodactylus	2
Procambarus_lewisi	2
Procambarus_liberorum	2
Procambarus_litosternum	2
Procambarus_llamasi	2
Procambarus_lophotus	2
Procambarus_lucifugus_lucifugus	1
Procambarus_lunzi	2
Procambarus_luxus	2
Procambarus_lylei	2
Procambarus_machardyi	2
Procambarus_mancus	2
Procambarus_marthae	2
Procambarus_maya	2
Procambarus_medialis	2
Procambarus_mexicanus	2
Procambarus_milleri	1
Procambarus_mirandai	2
Procambarus_morrisi	1
Procambarus_natchitochae	2
Procambarus_nechesae	2
Procambarus_nigrocinctus	2
Procambarus_niveus	1
Procambarus_nueces	2
Procambarus_oaxacae	1
Procambarus_okaloosae	2
Procambarus_olmecorum	2
Procambarus_orcinus	1
Procambarus_ortmannii	2
Procambarus_ouachitae	2
Procambarus_paeninsulanus	2
Procambarus_pallidus	1
Procambarus_paradoxus	2
Procambarus_parasimulans	2
Procambarus_pearsei	2
Procambarus_penni	2
Procambarus_pentastylus	2
Procambarus_petersi	2
Procambarus_pictus	2
Procambarus_pilosimanus	2
Procambarus_planirostris	2
Procambarus_plumimanus	2
Procambarus_pogum	2
Procambarus_primaevus	2
Procambarus_pubescens	2
Procambarus_pubischelae_pubischelae	2
Procambarus_pycnogonopodus	2
Procambarus_pygmaeus	2
Procambarus_raneyi	2
Procambarus_rathbunae	2
Procambarus_regalis	2
Procambarus_regiomontanus	2
Procambarus_reimeri	2
Procambarus_riojai	2
Procambarus_roberti	2
Procambarus_rodriguezi	1
Procambarus_rogersi_rogersi	2
Procambarus_ruthveni	2
Procambarus_sbordonii	1
Procambarus_seminolae	2
Procambarus_shermani	2
Procambarus_simulans	2
Procambarus_spiculifer	2
Procambarus_steigmani	2
Procambarus_strenthi	2
Procambarus_suttkusi	2
Procambarus_talpoides	2
Procambarus_tenuis	2
Procambarus_texanus	2
Procambarus_teziutlanensis	2
Procambarus_tlapacoyanensis	2
Procambarus_toltecae	2
Procambarus_troglodytes	2
Procambarus_truculentus	2
Procambarus_tulanei	2
Procambarus_vazquezae	2
Procambarus_veracruzanus	2
Procambarus_verrucosus	2
Procambarus_versutus	2
Procambarus_viaeviridis	2
Procambarus_villalobosi	1
Procambarus_vioscai_paynei	2
Procambarus_williamsoni	2
Procambarus_xilitlae	1
Procambarus_xochitlanae	1
Procambarus_youngi	2
Procambarus_zapoapensis	2
Procambarus_zihuateutlensis	2
Procambarus_zonangulus	2
Troglocambarus_maclanei	1
