# Supplementary material for: Phylogenetic evidence from freshwater crayfishes that cave adaptation is not an evolutionary dead‐end
Source: Evolution. 2017 Sep 20;71(10):2522–32. doi: 10.1111/evo.13326 (PMC5656817; doi:10.1111/evo.13326)
Supplement: Supplementary file 9 — File S4. Habitat state data used for HiSSE analysis, derived from Table S2. [file EVO-71-2522-s009.tsv]

Taxa	State
Barbicambarus_cornutus	1
Barbicambarus_simmonsi	1
Bouchardina_robisoni	1
Cambarellus_blacki	1
Cambarellus_chapalanus	1
Cambarellus_diminutus	1
Cambarellus_lesliei	1
Cambarellus_montezumae	1
Cambarellus_ninae	1
Cambarellus_occidentalis	1
Cambarellus_patzcuarensis	1
Cambarellus_prolixus	1
Cambarellus_puer	1
Cambarellus_schmitti	1
Cambarellus_shufeldtii	1
Cambarellus_texanus	1
Cambarellus_zempoalensis	1
Cambarus_acanthura	1
Cambarus_aculabrum	0
Cambarus_acuminatus	1
Cambarus_asperimanus	1
Cambarus_bartonii_bartonii	1
Cambarus_batchi	1
Cambarus_bouchardi	1
Cambarus_brachydactylus	1
Cambarus_carinirostris	1
Cambarus_chasmodactylus	1
Cambarus_coosae	1
Cambarus_coosawattae	1
Cambarus_cracens	1
Cambarus_crinipes	1
Cambarus_cryptodytes	0
Cambarus_cumberlandensis	1
Cambarus_davidi	1
Cambarus_deweesae	1
Cambarus_diogenes	1
Cambarus_distans	1
Cambarus_dubius	1
Cambarus_englishi	1
Cambarus_fasciatus	1
Cambarus_friaufi	1
Cambarus_gentryi	1
Cambarus_georgiae	1
Cambarus_girardianus	1
Cambarus_graysoni	1
Cambarus_halli	1
Cambarus_hamulatus	0
Cambarus_harti	1
Cambarus_hiwasseensis	1
Cambarus_hobbsorum	1
Cambarus_howardi	1
Cambarus_hubbsi	1
Cambarus_hubrichti	0
Cambarus_jonesi	0
Cambarus_laconensis	0
Cambarus_latimanus	1
Cambarus_longirostris	1
Cambarus_longulus	1
Cambarus_ludovicianus	1
Cambarus_maculatus	1
Cambarus_manningi	1
Cambarus_miltus	1
Cambarus_monongalensis	1
Cambarus_nerterius	0
Cambarus_obeyensis	1
Cambarus_obstipus	1
Cambarus_parrishi	1
Cambarus_pecki	0
Cambarus_pristinus	1
Cambarus_pyronotus	1
Cambarus_reburrus	1
Cambarus_reflexus	1
Cambarus_robustus	1
Cambarus_rusticiformis	1
Cambarus_sciotensis	1
Cambarus_scotti	1
Cambarus_setosus	0
Cambarus_speciosus	1
Cambarus_speleocoopi	0
Cambarus_striatus	1
Cambarus_strigosus	1
Cambarus_tartarus	0
Cambarus_tenebrosus	1
Cambarus_truncatus	1
Cambarus_tuckasegee	1
Cambarus_unestami	1
Cambarus_williami	1
Distocambarus_carlsoni	1
Distocambarus_devexus	1
Creaserinus_burrisi	1
Creaserinus_byersi	1
Creaserinus_caesius	1
Creaserinus_danielae	1
Fallicambarus_devastator	1
Fallicambarus_dissitus	1
Creaserinus_fodiens	1
Creaserinus_gilpini	1
Creaserinus_gordoni	1
Fallicambarus_harpi	1
Creaserinus_hortoni	1
Fallicambarus_houstonensis	1
Fallicambarus_jeanae	1
Fallicambarus_kountzeae	1
Fallicambarus_macneesei	1
Creaserinus_oryktes	1
Fallicambarus_petilicarpus	1
Fallicambarus_strawni	1
Fallicambarus_wallsi	1
Faxonella_blairi	1
Faxonella_clypeata	1
Faxonella_creaseri	1
Hobbseus_attenuatus	1
Hobbseus_cristatus	1
Hobbseus_petilus	1
Hobbseus_prominens	1
Hobbseus_valleculus	1
Hobbseus_yalobushensis	1
Faxonius_acares	1
Faxonius_alabamensis	1
Orconectes_australis	0
Orconectes_barri	0
Faxonius_burri	1
Faxonius_carolinensis	1
Faxonius_causeyi	1
Faxonius_chickasawae	1
Faxonius_compressus	1
Faxonius_cooperi	1
Faxonius_cristavarius	1
Faxonius_deanae	1
Faxonius_difficilis	1
Faxonius_durelli	1
Faxonius_erichsonianus	1
Faxonius_etnieri	1
Faxonius_eupunctus	1
Faxonius_forceps	1
Faxonius_harrisonii	1
Faxonius_hartfieldi	1
Faxonius_hobbsi	1
Faxonius_holti	1
Faxonius_hylas	1
Faxonius_illinoiensis	1
Faxonius_immunis	1
Orconectes_incomptus	0
Faxonius_indianensis	1
Orconectes_inermis_inermis	0
Faxonius_jeffersoni	1
Faxonius_jonesi	1
Faxonius_juvenilis	1
Faxonius_kentuckiensis	1
Faxonius_lancifer	1
Faxonius_leptogonopodus	1
Faxonius_limosus	1
Faxonius_longidigitus	1
Faxonius_luteus	1
Faxonius_macrus	1
Faxonius_maletae	1
Faxonius_marchandi	1
Faxonius_medius	1
Faxonius_meeki_meeki	1
Faxonius_menae	1
Faxonius_mirus	1
Faxonius_mississippiensis	1
Faxonius_nais	1
Faxonius_nana	1
Faxonius_neglectus_neglectus	1
Faxonius_obscurus	1
Faxonius_ozarkae	1
Orconectes_packardi	0
Faxonius_pagei	1
Faxonius_palmeri_longimanus	1
Orconectes_pellucidus	0
Faxonius_perfectus	1
Faxonius_peruncus	1
Faxonius_placidus	1
Faxonius_propinquus	1
Faxonius_punctimanus	1
Faxonius_putnami	1
Faxonius_quadruncus	1
Faxonius_quinebaugensis	1
Faxonius_rafinesquei	1
Faxonius_rhoadesi	1
Faxonius_ronaldi	1
Faxonius_rusticus	1
Faxonius_sanbornii	1
Faxonius_saxatilis	1
Faxonius_shoupi	1
Faxonius_spinosus	1
Faxonius_stannardi	1
Orconectes_stygocaneyi	0
Faxonius_tricuspis	1
Faxonius_validus	1
Faxonius_virginiensis	1
Faxonius_virilis	1
Faxonius_williamsi	1
Faxonius_wrighti	1
Procambarus_acherontis	0
Procambarus_achilli	1
Procambarus_acutissimus	1
Procambarus_acutus	1
Procambarus_advena	1
Procambarus_alleni	1
Procambarus_ancylus	1
Procambarus_apalachicolae	1
Procambarus_attiguus	0
Procambarus_barbatus	1
Procambarus_bivittatus	1
Procambarus_blandingii	1
Procambarus_bouvieri	1
Procambarus_braswelli	1
Procambarus_caballeroi	1
Procambarus_capillatus	1
Procambarus_caritus	1
Procambarus_ceruleus	1
Procambarus_chacalli	1
Procambarus_chacei	1
Procambarus_clarkii	1
Procambarus_clemmeri	1
Procambarus_contrerasi	1
Procambarus_cubensis_cubensis	1
Procambarus_cuetzalanae	0
Procambarus_curdi	1
Procambarus_delicatus	0
Procambarus_digueti	1
Procambarus_dupratzi	1
Procambarus_econfinae	1
Procambarus_enoplosternum	1
Procambarus_epicyrtus	1
Procambarus_erichsoni	1
Procambarus_erythrops	0
Procambarus_escambiensis	1
Procambarus_evermanni	1
Procambarus_fallax	1
Procambarus_franzi	0
Procambarus_geminus	1
Procambarus_geodytes	1
Procambarus_gibbus	1
Procambarus_gonopodcristatus	1
Procambarus_hagenianus_hagenianus	1
Procambarus_hayi	1
Procambarus_hidalgoensis	1
Procambarus_hirsutus	1
Procambarus_hoffmani	1
Procambarus_horsti	0
Procambarus_hortonhobbsi	1
Procambarus_howellae	1
Procambarus_hubbelli	1
Procambarus_incilis	1
Procambarus_kensleyi	1
Procambarus_kilbyi	1
Procambarus_latipleurum	1
Procambarus_leitheuseri	0
Procambarus_leonensis	1
Procambarus_lepidodactylus	1
Procambarus_liberorum	1
Procambarus_litosternum	1
Procambarus_llamasi	1
Procambarus_lucifugus_lucifugus	0
Procambarus_lunzi	1
Procambarus_luxus	1
Procambarus_mancus	1
Procambarus_milleri	0
Procambarus_morrisi	0
Procambarus_natchitochae	1
Procambarus_nigrocinctus	1
Procambarus_nueces	1
Procambarus_okaloosae	1
Procambarus_orcinus	0
Procambarus_ouachitae	1
Procambarus_paeninsulanus	1
Procambarus_pallidus	0
Procambarus_paradoxus	1
Procambarus_parasimulans	1
Procambarus_pearsei	1
Procambarus_pictus	1
Procambarus_pubescens	1
Procambarus_pubischelae_pubischelae	1
Procambarus_pycnogonopodus	1
Procambarus_pygmaeus	1
Procambarus_raneyi	1
Procambarus_rathbunae	1
Procambarus_regalis	1
Procambarus_regiomontanus	1
Procambarus_reimeri	1
Procambarus_riojai	1
Procambarus_roberti	1
Procambarus_rogersi_rogersi	1
Procambarus_seminolae	1
Procambarus_shermani	1
Procambarus_simulans	1
Procambarus_spiculifer	1
Procambarus_steigmani	1
Procambarus_strenthi	1
Procambarus_suttkusi	1
Procambarus_talpoides	1
Procambarus_tenuis	1
Procambarus_teziutlanensis	1
Procambarus_tlapacoyanensis	1
Procambarus_toltecae	1
Procambarus_troglodytes	1
Procambarus_truculentus	1
Procambarus_tulanei	1
Procambarus_vazquezae	1
Procambarus_versutus	1
Procambarus_vioscai_paynei	1
Procambarus_xochitlanae	0
Procambarus_youngi	1
Procambarus_zihuateutlensis	1
Procambarus_zonangulus	1
Troglocambarus_maclanei	0
