# Supplementary material for: Phylogenetic evidence from freshwater crayfishes that cave adaptation is not an evolutionary dead‐end
Source: Evolution. 2017 Sep 20;71(10):2522–32. doi: 10.1111/evo.13326 (PMC5656817; doi:10.1111/evo.13326)
Supplement: Supplementary file 10 — Table S1. Genbank accession numbers for all genes used in molecular phylogenetic analysis. [file EVO-71-2522-s010.xls]

## Sheet: TableS1.csv
Taxon		12S	16S	18S	28S	COI	H3
Astacoides_betsileoensis		EU920882	EU920912	EU920955	EU920992	EU921146	EU921044
Astacoides_caldwelli			FJ965953	FJ966006	FJ966036	FJ965965
Astacoides_crosnieri		EU921112	EU921122	EU921129	EU921136	EU921147	KF828031
Astacoides_madagascariensis			FJ965952	FJ966005	FJ966035	FJ965964
Astacopsis_franklinii		AY151534	AF044240
Astacopsis_gouldi		DQ006418	DQ006547	DQ079737	DQ079772	GU473377	DQ079659
Astacopsis_tricornis		DQ006420	AF044241	EU921123	EU921135	DQ006290
Astacus_astacus		EU920881	AF235983	AF235959	DQ079773	AF517103	DQ079660
Astacus_leptodactylus		AY151526				KC311416
Austropotamobius_italicus_carinthiacus			AY611185
Austropotamobius_italicus_carsicus			AY611198
Austropotamobius_italicus_italicus			AY611187
Austropotamobius_italicus_meridionalis			AY611193
Austropotamobius_pallipes		AY151528	AY611201
Austropotamobius_torrentium		AY151527	AM181346	AF235960	AF235974	AM180947
Barbicambarus_cornutus		EU920883	EU920913	EU920951	EU920993	HQ428111	EU921045
Barbicambarus_simmonsi						HQ428117
Bouchardina_robisoni		KF827937	KF828212	KF828144	KF828276	KF827974	KF828056
Cambarellus_blacki		KF827927	JX127836	KF828134	KF828266	KF827983	KF828047
Cambarellus_chapalanus		JX127678	JX127733		JX127461	JX127907	JX127321
Cambarellus_diminutus			JX127810		JX127545	JX127953	JX127405
Cambarellus_lesliei			JX127809		JX127544	JX127952	JX127404
Cambarellus_montezumae		JX127605	JX127731		JX127466	JX127874	JX127326
Cambarellus_ninae		JX127694	JX127833		JX127549	JX127957	JX127426
Cambarellus_occidentalis		JX127658	JX127813		JX127519	JX127956	JX127379
Cambarellus_patzacuarensis		JX127602	JX127802		JX127460	JX127871	JX127323
Cambarellus_prolixus		JX127600	JX127761		JX127541	JX127950	JX127402
Cambarellus_puer		JX127686	JX127815		JX127550	JX127965	JX127417
Cambarellus_schmitti		KX238154	JX127844		JX127546	JX127985	KX238307
Cambarellus_schufeldtii		EU921117	JX127857	AF235962	DQ079778	EU921149	DQ079665
Cambarellus_texanus		JX127685	JX127832		JX127556	JX127975	JX127426
Cambarellus_zempoalensis		JX127624	JX127747		JX127505	JX127899	JX127320
Cambaroides_dauricus			DQ666838			JX025079
Cambaroides_japonicus		KF827939	KF828215	AF235963	KF828278	KF827992	DQ079666
Cambaroides_schrenckii		AY820887	DQ666836			AY667148
Cambaroides_similis		AY820884	DQ666842
Cambarus_acanthura		JX514633	JX514560		JX514689	JX514480
Cambarus_aculabrum		JX514603	JX514529		JX514668	JX514482
Cambarus_acuminatus		JX514622
Cambarus_asperimanus			JX514530			JX514492
Cambarus_bartonii_bartonii		JX514569	JX514501		JX514646	JX514435	KX238308
Cambarus_batchi		JX514604	JX514531		JX514669	JX514460
Cambarus_bouchardi			JX514532		JX514670	JX514461
Cambarus_brachydactylus		DQ411729	DQ411732			DQ411783
Cambarus_carinirostris		JX514570			JX514647	JX514436
Cambarus_chasmodactylus		JX514595
Cambarus_coosae		JX514623	JX514551			JX514485
Cambarus_coosawattae		JX514596	JX514524			JX514493
Cambarus_cracens		JX514593	JX514522		JX514664	JX514443
Cambarus_crinipes		JX514606	JX514533		JX514671
Cambarus_cryptodytes		JX514607	JX514534		JX514672	DQ113444	KX238309
Cambarus_cumberlandensis		JX514624	JX514552
Cambarus_davidi		JX514571
Cambarus_deweesae		JX514574	JX514504
Cambarus_diogenes		JX514615	JX514544		JX514678	JX514468	KX238310
Cambarus_distans		JX514608	JX514535			JX514489
Cambarus_dubius			JX514536			JX514462
Cambarus_englishi		JX514575	JX514505		JX514649	JX514487
Cambarus_fasciatus		JX514597	JX514525			JX514495
Cambarus_friaufi		EF207169	DQ411733			EF207160
Cambarus_gentryi		DQ411731	AY853664			DQ411785
Cambarus_georgiae		JX514625	JX514553		JX514685	JX514473
Cambarus_girardianus		JX514598	JX514526		JX514666	JX514448
Cambarus_graysoni		JX514576	JX514506		JX514650	JX514438
Cambarus_halli		JX514577	JX514507			KP294440
Cambarus_hamulatus		DQ411713	DQ411741		JX514642	DQ411771
Cambarus_harti			JX514508		JX514651	JX514440
Cambarus_hiwasseensis		JX514626				JX514499
Cambarus_hobbsorum		JX514627	JX514554
Cambarus_howardi		JX514572	JX514502		JX514648	JX514494
Cambarus_hubbsi		JX514588	JX514518			JX514446
Cambarus_hubrichti		JX514589	JX514519			JX514484
Cambarus_jonesi		DQ411725	DQ411753			DQ411778
Cambarus_laconensis		DQ411728	DQ411755		JX514643	DQ411782
Cambarus_latimanus		JX514578	JX514509		JX514652	KX238157	KX238311
Cambarus_longirostris		JX514599	JX514527			JX514496
Cambarus_longulus		JX514600
Cambarus_ludovicianus		JX514620	JX514549		JX514683	JX514475	KX238312
Cambarus_maculatus		EU921119	JX127864	AF235964	JX514661	KF827996	DQ079667
Cambarus_manningi		JX514601			JX514667	JX514497
Cambarus_miltus		JX514621	JX514550	KF828140	JX514684	KF827990	KF828053
Cambarus_monogalensis		JX514609	JX514537		JX514673	JX514463
Cambarus_nerterius		JX514628	JX514555
Cambarus_obeyensis		JX514610	JX514538			JX514498
Cambarus_obstipus		JX514579	JX514510		JX514653	JX514481
Cambarus_parrishi		JX514629	JX514556		JX514686	JX514474
Cambarus_pecki		JX514568	EU433911		JX514644	JX514434
Cambarus_pristinus		JX514634	JX514561		JX514690	JX514451
Cambarus_pyronotus		JX514580	JX514511		JX514654	JX514439	KX238313
Cambarus_reburrus		JX514630	JX514557			JX514479
Cambarus_reflexus		JX514581	JX514512		JX514655	JX514450	KX238314
Cambarus_robustus		JX514631	JX514558		JX514687	JX514491
Cambarus_rusticiformis		JX514591	JX514520		JX514662	JX514488
Cambarus_sciotensis		JX514573	JX514503			JX514437
Cambarus_scotti		JX514632	JX514559		JX514688	JX514500
Cambarus_setosus		JX514611	JX514539		JX514674	JX514464
Cambarus_speciosus		JX514602	JX514528			JX514459
Cambarus_speleocoopi		DQ411727	DQ411759		JX514645	DQ411781
Cambarus_striatus		JX514585	JX514516	KF828139	KF828271	KF827991	KF828052
Cambarus_strigosus		JX514586	JX514517		JX514660	JX514445
Cambarus_tartarus			JX514540		JX514675	JX514465
Cambarus_tenebrosus		JX514592	JX514521		JX514663	JX514444
Cambarus_truncatus		JX514587				JX514442
Cambarus_tuckasegee		JX514612
Cambarus_unestami		JX514613	JX514541		JX514676	JX514490
Cambarus_williami		JX514594	JX514523		JX514665	JX514486
Cherax_cainii			KM039062		AY211960
Cherax_cairnsensis		EU921113	AY191761	EU921124	EU921132	EU921142
Cherax_crassimanus		KM039086	AF492805		AY211957	AF493625
Cherax_cuspidatus		AY191727	AY191753	EU920960	EU920996	Not_used,_bad	EU921048
Cherax_depressus		AY191731	AY191760
Cherax_destructor_albidus		AY191740	AY191767		FJ966009	KJ573469
Cherax_destructor_destructor		AY191739	AY191764	FJ965974
Cherax_dispar		AY191736	AY191772	FJ965975	FJ966010	FJ965957
Cherax_glaber		AY211981	AY211980	FJ965975	DQ079783	Not_used,_bad	DQ079670
Cherax_parvus		AY191729	AY191757	FJ965976	FJ966011	DQ006293
Cherax_preissii		AF492778	AF492807		AY211959	AF493623
Cherax_punctatus		AY191728	AY191758
Cherax_quadricarinatus		DQ006423	DQ006552	AF235966	EU921139	DQ006294
Cherax_quinquecarinatus		AY191744	AY191773	EU921125	FJ966012	FJ965959
Cherax_rhynchotus		AY191746	AY191774
Cherax_robustus		AY191730	AY191759
Cherax_rotundus		AY191743	AY191768
Cherax_setosus		AY191742	AY191769		AY211967
Cherax_tenuimanus		AF492784	AF492809		AY211961	AF493629
Creaserinus_burrisi		KC163418	KC163510		KC163606	KC163706	KC163786
Creaserinus_byersi		KF827929	JX127863	KF828136	KF828268	KF827989	KF828049
Creaserinus_caesius		KC163351	KC163500		KC163598	KC163678	KC163778
Creaserinus_danielae		KC163381	KC163513		KC163609	KC163685	KC163789
Creaserinus_fodiens		JX514635	JX514562	KF828135	KF828267	KF827988	KC163769
Creaserinus_gilpini		KC163353	KC163448		KC163542	KC163715	KC163732
Creaserinus_gordoni		KC163431	KC163471		KC163562	KC163713	KC163753
Creaserinus_hortoni		KC163378	KC163472		KC163563	KC163646
Creaserinus_oryktes		KC163417	KC163508		KC163605	KC163684	KC163756
Distocambarus_carlsoni			KX237944
Distocambarus_devexus			KX237945		KX238243	KX238158	KX238315
Engaeus_affinis		AY220547	AY223708
Engaeus_australis			EU977348
Engaeus_cisternarius			EF493110
Engaeus_cunicularius			AF135980	FJ965979	FJ966013
Engaeus_curvisuturus			EU977351
Engaeus_cymus		AY220548	AY223709
Engaeus_disjuncticus			EF493102
Engaeus_fossor		EU921114	EF493103	EU921126	EU921134	EU921144
Engaeus_fultoni			EF493042
Engaeus_granulatus			EU977359
Engaeus_hemicirratulus			EF493104
Engaeus_karnanga			EF493105
Engaeus_laevis		AY220549	AY223710	FJ965980	FJ966014
Engaeus_lengana			EU977363
Engaeus_leptorhynchus			EU977364
Engaeus_mairener			EF493109
Engaeus_mallacoota			EF493096
Engaeus_martigener			EF493111
Engaeus_merosetosus		AY220551	AY223712
Engaeus_nulloporius			EF493112
Engaeus_orientalis			EF493113
Engaeus_phyllocercus			EF493041
Engaeus_quadrimanus		AY220553	AY223714
Engaeus_rostrogaleatus			EU977378
Engaeus_sericatus		AY220552	AY223713	FJ965982	FJ966015	FJ965960
Engaeus_spinicaudatus			EF493114
Engaeus_sternalis			EU977380
Engaeus_strictifrons		AF492786	AF492812		AY211977	AF493633
Engaeus_tayatea			EU977388
Engaeus_tuberculatus			EU977389
Engaeus_urostrictus			EF493115
Engaeus_victoriensis			EU977392
Engaeus_yabbimunna			EF493101
Engaewa_reducta			FJ965955	FJ965983	FJ966016	FJ965971
Engaewa_similis		KF827951	AF135982	FJ965984	FJ966017		KF828096
Engaewa_subcoerulea			EU977394
Engaewa_walpolea			EU977396
Euastacus_armatus		DQ006424	DQ006554	FJ965985	FJ966018	DQ006295
Euastacus_australasiensis		DQ006427	DQ006556	FJ965986	FJ966019	FJ965963
Euastacus_balanensis		DQ006432	DQ006560	FJ965987	DQ006689	DQ006303
Euastacus_bidawalus		DQ006442	DQ006572	FJ965988	FJ966021	DQ006313
Euastacus_bindal		DQ006445	DQ006574		DQ006699	DQ006316
Euastacus_bispinosus		AF492787	AF492813	AF235967	AF235981	DQ006317
Euastacus_brachythorax		DQ006447	DQ006576		DQ006701	DQ006318
Euastacus_clarkae		DQ006449	DQ006578		DQ006703	DQ006320
Euastacus_claytoni		DQ006447	DQ006580		DQ006705	DQ006322
Euastacus_crassus		DQ006424	DQ006584		DQ006707	DQ006326
Euastacus_dangadi		DQ006456	DQ006585		DQ006710	KT454677
Euastacus_dharawalus		DQ006458	DQ006588		DQ006712	DQ006329
Euastacus_diversus		DQ006460	DQ006590		DQ006714	DQ006331
Euastacus_eungella		DQ006464	DQ006592	EU920964	EU921002	DQ006333	EU921055
Euastacus_fleckeri		DQ006465	DQ006594	FJ965990	FJ966022	DQ006337
Euastacus_gamilaroi		DQ006467	DQ006596		DQ006722	DQ006338
Euastacus_gumar		DQ006470	DQ006599		DQ006723	KT454678
Euastacus_guwinus		DQ006471	DQ006600		DQ006725	KT454679
Euastacus_hystricosus		DQ006477	DQ006605		DQ006730	DQ006348
Euastacus_jagara		DQ006479	AY324341			DQ006349
Euastacus_kershawi		DQ006480	DQ006608		DQ006734	DQ006351
Euastacus_maidae		DQ006482	DQ006609	FJ965989	FJ966023	DQ006353
Euastacus_mirangudjin		DQ006484	DQ006611		DQ006738	DQ006355
Euastacus_monteithorum		DQ006486	AY324335			DQ006357
Euastacus_neohirsutus		DQ006488	DQ006617	FJ965992	FJ966024	DQ006360
Euastacus_polysetosus		DQ006493	DQ006619		DQ006746	DQ006363
Euastacus_reductus		DQ006494	DQ006620		DQ006748	DQ006365
Euastacus_rieki		DQ006495	DQ006622	FJ965993	FJ966025	DQ006367
Euastacus_robertsi		DQ006499	DQ006625	EU920962	EU920988	DQ006368	EU921058
Euastacus_setosus		DQ006508	DQ006634	FJ965994	FJ966026	DQ006379
Euastacus_spinichelatus		DQ006512	DQ006638	EU920963	EU920989	DQ006384	EU921059
Euastacus_spinifer		DQ006515	DQ006641	FJ965995	FJ966027	DQ006387
Euastacus_sulcatus		DQ006522	DQ006650	EU921127	EU921133	DQ006395
Euastacus_suttoni		DQ006526	DQ006652	FJ965996	FJ966028	KT454695
Euastacus_urospinosus		DQ006528	DQ006654		DQ006782	DQ006400
Euastacus_valentulus		DQ006531	DQ006650	FJ965998	FJ966029	DQ006395
Euastacus_woiwuru		DQ006532	DQ006657	FJ966001	FJ966030	DQ006403
Euastacus_yanga		DQ006538	DQ006660	FJ965999	FJ966031	DQ006408
Euastacus_yarraensis		DQ006540	DQ006665		DQ006795	DQ006410
Euastacus_yigara		DQ006543	DQ006667	FJ966000	FJ966032	DQ006414
Fallicambarus_devastator		KC163379	KC163473		KC163564	KC163647	KC163755
Fallicambarus_dissitus		KC163367	KC163458		KC163556	KC163635	KC163742
Fallicambarus_harpi		KC163386	KC163477		KC163571	KC163654	KC163759
Fallicambarus_houstonensis		KC163336	KC163432		KC163526	KC163620
Fallicambarus_jeanae		KC163391	KC163484	KF828141	KF828274	KF827981	KF828054
Fallicambarus_kountzeae		KC163343	KC163439		KC163533	KC163627	KC163724
Fallicambarus_macneesei		KC163348	KC163507		KC163603	KC163683	KC163783
Fallicambarus_petilicarpus		KC163373	KC163462		KC163559	KC163644	KC163752
Fallicambarus_strawni		KC163392	KC163485		KC163580	KC163662	KC163767
Fallicambarus_wallsi		KC163339	KC163434		KC163528	KC163622	KC163718
Faxonella_blairi		KF827921	KC237211	KF828127	KF828259	KX238159	KF828024
Faxonella_clypeata		JX514636	JX514563	KF828138	KF828270	KF827972	KF828051
Faxonella_creaseri			KX237946
Faxonius_acares			KX237950			AY701227
Faxonius_alabamensis			KF771136			KF773909
Faxonius_burri						AF474347
Faxonius_carolinensis						AY701229
Faxonius_causeyi			KX237951
Faxonius_chickasawae			KF771174			KF773900
Faxonius_compressus			EU433917			AY701217
Faxonius_cooperi			KF771179			KF773869
Faxonius_cristavarius			KX237952			AY701230
Faxonius_deanae		JX127717	JX127859		JX127590	JX128000
Faxonius_difficilis						AY701206
Faxonius_durelli			KX237953			KX238162
Faxonius_erichsonianus			EU433918			KF773897
Faxonius_etnieri			KF771131			KF773924
Faxonius_eupunctus			KX237954			AF474349
Faxonius_forceps			EU433919			AY701231
Faxonius_harrisonii			KX237955			AY701189
Faxonius_hartfieldi			KF771155			KF773881
Faxonius_hobbsi						AY701211
Faxonius_holti			KF771129			KF773901
Faxonius_hylas			KX237956			AY701232
Faxonius_illinoiensis			KX237957			AY701226
Faxonius_immunis			KX237958			AY701220
Faxonius_indianensis			KF771140			KF773872
Faxonius_jeffersoni						AF474351
Faxonius_jonesi			KF771170			KF773903
Faxonius_juvenilis			KX237961			AF474352
Faxonius_kentuckiensis			KX237962			KF773873
Faxonius_lancifer			KX237963
Faxonius_leptogonopodus			KX237964
Faxonius_limosus		AY151531	KP205431			KP205431
Faxonius_longidigitus			KX237965			AY701234
Faxonius_luteus		JX514637	AF376497			JX514454
Faxonius_macrus		KF827922	KF828197	KF828128	KF828261	KF827985	KF828032
Faxonius_maletae			KX237966			AY701208
Faxonius_marchandi			KX237967			AF474353
Faxonius_medius			KX237968			KX238163
Faxonius_meeki_brevis			KX237969			AY701212
Faxonius_meeki_meeki			KF771119			KF773876
Faxonius_menae			KX237970			AY701238
Faxonius_mirus			KX237971			KX238164
Faxonius_mississippiensis			KF771143			KF773911
Faxonius_nais			EU442664			AY701223
Faxonius_nana			KX237972
Faxonius_neglectus_neglectus		JX514638	JX514564		JX514693	JX514455
Faxonius_obscurus			KF771120			KF773880
Faxonius_ozarkae			AY485443			AY701242
Faxonius_pagei			KX237973			AY701202
Faxonius_palmeri_longimanus			KX237974			KX238165
Faxonius_perfectus			KF771175			KF773878
Faxonius_peruncus			KX237975			AY701243
Faxonius_placidus			AY609334			AF474356
Faxonius_propinquus			KX237976			AF474357
Faxonius_punctimanus			KX237977			KX238166
Faxonius_putnami			KX237978			KX238167
Faxonius_quadruncus			KX237979			KX238167
Faxonius_quinebaugensis			EU442700			EU442757
Faxonius_rafinesquei			KX237980			AF474358
Faxonius_rhoadesi			KX237981			KF773866
Faxonius_ronaldi		JX514639	KF828194	KF828125	KF828257	KF827984	KF828022
Faxonius_rusticus			KX237982		JQ397613	KX238168
Faxonius_sanbornii			JQ397610		JQ397615	AF474359
Faxonius_saxatilis			KX237983			AY701250
Faxonius_shoupi			KX237984			AF474367
Faxonius_spinosus			KX237985			AY701251
Faxonius_stannardi						AF474361
Faxonius_tricuspis			KX237987			AF474363
Faxonius_validus			KX237988			KX238169
Faxonius_virginiensis						AF474364
Faxonius_virilis		EU920900	AF235989	AF235965	DQ079804	JX127973	DQ079693
Faxonius_williamsi			KX237989			KX238170
Faxonius_wrighti			KF771177			KF773894
Geocharax_falcata		AF492785	AF492811		AY211968	AF493632
Geocharax_gracilis		EU921115	AF235992	AF235968	EU921140	EU921145	KF828066
Geocharax_insolitus			AF135991				EU921062
Gramastacus_insolitus		EU920895	AY223715	EU920968	EU920994	FJ965961
Hobbseus_attenuatus			KX237947			KX238160
Hobbseus_cristatus			KX237948			KX238161
Hobbseus_petilus		KF827915	KF828189	KF828119	KF828251	KF827967	KF828090
Hobbseus_prominens		KF827916	KF828190	KF828121	KF828253	KF827968	KF828092
Hobbseus_valleculus			KX237949			AY701193
Hobbseus_yalobushensis		KF827917	KF828192	KF828122	KF828255	KF827971	KF828093
Ombrastacoides_asperrimanus			AY156061
Ombrastacoides_brevirostrus			AY156059
Ombrastacoides_decemdentatus			AY156060
Ombrastacoides_denisoni			AY156064
Ombrastacoides_huonensis		EU920905	AY156063	EU920956	EU920995	EU921143	EU921072
Ombrastacoides_ingressus			AY156062
Ombrastacoides_leptomerus			AY156065
Ombrastacoides_professorum			AY156058
Ombrastacoides_pulcher			AF135997
Orconectes_australis		EF207171	AY853633			EF207161
Orconectes_barri		EF207173	AY853616			EF207164
Orconectes_incomptus		EF207174	AY853614			EF207166
Orconectes_inermis_inermis			KX237959
Orconectes_inermis_testii			KX237960
Orconectes_packardi		EF207175	AY853604			EU583552
Orconectes_pellucidus			EU433914			AY701203
Orconectes_stygocaneyi			KX237986
Pacifastacus_connectens			KU603451
Pacifastacus_fortis			KX237990
Pacifastacus_gambelii		KF827948	KX237991	KF828161	KF828291
Pacifastacus_leniusculus_klamathensis			KX237992			JF437999
Pacifastacus_leniusculus_leniusculus		EU921116	AF235985	AF235961	DQ079806	JF437995	DQ079695
Pacifastacus_leniusculus_trowbridgii			KX237993			JF438000
Paranephrops_planifrons		DQ006544	EF060253	EU921128	EU921141	DQ006415
Paranephrops_zealandicus		DQ006545	EF060255	FJ966004	FJ966037	DQ006416	KF828034
Parastacus_brasiliensis		EF599134	AF175245	EU921130	EU921138	EF599158
Parastacus_defossus		EU920902	AF175243	EU920953	EU920991	FJ965968	EU921068
Parastacus_nicoleti			AF175231
Parastacus_pilimanus			AF175247	FJ966007	FJ966039	FJ965966
Parastacus_pugnax		EF599135	AF175239	AF235969	FJ966040	EF599157
Parastacus_varicosus		EU920907	EU920933	EU920954	EU920990	FJ965969	EU921074
Procambarus_acherontis		KX238155	KX237994		KX238244	KX238171	KX238316
Procambarus_achilli			KX237995			KX238172
Procambarus_acutissimus		KX238156	KX237996		KX238245	KX238173	KX238317
Procambarus_acutus		KF827926	KF828202	KF828133	KF828265	KF827977	KF828046
Procambarus_advena		KX238092	KX237997		KX238246	KX238174	KX238318
Procambarus_alleni		KX238093	KX237998		KX238247	KX238175	KX238319
Procambarus_ancylus		KX238094	KX237999		KX238248	KX238176	KX238320
Procambarus_apalachicolae		KX238095	KX238000		KX238249	KX238177	KX238321
Procambarus_attiguus		KX238096	KX238001		KX238250	KX238178	KX238322
Procambarus_barbatus		KF827930	KF828206	KF828137	KF828269	KF827987	KF828050
Procambarus_bivittatus		KX238097	KX238002		KX238251	KX238179	KX238323
Procambarus_blandingii		KX238098	KX238003		KX238252	KX238180	KX238324
Procambarus_bouvieri		JX127691	JX127828				JX127423
Procambarus_braswelli			KX238004
Procambarus_caballeroi			KX238005
Procambarus_capillatus		KX238099	KX238006		KX238253	KX238181	KX238325
Procambarus_caritus		KX238100	KX238007		KX238254	KX238182	KX238326
Procambarus_ceruleus			KX238008			KX238183
Procambarus_chacalli			KX238009
Procambarus_chacei		KX238101	KX238010				KX238327
Procambarus_clarkii		EU920901	FJ619803	AF436001	EU920970	KT036444	EU921067
Procambarus_clemmeri			KX238011
Procambarus_contrerasi			KX238012
Procambarus_cubensis_cubensis			KX238013
Procambarus_cuetzalanae			KX238014
Procambarus_curdi		EF012281	EF012344
Procambarus_delicatus		KX238102	KX238015
Procambarus_digueti			AY214435
Procambarus_dupratzi			KX238016
Procambarus_econfinae		KX238103	KX238017		KX238255	KX238184	KX238328
Procambarus_enoplosternum		KX238104	KX238018		KX238256	KX238185	KX238329
Procambarus_epicyrtus			KX238019		KX238257	KX238186	KX238330
Procambarus_erichsoni			KX238020			KX238187
Procambarus_erythrops		KX238105	KX238021		KX238258	KX238188	KX238331
Procambarus_escambiensis		KX238106	KX238022		KX238259	KX238189	KX238332
Procambarus_evermanni		KX238107	KX238023		KX238260	KX238190	KX238333
Procambarus_fallax		KF033122	KT074365		KX238261	HM358012	FJ619808
Procambarus_franzi		KX238108	KX238024		KX238262	KX238191	KX238334
Procambarus_geminus		JX514640	JX514566		JX514695	JX514457	KX238335
Procambarus_geodytes			KX238025		KX238263	KX238192	KX238336
Procambarus_gibbus			EU433916
Procambarus_gonopodocristatus			KX238026
Procambarus_hagenianus_hagenianus			KX238027
Procambarus_hayi			KX238028
Procambarus_hidalgoensis			KX238029
Procambarus_hirsutus			KX238030
Procambarus_hoffmanni			KX238031			KX238193
Procambarus_horsti		KX238109	KX238032		KX238264	KX238194	KX238337
Procambarus_hortonhobbsi			KX238033
Procambarus_howellae		KX238110	KX238034		KX238265	KX238195	KX238338
Procambarus_hubbelli		KX238111	KX238035		KX238266	KX238196	KX238339
Procambarus_incilis		KX238112	KX238036		KX238267	KX238197
Procambarus_kensleyi			KX238037			KX238198
Procambarus_killbyi			KX238038
Procambarus_latipleurum		KX238113	KX238039		KX238268	KX238199	KX238340
Procambarus_leitheuseri		KX238114	KX238040		KX238269	KX238200	KX238341
Procambarus_leonensis		KX238115	KX238041	M34363	KX238270	KX238201	KX238342
Procambarus_lepidodactylus		KX238116	KX238042		KX238271	KX238202	KX238343
Procambarus_liberorum		JX514641	JX514567	KF828126	KF828262	KF827978	KC163797
Procambarus_litosternum		KX238117	KX238043		KX238272	KX238203	KX238344
Procambarus_llamasi		JX127689	JX127825		JX127560	JN000909
Procambarus_lucifugas_lucifugas		KX238119	KX238044		KX238273	KX238204	KX238345
Procambarus_lucifugus_alachua		KX238120	KX238045		KX238274	KX238205	KX238346
Procambarus_lunzi		KX238121	KX238046		KX238275	KX238206	KX238347
Procambarus_luxus		KX238122	KX238047		KX238276	KX238207	KX238348
Procambarus_mancus		KX238123	KX238048		KX238277	KX238208	KX238349
Procambarus_milleri		KX238124	KX238049		KX238278	KX238209	KX238350
Procambarus_morrisi		KX238125	KX238050		KX238279	KX238210	KX238351
Procambarus_natchitochae			KX238051			KX238211
Procambarus_nigrocinctus		EF012282	EF012345			KX238212
Procambarus_nueces		KX238126	KX238052			KX238213	KX238352
Procambarus_okaloosae		KX238127	KX238053		KX238280	KX238214	KX238353
Procambarus_orcinus		KX238128	KX238054		KX238281	KX238215	KX238354
Procambarus_ouachitae			EF012356
Procambarus_paeninsulanus		KX238129	JF737099		KX238282	JF737497	KX238355
Procambarus_pallidus		KX238130	KX238055		KX238283	KX238216	KX238356
Procambarus_paradoxus			KX238056
Procambarus_parasimulans			KX238057
Procambarus_pearsei			KX238058
Procambarus_pictus		KX238131	KX238059		KX238284	KX238217	KX238357
Procambarus_pubescens		KX238132	KX238060		KX238285	KX238218	KX238358
Procambarus_pubischelae_deficiens		KX238133	KX238061		KX238286	KX238219	KX238359
Procambarus_pubischelae_pubischelae		KX238134	KX238062		KX238287	KX238220	KX238360
Procambarus_pycnogonopodus		KX238135	KX238063		KX238288	KX238221	KX238361
Procambarus_pygmaeus		KX238136	KX238064		KX238289	KX238222	KX238362
Procambarus_raneyi			KX238065
Procambarus_rathbunae		KX238137	KX238066		KX238290	KX238223	KX238363
Procambarus_regalis			KX238067
Procambarus_regiomontanus		KX238138	KX238068		KX238291	KX238224
Procambarus_reimeri		EF012283	EF012343			KX238225
Procambarus_riojai			KX238069			KX238226
Procambarus_roberti			KX238070
Procambarus_rogersi_campestris		KX238139	KX238071		KX238292	KX238227	KX238364
Procambarus_rogersi_expletus		KX238140	KX238072		KX238293	KX238228	KX238365
Procambarus_rogersi_ochlocknensis		KX238141	KX238073		KX238294	KX238229	KX238366
Procambarus_rogersi_rogersi		KX238142	KX238074		KX238295	KX238230	KX238367
Procambarus_seminolae		KX238143	KX238075		KX238296	KX238231	KX238368
Procambarus_shermani		KF827924	KF828200	KF828131	KF828263	KF827976	KF828044
Procambarus_simulans		KX238144	KX238076		KX238297	KX238232
Procambarus_spiculifer		KX238145	JF737259		KX238298	JF737715	KX238369
Procambarus_steigmani		KX238146	KX238077		KX238299	KX238233
Procambarus_strenthi			KX238078
Procambarus_suttkusi		KX238147	KX238079		KX238300	KX238234	KX238370
Procambarus_talpoides		KX238148	KX238080		KX238301	KX238235	KX238371
Procambarus_tenius		KC163384	EF012348		KC163570	KC163653
Procambarus_teziutlanensis			KX238081			KX238236
Procambarus_tlapacoyanensis			KX238082			KX238237
Procambarus_toltecae		JX127687	JX127823		JX127558	JX127966
Procambarus_troglodytes		KX238149	KX238083		KX238302	KX238238	KX238372
Procambarus_truculentus		KX238150	KX238084		KX238303	KX238239	KX238373
Procambarus_tulanei			KX238085
Procambarus_vazquezae			KX238086
Procambarus_versutus		KX238151	JF737390		KX238304	JF737745	KX238374
Procambarus_vioscai_paynei			KX238087
Procambarus_xochitlanae			KX238088			KX238240
Procambarus_youngi		KX238152	KX238089		KX238305	KX238241	KX238375
Procambarus_zihuateutlensis			KX238090
Procambarus_zonangulus		KX238153	KX238091		KX238306	KX238242
Samastacus_spinifrons		EF599136	EF199542	EU921131	EU921137	EF599159	KF828030
Spinastacoides_catinipalmus			AY156055
Spinastacoides_inermis			AY156056
Spinastacoides_insignis			AF135996	FJ966003	FJ966034	FJ965966
Tenuibranchiurus_glypticus			AF135998	FJ965978
Troglocambarus_maclanei		KF827925	KF828201	KF828132	KF828264	KF827975	KF828045
Virilastacus_araucanius		EF599133	KF828201	AF235970	FJ966042	EF599156	FJ948189
Virilastacus_retamali		EF599126	EF599146			EF599153
Virilastacus_rucapihuelensis		EF599131	EF599139			EF599150
