# Supplementary material for: Phylogenetic evidence from freshwater crayfishes that cave adaptation is not an evolutionary dead‐end
Source: Evolution. 2017 Sep 20;71(10):2522–32. doi: 10.1111/evo.13326 (PMC5656817; doi:10.1111/evo.13326)
Supplement: Supplementary file 11 — Table S2. Habitat assignments and log10 range size for taxa in the synthetic tree. Taxa without any data are excluded. [file EVO-71-2522-s011.csv]

	Habitat (Lentic,Lotic,Cave,Burrow)	logRangeSize (km2)
Astacoides_betsileoensis	0100	2.925251939
Astacoides_caldwelli	0100	3.432565339
Astacoides_crosnieri	1000	2.884914317
Astacoides_granulimanus	1100	3.584861459
Astacoides_hobbsi	0100	2.074241678
Astacoides_madagascariensis	0100	3.48775444
Astacoides_petiti	1100	3.021312861
Astacopsis_franklinii	1100	4.35252937
Astacopsis_gouldi	0100	4.033661852
Astacopsis_tricornis	1100	4.37025547
Astacus_astacus	1100	6.673193067
Astacus_pachypus	1100	5.441007782
Austropotamobius_italicus_meridionalis	0100	NA
Austropotamobius_pallipes	0100	6.185263939
Austropotamobius_torrentium_torrentium	0100	NA
Barbicambarus_cornutus	0100	4.604977186
Barbicambarus_simmonsi	0100	NA
Bouchardina_robisoni	1100	4.733165081
Cambarellus_alvarezi	1000	3.416459903
Cambarellus_areolatus	1000	2.456429608
Cambarellus_blacki	1000	2.433718054
Cambarellus_chapalanus	1000	4.349394556
Cambarellus_chihuahuae	1000	2.433676794
Cambarellus_diminutus	0101	4.564680675
Cambarellus_lesliei	0100	4.717302063
Cambarellus_montezumae	1100	5.29365936
Cambarellus_ninae	1000	4.658197028
Cambarellus_occidentalis	1000	4.809676612
Cambarellus_patzcuarensis	1000	2.473976687
Cambarellus_prolixus	1000	3.333613431
Cambarellus_puer	1001	5.742982611
Cambarellus_schmitti	0100	4.834164654
Cambarellus_shufeldtii	1001	6.133056471
Cambarellus_texanus	1001	4.73337726
Cambarellus_zempoalensis	1000	2.474423815
Cambaroides_dauricus	0100	6.091041299
Cambaroides_japonicus	0100	4.956181462
Cambaroides_schrenckii	1100	5.747426062
Cambaroides_similis	0100	5.354218191
Cambarus_acanthura	0101	5.171633503
Cambarus_aculabrum	0010	3.841706155
Cambarus_acuminatus	0100	5.558071191
Cambarus_angularis	0100	-1.062144092
Cambarus_asperimanus	0100	NA
Cambarus_bartonii_bartonii	0101	6.634819822
Cambarus_batchi	0001	3.793434647
Cambarus_bouchardi	0100	3.558600452
Cambarus_brachydactylus	0100	4.607966564
Cambarus_brimleyorum	0100	4.210782687
Cambarus_buntingi	0100	4.2669278
Cambarus_carinirostris	0100	5.183090673
Cambarus_carolinus	1100	4.492082334
Cambarus_catagius	0001	4.6434473
Cambarus_causeyi	0001	4.583286327
Cambarus_chasmodactylus	0100	4.203052304
Cambarus_chaugaensis	0100	4.825749339
Cambarus_clivosus	0100	4.214703089
Cambarus_conasaugaensis	0100	4.709996774
Cambarus_coosae	0100	4.914786731
Cambarus_coosawattae	0100	3.754096057
Cambarus_cracens	0100	4.578705907
Cambarus_crinipes	0100	4.311049864
Cambarus_cryptodytes	0010	4.596447064
Cambarus_cumberlandensis	0100	4.672552986
Cambarus_cymatilis	0100	4.439973801
Cambarus_davidi	0101	4.568471994
Cambarus_deweesae	0001	3.829245908
Cambarus_diogenes	0001	6.447594522
Cambarus_distans	0100	4.941494349
Cambarus_doughertyensis	1001	2.429797268
Cambarus_dubius	0001	5.425110652
Cambarus_eeseeohensis	0100	4.157461477
Cambarus_elkensis	0100	4.192675326
Cambarus_englishi	0100	4.60674108
Cambarus_extraneus	0100	4.459746652
Cambarus_fasciatus	0100	3.667584444
Cambarus_friaufi	0100	4.743061433
Cambarus_gentryi	0001	4.592249023
Cambarus_georgiae	0100	5.152914961
Cambarus_girardianus	0100	4.576622484
Cambarus_graysoni	0100	5.218388384
Cambarus_halli	0100	4.012585649
Cambarus_hamulatus	0010	4.420928636
Cambarus_harti	0001	4.364189847
Cambarus_hiwasseensis	0100	3.845387927
Cambarus_hobbsorum	0100	4.641142214
Cambarus_howardi	0100	4.095374071
Cambarus_hubbsi	0101	4.717893962
Cambarus_hubrichti	0010	4.90461626
Cambarus_hystricosus	0100	4.321825101
Cambarus_jezerinaci	0101	4.346114205
Cambarus_johni	0100	5.000447077
Cambarus_jonesi	0010	4.194375753
Cambarus_laconensis	0010	3.622875861
Cambarus_latimanus	0101	5.850618297
Cambarus_lenati	0100	3.810465284
Cambarus_longirostris	0100	4.937029605
Cambarus_longulus	0100	5.20310414
Cambarus_ludovicianus	0001	6.203225557
Cambarus_maculatus	0100	3.922607404
Cambarus_manningi	0100	4.249926497
Cambarus_miltus	0001	4.83569235
Cambarus_monongalensis	0001	5.570641117
Cambarus_nerterius	0010	4.515304802
Cambarus_nodosus	0001	4.725510902
Cambarus_obeyensis	0100	4.292763384
Cambarus_obstipus	0100	4.210353834
Cambarus_ortmanni	0001	4.948657465
Cambarus_parrishi	0100	4.457930707
Cambarus_parvoculus	0100	5.096583078
Cambarus_pecki	0010	4.606450311
Cambarus_polychromatus	0001	5.677585114
Cambarus_pristinus	0100	4.376618217
Cambarus_pyronotus	0001	4.024842409
Cambarus_reburrus	0100	4.649790015
Cambarus_reduncus	1101	5.032328827
Cambarus_reflexus	0001	4.636969018
Cambarus_robustus	0100	NA
Cambarus_rusticiformis	0100	5.104314707
Cambarus_sciotensis	0100	4.90440475
Cambarus_scotti	0100	4.060384836
Cambarus_setosus	0010	4.719848089
Cambarus_speciosus	0100	4.474050887
Cambarus_speleocoopi	0010	4.520485881
Cambarus_sphenoides	0101	5.009411229
Cambarus_spicatus	0100	4.142391328
Cambarus_striatus	0101	5.649132783
Cambarus_strigosus	0001	4.674546697
Cambarus_subterraneus	0010	4.141826553
Cambarus_tartarus	0010	4.056351278
Cambarus_tenebrosus	0110	5.406979661
Cambarus_thomai	0001	5.303191224
Cambarus_truncatus	0001	4.495433604
Cambarus_tuckasegee	0100	3.822093228
Cambarus_unestami	0100	4.386228994
Cambarus_veitchorum	0010	4.194375767
Cambarus_veteranus	0100	4.398113054
Cambarus_williami	0100	4.214703089
Cambarus_zophonastes	0010	4.086227847
Cherax_barretti	0100	NA
Cherax_bicarinatus	1101	4.756917514
Cherax_boesemani	1100	3.349481784
Cherax_cainii	0100	7.462706992
Cherax_cairnsensis	1001	NA
Cherax_cartalacoolah	1001	NA
Cherax_crassimanus	1001	NA
Cherax_cuspidatus	0001	4.468579194
Cherax_davisi	0101	NA
Cherax_depressus	1000	NA
Cherax_destructor_albidus	1100	NA
Cherax_destructor_destructor	1100	NA
Cherax_dispar	1100	4.178754577
Cherax_esculus	0101	NA
Cherax_glaber	1001	NA
Cherax_gladstonensis	1001	NA
Cherax_holthuisi	1000	3.588468058
Cherax_leckii	0101	NA
Cherax_lorentzi	0100	5.640929632
Cherax_monticola	0100	4.208607654
Cherax_neopunctatus	0101	NA
Cherax_nucifraga	0001	NA
Cherax_pallidus	1000	3.072595336
Cherax_papuanus	1000	2.374986883
Cherax_parvus	0100	NA
Cherax_peknyi	1001	4.347639195
Cherax_plebejus	1001	NA
Cherax_preissii	1101	4.950406258
Cherax_punctatus	0001	NA
Cherax_quadricarinatus	0100	7.061349162
Cherax_quinquecarinatus	0101	4.845199411
Cherax_rhynchotus	1001	4.785533413
Cherax_robustus	1001	NA
Cherax_rotundus	0001	NA
Cherax_setosus	0001	NA
Cherax_tenuimanus	0100	NA
Cherax_urospinosus	0101	NA
Cherax_wasselli	0101	NA
Creaserinus_burrisi	0001	4.3800063
Creaserinus_byersi	0001	4.766902104
Creaserinus_caesius	0001	4.669740744
Creaserinus_danielae	0001	4.608277747
Creaserinus_fodiens	1101	6.121452057
Creaserinus_gilpini	0001	4.506706018
Creaserinus_gordoni	0001	4.101343445
Creaserinus_hedgpethi	1101	NA
Creaserinus_hortoni	0001	4.379116329
Creaserinus_oryktes	0001	4.672238354
Distocambarus_carlsoni	0001	4.433958208
Distocambarus_crockeri	0001	4.442949163
Distocambarus_devexus	0001	4.495433622
Distocambarus_hunteri	0001	4.379025407
Distocambarus_youngineri	0001	4.097048282
Engaeus_affinis	0001	NA
Engaeus_australis	0001	2.702815382
Engaeus_cisternarius	0001	3.838351645
Engaeus_cunicularius	0001	5.443952298
Engaeus_curvisuturus	0001	2.812278634
Engaeus_cymus	0100	5.339959324
Engaeus_disjuncticus	0001	2.66546902
Engaeus_fossor	0001	4.010333038
Engaeus_fultoni	0001	3.18123088
Engaeus_granulatus	0001	NA
Engaeus_hemicirratulus	0001	4.147714055
Engaeus_karnanga	0001	3.387705967
Engaeus_laevis	0001	3.903848308
Engaeus_lengana	0001	3.643406638
Engaeus_leptorhynchus	0001	3.452387139
Engaeus_lyelli	1101	4.683243739
Engaeus_mairener	0001	3.727341338
Engaeus_mallacoota	0001	NA
Engaeus_martigener	0001	NA
Engaeus_merosetosus	0001	3.802396658
Engaeus_nulloporius	0001	3.338744789
Engaeus_orientalis	0001	4.095322769
Engaeus_orramakunna	0001	NA
Engaeus_phyllocercus	0001	NA
Engaeus_quadrimanus	0001	4.531172265
Engaeus_rostrogaleatus	0001	NA
Engaeus_sericatus	0001	4.140304324
Engaeus_spinicaudatus	0001	NA
Engaeus_sternalis	0001	NA
Engaeus_strictifrons	0001	4.037860975
Engaeus_tayatea	0001	3.437055058
Engaeus_tuberculatus	0001	5.356547187
Engaeus_urostrictus	0001	NA
Engaeus_victoriensis	0001	3.464983512
Engaeus_yabbimunna	0001	NA
Engaewa_pseudoreducta	0001	NA
Engaewa_reducta	0001	NA
Engaewa_similis	0001	3.463913198
Engaewa_subcoerulea	0001	4.015401508
Engaewa_walpolea	0001	NA
Euastacus_armatus	0100	5.066861041
Euastacus_australasiensis	0100	4.375918708
Euastacus_balanensis	0100	NA
Euastacus_balanesis	0100	NA
Euastacus_bidawalus	0100	NA
Euastacus_bindal	0100	NA
Euastacus_bispinosus	0100	NA
Euastacus_brachythorax	0100	NA
Euastacus_clarkae	0100	NA
Euastacus_claytoni	0100	NA
Euastacus_crassus	0100	NA
Euastacus_dalagarbe	0100	NA
Euastacus_dangadi	0100	NA
Euastacus_dharawalus	0101	NA
Euastacus_diversus	0100	NA
Euastacus_eungella	0100	NA
Euastacus_fleckeri	0100	NA
Euastacus_gamilaroi	0100	NA
Euastacus_girurmulayn	0101	NA
Euastacus_gumar	0100	NA
Euastacus_guruhgi	0101	NA
Euastacus_guwinus	0100	NA
Euastacus_hirsutus	0100	NA
Euastacus_hystricosus	0101	NA
Euastacus_jagabar	0101	NA
Euastacus_jagara	0100	NA
Euastacus_kershawi	0100	4.770344522
Euastacus_maccai	0001	NA
Euastacus_maidae	0101	NA
Euastacus_mirangudjin	0101	NA
Euastacus_monteithorum	0101	NA
Euastacus_morgani	0100	NA
Euastacus_neodiversus	0100	NA
Euastacus_neohirsutus	0100	NA
Euastacus_pilosus	0101	NA
Euastacus_polysetosus	0100	NA
Euastacus_reductus	0100	NA
Euastacus_rieki	0101	NA
Euastacus_robertsi	0101	NA
Euastacus_setosus	0101	NA
Euastacus_simplex	NA	3.939539725
Euastacus_spinichelatus	0100	NA
Euastacus_spinifer	0100	4.878089063
Euastacus_sulcatus	0100	NA
Euastacus_suttoni	0101	NA
Euastacus_urospinosus	0100	NA
Euastacus_valentulus	0100	NA
Euastacus_wiowuru	0100	NA
Euastacus_woiwuru	0100	NA
Euastacus_yanga	0100	4.393472924
Euastacus_yarreansis	0010	3.993523184
Euastacus_yigara	0100	NA
Fallicambarus_devastator	0001	4.615912281
Fallicambarus_dissitus	0001	4.704212618
Fallicambarus_harpi	0001	4.100722656
Fallicambarus_houstonensis	0001	4.887520027
Fallicambarus_jeanae	0001	4.100722656
Fallicambarus_kountzeae	0001	4.41011108
Fallicambarus_macneesei	0001	5.063452019
Fallicambarus_petilicarpus	0001	4.477520843
Fallicambarus_strawni	0001	4.369515378
Fallicambarus_wallsi	0001	NA
Faxonella_beyeri	1000	4.873682638
Faxonella_blairi	1000	4.355081285
Faxonella_clypeata	1000	5.892172418
Faxonella_creaseri	1000	4.500233673
Faxonius_acares	0100	4.705020389
Faxonius_alabamensis	0100	4.247397578
Faxonius_barrenensis	0100	4.171703855
Faxonius_bisectus	1100	4.226023554
Faxonius_blacki	0100	NA
Faxonius_burri	0100	3.80918384
Faxonius_carolinensis	0100	4.455954871
Faxonius_causeyi	1100	6.266463584
Faxonius_chickasawae	1100	4.841931669
Faxonius_compressus	0100	5.150958272
Faxonius_cooperi	0100	3.422411699
Faxonius_cristavarius	0100	5.182153088
Faxonius_deanae	1100	4.765769593
Faxonius_difficilis	0100	4.815354183
Faxonius_durelli	0100	4.772288382
Faxonius_erichsonianus	0100	5.110426549
Faxonius_etnieri	0100	4.585157061
Faxonius_eupunctus	0100	3.99484987
Faxonius_forceps	0100	4.915130866
Faxonius_harrisonii	0100	4.100688066
Faxonius_hartfieldi	0100	4.181328161
Faxonius_hathawayi	0100	4.391484094
Faxonius_hobbsi	0100	4.405224937
Faxonius_holti	0100	4.484032154
Faxonius_hylas	0100	4.246608936
Faxonius_illinoiensis	0100	4.485713895
Faxonius_immunis	1101	6.891996299
Faxonius_indianensis	0100	4.412356873
Faxonius_jeffersoni	0100	4.282483457
Faxonius_jonesi	0100	4.337952631
Faxonius_juvenilis	0100	5.554966295
Faxonius_kentuckiensis	0100	4.226023554
Faxonius_lancifer	1100	5.647288373
Faxonius_leptogonopodus	0100	4.369482949
Faxonius_limosus	1100	7.419389965
Faxonius_longidigitus	1100	4.131724646
Faxonius_luteus	0100	4.779261629
Faxonius_macrus	0100	4.767080722
Faxonius_maletae	0100	4.725461753
Faxonius_marchandi	0100	3.960777238
Faxonius_margorectus	0100	4.458430863
Faxonius_medius	0100	3.922607408
Faxonius_meeki_brevis	0100	NA
Faxonius_meeki_meeki	0100	NA
Faxonius_menae	0100	4.721024641
Faxonius_mirus	0100	4.358679096
Faxonius_mississippiensis	0100	4.297484556
Faxonius_nais	1100	6.126371809
Faxonius_nana	0100	4.205391362
Faxonius_neglectus_chaenodactylus	0100	NA
Faxonius_neglectus_neglectus	0100	NA
Faxonius_obscurus	0100	6.370273183
Faxonius_ozarkae	0100	4.676256182
Faxonius_pagei	0100	4.372243989
Faxonius_palmeri_longimanus	0100	NA
Faxonius_pardalotus	0100	3.498455267
Faxonius_perfectus	0100	4.869023358
Faxonius_peruncus	0100	4.241921297
Faxonius_placidus	0100	5.211312813
Faxonius_propinquus	1100	6.659739776
Faxonius_punctimanus	0100	4.977405416
Faxonius_putnami	0100	5.017396116
Faxonius_quadruncus	0100	4.606159383
Faxonius_quinebaugensis	0100	3.798794222
Faxonius_rafinesquei	0100	4.732069864
Faxonius_rhoadesi	0100	4.566938717
Faxonius_ronaldi	0100	3.297857317
Faxonius_rusticus	1100	6.480693705
Faxonius_sanbornii	0100	5.344390864
Faxonius_saxatilis	0100	4.568822315
Faxonius_shoupi	0100	4.275892402
Faxonius_sloanii	0100	4.993124167
Faxonius_spinosus	0100	4.102788648
Faxonius_stannardi	0100	4.226023554
Faxonius_taylori	0100	2.455626828
Faxonius_theaphionensis	0100	4.447354688
Faxonius_tricuspis	0100	4.606029994
Faxonius_validus	0100	4.652309066
Faxonius_virginiensis	1100	4.283073622
Faxonius_virilis	1100	7.14578749
Faxonius_williamsi	0100	4.18498255
Faxonius_wrighti	0100	4.469349761
Geocharax_falcata	0101	3.824679262
Geocharax_gracilis	0001	4.011705019
Geocharax_insolitus	1100	NA
Gramastacus_insolitus	1100	3.786045943
Hobbseus_attenuatus	1000	4.350153213
Hobbseus_cristatus	1101	4.303455335
Hobbseus_orconectoides	1101	4.526406458
Hobbseus_petilus	1100	4.074000139
Hobbseus_prominens	1001	5.01238261
Hobbseus_valleculus	0101	4.060990436
Hobbseus_yalobushensis	0100	3.70614058
Ombrastacoides_asperrimanus	0001	3.001044524
Ombrastacoides_brevirostris	0001	3.59944065
Ombrastacoides_decemdentatus	0001	3.336869341
Ombrastacoides_denisoni	0001	1.814595944
Ombrastacoides_dissitus	0001	2.991393822
Ombrastacoides_huonensis	0001	3.497082237
Ombrastacoides_ingressus	0001	1.963206629
Ombrastacoides_leptomerus	0001	4.06660357
Ombrastacoides_parvicaudatus	0001	2.015358916
Ombrastacoides_professorum	0001	2.371296961
Ombrastacoides_pulcher	0001	2.504101466
Orconectes_australis	0010	4.440510836
Orconectes_barri	0010	4.162430721
Orconectes_incomptus	0010	3.952601793
Orconectes_inermis	0010	4.800292745
Orconectes_packardi	0010	4.475786266
Orconectes_pellucidus	0010	4.781707713
Orconectes_sheltae	0010	4.358679092
Orconectes_stygocaneyi	0010	2.403894928
Pacifastacus_connectens	0100	5.808635074
Pacifastacus_fortis	0100	1.144300453
Pacifastacus_gambelii	1100	6.409738099
Pacifastacus_leniusculus_klamathensis	1100	NA
Pacifastacus_leniusculus_leniusculus	1100	NA
Pacifastacus_leniusculus_trowbridgii	1100	NA
Pacifastacus_nigrescens	0100	4.473714696
Paranephrops_planifrons	1101	5.16322281
Paranephrops_zealandicus	1101	5.011735372
Parastacus_brasiliensis	0100	4.500126602
Parastacus_defossus	0001	4.372557684
Parastacus_laevigatus	NA	4.156855268
Parastacus_nicoleti	0001	4.350658314
Parastacus_pilimanus	1001	4.731197764
Parastacus_pugnax	0001	5.277714944
Parastacus_saffordi	NA	5.195134614
Parastacus_varicosus	0100	4.256148786
Procambarus_ablusus	0101	4.736420065
Procambarus_acanthophorus	1100	5.427544284
Procambarus_acherontis	0010	4.294666839
Procambarus_achilli	1100	4.708827612
Procambarus_acutissimus	1100	5.065666671
Procambarus_acutus	1100	6.691841084
Procambarus_advena	0001	4.345522341
Procambarus_alleni	1101	5.002148228
Procambarus_ancylus	1101	4.608835196
Procambarus_angustatus	NA	4.062104389
Procambarus_apalachicolae	1001	3.816484265
Procambarus_atkinsoni	0100	3.352888295
Procambarus_attiguus	0010	2.439316851
Procambarus_barbatus	1001	4.468047964
Procambarus_barbiger	0001	4.399867312
Procambarus_bivittatus	0100	4.350949471
Procambarus_blandingii	1101	4.861508518
Procambarus_bouvieri	1000	4.007824553
Procambarus_braswelli	0100	4.092393597
Procambarus_brazoriensis	1001	4.553568104
Procambarus_caballeroi	0100	3.584738054
Procambarus_capillatus	1001	4.445766943
Procambarus_caritus	0001	4.692045538
Procambarus_catemacoensis	1000	1.934695466
Procambarus_cavernicola	0010	3.071382719
Procambarus_ceruleus	0001	4.913210947
Procambarus_chacalli	1000	3.787298295
Procambarus_chacei	0100	4.593493822
Procambarus_citlaltepetl	1000	3.724920378
Procambarus_clarkii	1100	7.665487917
Procambarus_clemmeri	0100	4.392119799
Procambarus_cometes	0001	4.298662312
Procambarus_connus	0001	4.239570922
Procambarus_contrerasi	1100	4.949542562
Procambarus_cubensis	1100	5.048994952
Procambarus_cuetzalanae	0010	3.896892539
Procambarus_cuevachicae	1010	4.289400862
Procambarus_curdi	0100	4.936696701
Procambarus_delicatus	0010	4.273301933
Procambarus_digueti	0100	5.619272493
Procambarus_dupratzi	0100	5.238307948
Procambarus_echinatus	0100	4.059626638
Procambarus_econfinae	1001	3.412362012
Procambarus_elegans	0100	4.75062421
Procambarus_enoplosternum	0100	4.782570294
Procambarus_epicyrtus	0100	4.184470496
Procambarus_erichsoni	0100	4.208633835
Procambarus_erythrops	0010	4.017546618
Procambarus_escambiensis	1001	4.445766943
Procambarus_evermanni	0100	4.335647801
Procambarus_fallax	1101	4.999646256
Procambarus_ferrugineus	0001	NA
Procambarus_fitzpatricki	0001	3.79280392
Procambarus_franzi	0010	4.243886846
Procambarus_geminus	1100	4.16882168
Procambarus_geodytes	0001	4.235996061
Procambarus_gibbus	0100	4.47712312
Procambarus_gonopodcristatus	1000	3.536139585
Procambarus_gracilis	0001	6.195040067
Procambarus_hagenianus	0001	4.557432179
Procambarus_hayi	1100	4.765006977
Procambarus_hidalgoensis	0100	3.82385984
Procambarus_hinei	1000	5.16767527
Procambarus_hirsutus	0100	4.660128171
Procambarus_hoffmani	0100	4.0693072
Procambarus_horsti	0010	4.096386443
Procambarus_hortonhobbsi	0100	3.584738054
Procambarus_howellae	1100	4.770424044
Procambarus_hubbelli	1001	4.182902153
Procambarus_hybus	1001	4.902371254
Procambarus_incilis	1000	4.603477941
Procambarus_jaculus	1001	4.565271957
Procambarus_kensleyi	0001	5.383043984
Procambarus_kilbyi	1001	4.418361564
Procambarus_lagniappe	0100	4.143049299
Procambarus_latipleurum	1001	3.948847526
Procambarus_lecontei	0100	4.009956154
Procambarus_leitheuseri	0010	4.231242904
Procambarus_leonensis	1101	4.493300165
Procambarus_lepidodactylus	0100	4.380133306
Procambarus_lewisi	1000	5.181110231
Procambarus_liberorum	0001	4.593416127
Procambarus_litosternum	1000	4.242942501
Procambarus_llamasi	1100	5.663533344
Procambarus_lophotus	1100	4.976147251
Procambarus_lucifugus	0010	4.72746373
Procambarus_lunzi	1101	4.822375045
Procambarus_lylei	0100	3.696892206
Procambarus_machardyi	0100	2.558480462
Procambarus_mancus	0001	4.52684661
Procambarus_marthae	1100	3.972155948
Procambarus_maya	1000	3.81502059
Procambarus_medialis	1100	4.438739301
Procambarus_mexicanus	1100	5.451894641
Procambarus_milleri	0010	4.019590151
Procambarus_mirandai	0100	5.116516804
Procambarus_morrisi	0010	4.171263937
Procambarus_natchitochae	0100	4.741564489
Procambarus_nechesae	1000	4.410111078
Procambarus_nigrocinctus	0100	4.410111078
Procambarus_niveus	0010	2.979433797
Procambarus_nueces	0100	4.513550446
Procambarus_oaxacae	0010	3.856188786
Procambarus_okaloosae	1100	4.275638703
Procambarus_olmecorum	1100	4.152801738
Procambarus_orcinus	0010	3.993614878
Procambarus_ortmannii	0100	3.89689253
Procambarus_ouachitae	0100	4.929307296
Procambarus_paeninsulanus	1100	5.106707817
Procambarus_pallidus	0010	3.622772113
Procambarus_paradoxus	0100	3.89689253
Procambarus_parasimulans	1101	4.734948176
Procambarus_pearsei	1001	4.775672286
Procambarus_penni	1100	4.717326873
Procambarus_pentastylus	0100	4.220582419
Procambarus_petersi	0100	4.071195515
Procambarus_pictus	0100	3.67408596
Procambarus_pilosimanus	1100	5.516985717
Procambarus_planirostris	1001	4.766015269
Procambarus_plumimanus	1001	4.627405658
Procambarus_pogum	0001	4.299323774
Procambarus_primaevus	1000	NA
Procambarus_pubescens	0100	4.717243405
Procambarus_pubischelae	1101	4.656668253
Procambarus_pycnogonopodus	1101	3.816484265
Procambarus_pygmaeus	1101	4.725150416
Procambarus_raneyi	0100	4.715528958
Procambarus_rathbunae	1001	4.301937712
Procambarus_regalis	0001	4.72055273
Procambarus_regiomontanus	0100	3.949136028
Procambarus_reimeri	0001	4.412441029
Procambarus_riojai	0100	4.0693072
Procambarus_roberti	0100	4.255423615
Procambarus_rodriguezi	0010	4.141700643
Procambarus_rogersi	0001	4.306560722
Procambarus_ruthveni	1001	4.301916068
Procambarus_sbordonii	0010	4.304946094
Procambarus_seminolae	1101	4.655255352
Procambarus_shermani	1001	4.966470927
Procambarus_simulans	1001	6.351732443
Procambarus_spiculifer	0100	5.621928204
Procambarus_steigmani	0001	2.422236733
Procambarus_strenthi	0100	2.467022179
Procambarus_suttkusi	0100	4.070714925
Procambarus_talpoides	0001	4.681924499
Procambarus_tenuis	0101	4.49394269
Procambarus_texanus	1000	4.23811471
Procambarus_teziutlanensis	0100	3.640059775
Procambarus_tlapacoyanensis	0100	3.536139585
Procambarus_toltecae	0100	4.634846362
Procambarus_troglodytes	1100	5.074202123
Procambarus_truculentus	0001	4.241572048
Procambarus_tulanei	1101	4.91480647
Procambarus_vazquezae	1000	4.224391179
Procambarus_veracruzanus	0100	3.951775457
Procambarus_verrucosus	1100	4.568928089
Procambarus_versutus	0100	5.017588454
Procambarus_viaeviridis	1100	5.524776554
Procambarus_villalobosi	0010	4.163031098
Procambarus_vioscai	0100	5.583837553
Procambarus_williamsoni	1000	4.342565591
Procambarus_xilitlae	0010	3.460815163
Procambarus_xochitlanae	0010	3.896892539
Procambarus_youngi	0100	3.652284841
Procambarus_zapoapensis	0101	3.515387043
Procambarus_zihuateutlensis	0100	3.89689253
Procambarus_zonangulus	0100	5.498018549
Samastacus_spinifrons	0101	NA
Spinastacoides_catinipalmus	0001	3.55322539
Spinastacoides_inermis	0001	3.358698123
Spinastacoides_insignis	0001	3.398651696
Tenuibranchiurus_glypticus	1000	NA
Troglocambarus_maclanei	0010	4.4782678
Virilastacus_araucanius	0100	2.940607092
Virilastacus_retamali	0001	4.357858799
Virilastacus_rucapihuelensis	0001	4.754923413
