# Supplementary material for: Phylogenetic evidence from freshwater crayfishes that cave adaptation is not an evolutionary dead‐end
Source: Evolution. 2017 Sep 20;71(10):2522–32. doi: 10.1111/evo.13326 (PMC5656817; doi:10.1111/evo.13326)
Supplement: Supplementary file 12 — Table S3. AIC support for different models tested in HiSSE framework testing applicability of state‐dependent models. ΔAIC and AICw were calculated for each bootstrap phylogeny. [file EVO-71-2522-s012.xls]

## Sheet: Sheet1
Model	Mean ΔAIC	Mean AICw	Percent of trees as ‘best’ model
Two (“Hidden”) Surface states	0.166706	0.957574	97.1
Full HiSSE (“Hidden” cave and surface)	12.345	0.034	2.2
Character Independent, 4 state	34.7	5.5e-05	0
Character independent, 2 state	44.6	0	0
GeoSSE	48.3	0	0
Two “Hidden” Cave States	49.3	0.0087	0.7
BiSSE	53.4	0	0
